# Supplementary material for: Prodepth: Predict Residue Depth by Support Vector Regression Approach from Protein Sequences Only
Source: PLoS One. 2009 Sep 17;4(9):e7072. doi: 10.1371/journal.pone.0007072 (PMC2742725; doi:10.1371/journal.pone.0007072)
Supplement: Dataset S2 — The calculated residue depth values for all residues in the dataset. The first and second columns are the residue name and the chain name of PDB structures, respectively. The third column corresponds to the original residue position in the PDB ATOM records, while the last column is the observed residue depth value. (2.49 MB TXT) [file pone.0007072.s002.txt]

>1A4U A
MET A    1   1.93  
ASP A    2   1.79  
LEU A    3   3.80  
THR A    4   2.05  
ASN A    5   2.02  
LYS A    6   2.57  
ASN A    7   2.53  
VAL A    8   6.51  
ILE A    9   6.70  
PHE A   10   6.95  
VAL A   11   4.87  
ALA A   12   2.47  
ALA A   13   4.23  
LEU A   14   2.52  
GLY A   15   1.91  
GLY A   16   1.79  
ILE A   17   2.78  
GLY A   18   4.08  
LEU A   19   2.82  
ASP A   20   1.86  
THR A   21   4.68  
SER A   22   5.76  
ARG A   23   2.40  
GLU A   24   2.54  
LEU A   25   6.49  
VAL A   26   4.38  
LYS A   27   2.03  
ARG A   28   1.94  
ASN A   29   2.38  
LEU A   30   4.15  
LYS A   31   2.06  
ASN A   32   3.21  
PHE A   33   7.07  
VAL A   34   3.71  
ILE A   35   5.87  
LEU A   36   5.45  
ASP A   37   2.80  
ARG A   38   1.95  
VAL A   39   2.03  
GLU A   40   1.83  
ASN A   41   2.16  
PRO A   42   1.95  
THR A   43   1.87  
ALA A   44   3.09  
LEU A   45   2.61  
ALA A   46   1.77  
GLU A   47   1.83  
LEU A   48   5.22  
LYS A   49   2.11  
ALA A   50   1.77  
ILE A   51   1.98  
ASN A   52   2.25  
PRO A   53   1.95  
LYS A   54   1.89  
VAL A   55   2.76  
ASN A   56   2.11  
ILE A   57   2.56  
THR A   58   2.32  
PHE A   59   2.39  
HIS A   60   2.52  
THR A   61   2.01  
TYR A   62   3.12  
ASP A   63   2.29  
VAL A   64   3.08  
THR A   65   2.05  
VAL A   66   2.01  
PRO A   67   2.35  
VAL A   68   2.42  
ALA A   69   1.82  
GLU A   70   1.76  
SER A   71   2.70  
LYS A   72   2.21  
LYS A   73   1.92  
LEU A   74   2.31  
LEU A   75   4.85  
LYS A   76   2.13  
LYS A   77   2.17  
ILE A   78   2.36  
PHE A   79   2.81  
ASP A   80   1.67  
GLN A   81   1.83  
LEU A   82   2.15  
LYS A   83   2.00  
THR A   84   2.57  
VAL A   85   3.98  
ASP A   86   2.37  
ILE A   87   5.36  
LEU A   88   9.32  
ILE A   89   7.67  
ASN A   90   5.36  
GLY A   91   2.06  
ALA A   92   1.95  
GLY A   93   1.71  
ILE A   94   2.17  
LEU A   95   2.22  
ASP A   96   2.89  
ASP A   97   4.81  
HIS A   98   1.90  
GLN A   99   2.21  
ILE A  100   2.62  
GLU A  101   1.89  
ARG A  102   2.13  
THR A  103   5.75  
ILE A  104   5.47  
ALA A  105   3.40  
ILE A  106   3.16  
ASN A  107   4.84  
PHE A  108   8.60  
THR A  109   4.73  
GLY A  110   5.66  
LEU A  111   6.82  
VAL A  112   6.69  
ASN A  113   4.13  
THR A  114   6.87  
THR A  115   6.56  
THR A  116   2.88  
ALA A  117   3.55  
ILE A  118   5.59  
LEU A  119   2.65  
ASP A  120   1.70  
PHE A  121   2.08  
TRP A  122   4.75  
ASP A  123   2.36  
LYS A  124   2.17  
ARG A  125   1.90  
LYS A  126   1.94  
GLY A  127   1.71  
GLY A  128   1.77  
PRO A  129   1.83  
GLY A  130   2.51  
GLY A  131   3.59  
ILE A  132   4.36  
ILE A  133   8.39  
ALA A  134   8.06  
ASN A  135   6.20  
ILE A  136   2.56  
CYS A  137   3.57  
SER A  138   3.17  
VAL A  139   4.94  
THR A  140   4.16  
GLY A  141   7.58  
PHE A  142   5.76  
ASN A  143   4.15  
ALA A  144   3.91  
ILE A  145   3.90  
HIS A  146   3.30  
GLN A  147   4.71  
VAL A  148   5.72  
PRO A  149   8.42  
VAL A  150   7.34  
TYR A  151   3.92  
SER A  152   5.91  
ALA A  153   9.46  
SER A  154   8.23  
LYS A  155   5.23  
ALA A  156   9.04  
ALA A  157  10.08  
VAL A  158   7.34  
VAL A  159   6.61  
SER A  160   5.92  
PHE A  161   8.58  
THR A  162   6.89  
ASN A  163   2.90  
SER A  164   5.49  
LEU A  165   6.65  
ALA A  166   2.29  
LYS A  167   2.03  
LEU A  168   3.36  
ALA A  169   2.16  
PRO A  170   1.86  
ILE A  171   2.03  
THR A  172   4.17  
GLY A  173   1.93  
VAL A  174   3.94  
THR A  175   3.42  
ALA A  176   5.71  
TYR A  177   6.58  
SER A  178   7.17  
ILE A  179   5.95  
ASN A  180   5.38  
PRO A  181   2.43  
GLY A  182   2.53  
ILE A  183   2.53  
THR A  184   2.07  
ARG A  185   1.89  
THR A  186   1.86  
PRO A  187   1.92  
LEU A  188   1.86  
VAL A  189   1.95  
HIS A  190   1.82  
THR A  191   1.84  
PHE A  192   2.13  
ASN A  193   2.44  
SER A  194   3.81  
TRP A  195   4.68  
LEU A  196   1.99  
ASP A  197   1.89  
VAL A  198   2.91  
GLU A  199   2.37  
PRO A  200   2.05  
ARG A  201   2.09  
VAL A  202   4.02  
ALA A  203   2.16  
GLU A  204   1.97  
LEU A  205   2.22  
LEU A  206   2.94  
LEU A  207   2.01  
SER A  208   1.88  
HIS A  209   1.92  
PRO A  210   2.21  
THR A  211   1.94  
GLN A  212   3.16  
THR A  213   2.27  
SER A  214   2.39  
GLU A  215   1.91  
GLN A  216   1.83  
CYS A  217   4.22  
GLY A  218   3.12  
GLN A  219   2.10  
ASN A  220   2.43  
PHE A  221   6.24  
VAL A  222   5.02  
LYS A  223   2.57  
ALA A  224   4.05  
ILE A  225   6.41  
GLU A  226   2.06  
ALA A  227   1.91  
ASN A  228   2.15  
LYS A  229   2.12  
ASN A  230   2.09  
GLY A  231   1.89  
ALA A  232   2.60  
ILE A  233   3.41  
TRP A  234   4.44  
LYS A  235   3.88  
LEU A  236   5.79  
ASP A  237   2.29  
LEU A  238   2.00  
GLY A  239   1.83  
THR A  240   2.26  
LEU A  241   2.11  
GLU A  242   2.11  
ALA A  243   1.84  
ILE A  244   2.50  
GLU A  245   1.91  
TRP A  246   3.18  
THR A  247   2.31  
LYS A  248   2.02  
HIS A  249   2.16  
TRP A  250   2.91  
ASP A  251   2.21  
SER A  252   2.84  
HIS A  253   1.90  
ILE A  254   2.05  
>1B8P A
LYS A    3   1.91  
THR A    4   1.88  
PRO A    5   2.25  
MET A    6   2.58  
ARG A    7   3.00  
VAL A    8   7.59  
ALA A    9   9.73  
VAL A   10   9.46  
THR A   11   5.74  
GLY A   12   3.70  
ALA A   13   4.79  
ALA A   14   2.15  
GLY A   15   1.88  
GLN A   16   2.16  
ILE A   17   3.40  
CYS A   18   4.96  
TYR A   19   2.03  
SER A   20   2.05  
LEU A   21   5.15  
LEU A   22   5.47  
PHE A   23   1.99  
ARG A   24   2.25  
ILE A   25   6.36  
ALA A   26   4.72  
ASN A   27   2.61  
GLY A   28   2.93  
ASP A   29   1.81  
MET A   30   4.56  
LEU A   31   2.45  
GLY A   32   2.39  
LYS A   33   1.90  
ASP A   34   1.67  
GLN A   35   2.57  
PRO A   36   2.88  
VAL A   37   4.98  
ILE A   38   4.12  
LEU A   39   6.35  
GLN A   40   5.75  
LEU A   41   6.83  
LEU A   42   4.78  
GLU A   43   3.25  
ILE A   44   2.70  
PRO A   45   2.01  
ASN A   46   1.96  
GLU A   47   1.88  
LYS A   48   1.91  
ALA A   49   2.25  
GLN A   50   2.23  
LYS A   51   1.92  
ALA A   52   1.86  
LEU A   53   4.62  
GLN A   54   2.36  
GLY A   55   1.79  
VAL A   56   2.72  
MET A   57   3.31  
MET A   58   2.20  
GLU A   59   1.78  
ILE A   60   4.70  
ASP A   61   2.01  
ASP A   62   1.72  
CYS A   63   1.88  
ALA A   64   1.85  
PHE A   65   2.35  
PRO A   66   1.88  
LEU A   67   2.12  
LEU A   68   2.24  
ALA A   69   1.83  
GLY A   70   2.28  
MET A   71   2.36  
THR A   72   3.07  
ALA A   73   2.16  
HIS A   74   3.92  
ALA A   75   2.04  
ASP A   76   2.25  
PRO A   77   3.11  
MET A   78   2.53  
THR A   79   2.93  
ALA A   80   6.01  
PHE A   81   6.96  
LYS A   82   2.92  
ASP A   83   2.32  
ALA A   84   5.10  
ASP A   85   2.60  
VAL A   86   4.63  
ALA A   87   7.88  
LEU A   88   9.37  
LEU A   89   7.87  
VAL A   90   4.75  
GLY A   91   2.84  
ALA A   92   1.83  
ARG A   93   2.03  
PRO A   94   2.11  
ARG A   95   1.87  
GLY A   96   1.83  
PRO A   97   1.83  
GLY A   98   1.71  
MET A   99   1.97  
GLU A  100   2.10  
ARG A  101   2.00  
LYS A  102   1.92  
ASP A  103   1.75  
LEU A  104   3.06  
LEU A  105   3.72  
GLU A  106   2.06  
ALA A  107   2.22  
ASN A  108   4.78  
ALA A  109   3.89  
GLN A  110   1.99  
ILE A  111   2.15  
PHE A  112   5.63  
THR A  113   2.84  
VAL A  114   2.59  
GLN A  115   4.26  
GLY A  116   5.43  
LYS A  117   2.29  
ALA A  118   3.53  
ILE A  119   6.42  
ASP A  120   2.92  
ALA A  121   2.02  
VAL A  122   2.76  
ALA A  123   2.89  
SER A  124   2.38  
ARG A  125   1.98  
ASN A  126   2.07  
ILE A  127   5.10  
LYS A  128   3.54  
VAL A  129   8.41  
LEU A  130  10.11  
VAL A  131   9.21  
VAL A  132   5.54  
GLY A  133   4.57  
ASN A  134   2.24  
PRO A  135   2.59  
ALA A  136   5.23  
ASN A  137   6.82  
THR A  138   6.73  
ASN A  139   7.10  
ALA A  140   7.83  
TYR A  141   4.40  
ILE A  142   5.33  
ALA A  143   5.84  
MET A  144   2.46  
LYS A  145   1.97  
SER A  146   2.22  
ALA A  147   3.10  
PRO A  148   1.93  
SER A  149   1.89  
LEU A  150   3.02  
PRO A  151   2.24  
ALA A  152   2.19  
LYS A  153   2.42  
ASN A  154   4.84  
PHE A  155   5.88  
THR A  156   8.30  
ALA A  157   9.14  
MET A  158   6.78  
LEU A  159   7.23  
ARG A  160   4.34  
LEU A  161   3.18  
ASP A  162   4.67  
HIS A  163   4.98  
ASN A  164   2.02  
ARG A  165   2.41  
ALA A  166   5.19  
LEU A  167   2.67  
SER A  168   1.93  
GLN A  169   2.32  
ILE A  170   5.92  
ALA A  171   2.86  
ALA A  172   2.00  
LYS A  173   2.07  
THR A  174   2.30  
GLY A  175   1.96  
LYS A  176   2.01  
PRO A  177   2.18  
VAL A  178   1.99  
SER A  179   1.79  
SER A  180   2.10  
ILE A  181   2.77  
GLU A  182   2.51  
LYS A  183   3.22  
LEU A  184   5.91  
PHE A  185   7.85  
VAL A  186   9.61  
TRP A  187   5.94  
GLY A  188   8.20  
ASN A  189   4.91  
HIS A  190   2.37  
SER A  191   2.42  
PRO A  192   2.03  
THR A  193   2.47  
MET A  194   4.70  
TYR A  195   6.25  
ALA A  196   8.32  
ASP A  197   7.72  
TYR A  198   5.53  
ARG A  199   3.68  
TYR A  200   2.10  
ALA A  201   2.68  
GLN A  202   2.82  
ILE A  203   3.93  
ASP A  204   1.78  
GLY A  205   1.71  
ALA A  206   2.23  
SER A  207   1.97  
VAL A  208   4.44  
LYS A  209   2.79  
ASP A  210   1.81  
MET A  211   1.90  
ILE A  212   2.69  
ASN A  213   2.02  
ASP A  214   2.24  
ASP A  215   1.98  
ALA A  216   2.13  
TRP A  217   3.49  
ASN A  218   5.33  
ARG A  219   2.03  
ASP A  220   1.75  
THR A  221   2.09  
PHE A  222   6.08  
LEU A  223   4.22  
PRO A  224   2.18  
THR A  225   2.40  
VAL A  226   5.14  
GLY A  227   2.40  
LYS A  228   2.56  
ARG A  229   2.72  
GLY A  230   2.13  
ALA A  231   2.03  
ALA A  232   2.18  
ILE A  233   2.17  
ILE A  234   2.40  
ASP A  235   1.80  
ALA A  236   1.91  
ARG A  237   1.87  
GLY A  238   1.91  
VAL A  239   2.25  
SER A  240   2.17  
SER A  241   2.32  
ALA A  242   2.45  
ALA A  243   1.84  
SER A  244   1.82  
ALA A  245   4.02  
ALA A  246   5.03  
ASN A  247   2.60  
ALA A  248   3.48  
ALA A  249   6.39  
ILE A  250   3.87  
ASP A  251   3.09  
HIS A  252   8.48  
ILE A  253   6.05  
HIS A  254   3.17  
ASP A  255   3.86  
TRP A  256   5.35  
VAL A  257   2.35  
LEU A  258   2.07  
GLY A  259   1.92  
THR A  260   2.38  
ALA A  261   1.81  
GLY A  262   1.71  
LYS A  263   2.29  
TRP A  264   2.90  
THR A  265   6.39  
THR A  266   9.34  
MET A  267   8.65  
GLY A  268   8.55  
ILE A  269   5.26  
PRO A  270   2.42  
SER A  271   2.75  
ASP A  272   2.02  
GLY A  273   1.91  
SER A  274   2.19  
TYR A  275   2.50  
GLY A  276   1.71  
ILE A  277   2.57  
PRO A  278   2.17  
GLU A  279   1.74  
GLY A  280   2.37  
VAL A  281   3.95  
ILE A  282   6.50  
PHE A  283   6.70  
GLY A  284   9.01  
PHE A  285   7.47  
PRO A  286   6.57  
VAL A  287   5.89  
THR A  288   3.06  
THR A  289   4.72  
GLU A  290   2.00  
ASN A  291   1.79  
GLY A  292   1.96  
GLU A  293   2.28  
TYR A  294   2.59  
LYS A  295   2.46  
ILE A  296   3.36  
VAL A  297   2.90  
GLN A  298   2.06  
GLY A  299   1.83  
LEU A  300   2.44  
SER A  301   2.37  
ILE A  302   2.13  
ASP A  303   2.03  
ALA A  304   1.84  
PHE A  305   2.43  
SER A  306   4.73  
GLN A  307   2.48  
GLU A  308   2.07  
ARG A  309   2.38  
ILE A  310   3.21  
ASN A  311   2.04  
VAL A  312   2.30  
THR A  313   5.15  
LEU A  314   3.95  
ASN A  315   2.44  
GLU A  316   3.12  
LEU A  317   6.11  
LEU A  318   2.21  
GLU A  319   1.86  
GLU A  320   4.11  
GLN A  321   2.98  
ASN A  322   1.98  
GLY A  323   2.01  
VAL A  324   4.17  
GLN A  325   1.99  
HIS A  326   1.79  
LEU A  327   2.25  
LEU A  328   2.05  
GLY A  329   1.70  
>1HXH B
THR B    1   1.81  
ASN B    2   1.77  
ARG B    3   1.83  
LEU B    4   3.68  
GLN B    5   1.84  
GLY B    6   1.71  
LYS B    7   3.02  
VAL B    8   5.54  
ALA B    9   8.90  
LEU B   10   9.94  
VAL B   11   9.79  
THR B   12   7.80  
GLY B   13   4.47  
GLY B   14   5.98  
ALA B   15   4.06  
SER B   16   2.64  
GLY B   17   3.19  
VAL B   18   4.61  
GLY B   19   5.72  
LEU B   20   3.87  
GLU B   21   4.22  
VAL B   22   7.93  
VAL B   23   5.66  
LYS B   24   2.55  
LEU B   25   3.70  
LEU B   26   6.72  
LEU B   27   2.33  
GLY B   28   1.89  
GLU B   29   2.57  
GLY B   30   2.84  
ALA B   31   5.27  
LYS B   32   4.36  
VAL B   33   6.64  
ALA B   34   7.98  
PHE B   35   7.24  
SER B   36   6.89  
ASP B   37   3.77  
ILE B   38   2.23  
ASN B   39   2.27  
GLU B   40   2.22  
ALA B   41   1.77  
ALA B   42   2.40  
GLY B   43   4.56  
GLN B   44   2.04  
GLN B   45   2.03  
LEU B   46   3.74  
ALA B   47   2.33  
ALA B   48   1.84  
GLU B   49   1.75  
LEU B   50   2.26  
GLY B   51   1.79  
GLU B   52   1.76  
ARG B   53   2.72  
SER B   54   3.62  
MET B   55   3.90  
PHE B   56   2.90  
VAL B   57   3.11  
ARG B   58   2.46  
HIS B   59   4.64  
ASP B   60   2.31  
VAL B   61   4.40  
SER B   62   2.41  
SER B   63   2.50  
GLU B   64   2.32  
ALA B   65   2.20  
ASP B   66   2.65  
TRP B   67   7.23  
THR B   68   2.69  
LEU B   69   2.06  
VAL B   70   4.32  
MET B   71   4.89  
ALA B   72   3.11  
ALA B   73   2.72  
VAL B   74   4.98  
GLN B   75   2.24  
ARG B   76   2.02  
ARG B   77   1.91  
LEU B   78   2.94  
GLY B   79   1.95  
THR B   80   2.66  
LEU B   81   5.91  
ASN B   82   4.14  
VAL B   83   7.61  
LEU B   84  10.89  
VAL B   85  10.60  
ASN B   86   9.84  
ASN B   87   4.83  
ALA B   88   4.99  
GLY B   89   2.34  
ILE B   90   2.98  
LEU B   91   2.32  
LEU B   92   2.98  
PRO B   93   2.40  
GLY B   94   4.62  
ASP B   95   3.69  
MET B   96   7.01  
GLU B   97   2.27  
THR B   98   1.99  
GLY B   99   3.87  
ARG B  100   2.95  
LEU B  101   4.41  
GLU B  102   2.85  
ASP B  103   3.28  
PHE B  104   6.74  
SER B  105   3.07  
ARG B  106   2.99  
LEU B  107   6.78  
LEU B  108   6.09  
LYS B  109   3.88  
ILE B  110   3.92  
ASN B  111   6.35  
THR B  112   9.70  
GLU B  113   5.99  
SER B  114   7.87  
VAL B  115  10.77  
PHE B  116   8.26  
ILE B  117   6.47  
GLY B  118   8.25  
CYS B  119   8.61  
GLN B  120   3.89  
GLN B  121   3.73  
GLY B  122   6.08  
ILE B  123   5.89  
ALA B  124   2.81  
ALA B  125   3.43  
MET B  126   6.17  
LYS B  127   2.96  
GLU B  128   2.01  
THR B  129   2.12  
GLY B  130   2.71  
GLY B  131   3.96  
SER B  132   7.43  
ILE B  133  10.57  
ILE B  134  11.27  
ASN B  135  10.13  
MET B  136   5.30  
ALA B  137   5.73  
SER B  138   4.71  
VAL B  139   6.67  
SER B  140   5.95  
SER B  141   8.80  
TRP B  142  11.15  
LEU B  143   8.39  
PRO B  144   8.68  
ILE B  145   4.49  
GLU B  146   2.52  
GLN B  147   2.66  
TYR B  148   3.98  
ALA B  149   8.68  
GLY B  150   8.51  
TYR B  151   3.95  
SER B  152   7.54  
ALA B  153  10.37  
SER B  154   8.75  
LYS B  155   6.84  
ALA B  156  11.45  
ALA B  157  12.67  
VAL B  158  10.81  
SER B  159  13.01  
ALA B  160  12.81  
LEU B  161  12.76  
THR B  162  13.57  
ARG B  163  13.26  
ALA B  164   9.50  
ALA B  165   9.24  
ALA B  166  10.49  
LEU B  167   7.51  
SER B  168   5.26  
CYS B  169   6.90  
ARG B  170   7.04  
LYS B  171   3.31  
GLN B  172   2.00  
GLY B  173   3.85  
TYR B  174   3.92  
ALA B  175   2.92  
ILE B  176   5.98  
ARG B  177   6.14  
VAL B  178  11.35  
ASN B  179  12.43  
SER B  180  11.21  
ILE B  181   8.25  
HIS B  182   8.72  
PRO B  183   4.79  
ASP B  184   4.84  
GLY B  185   4.07  
ILE B  186   2.86  
TYR B  187   4.25  
THR B  188   4.14  
PRO B  189   2.27  
MET B  190   1.88  
MET B  191   2.37  
GLN B  192   2.85  
ALA B  193   2.04  
SER B  194   1.74  
LEU B  195   2.53  
PRO B  196   2.14  
LYS B  197   1.88  
GLY B  198   1.71  
VAL B  199   1.99  
SER B  200   2.50  
LYS B  201   2.89  
GLU B  202   2.00  
MET B  203   1.93  
VAL B  204   3.13  
LEU B  205   4.41  
HIS B  206   6.15  
ASP B  207   3.78  
PRO B  208   4.63  
LYS B  209   2.25  
LEU B  210   2.07  
ASN B  211   3.16  
ARG B  212   2.34  
ALA B  213   2.81  
GLY B  214   5.00  
ARG B  215   4.61  
ALA B  216   6.08  
TYR B  217   7.47  
MET B  218   3.53  
PRO B  219   5.89  
GLU B  220   3.08  
ARG B  221   3.22  
ILE B  222   7.10  
ALA B  223   6.69  
GLN B  224   4.25  
LEU B  225   9.22  
VAL B  226   9.47  
LEU B  227   5.32  
PHE B  228   6.44  
LEU B  229   9.95  
ALA B  230   7.58  
SER B  231   5.02  
ASP B  232   2.39  
GLU B  233   3.20  
SER B  234   6.68  
SER B  235   4.59  
VAL B  236   7.11  
MET B  237  10.77  
SER B  238  10.95  
GLY B  239  14.41  
SER B  240  15.05  
GLU B  241  13.73  
LEU B  242  12.19  
HIS B  243  12.34  
ALA B  244   9.19  
ASP B  245  10.61  
ASN B  246   9.37  
SER B  247   9.23  
ILE B  248   8.01  
LEU B  249  10.66  
GLY B  250   7.01  
MET B  251   4.08  
GLY B  252   2.06  
LEU B  253   2.88  
>1LU9 A
SER A    2   1.77  
LYS A    3   2.39  
LYS A    4   3.18  
LEU A    5   7.28  
LEU A    6   9.01  
PHE A    7  10.21  
GLN A    8   9.29  
PHE A    9   9.23  
ASP A   10   5.62  
THR A   11   2.58  
ASP A   12   1.94  
ALA A   13   2.38  
THR A   14   4.29  
PRO A   15   5.79  
SER A   16   4.17  
VAL A   17   5.16  
PHE A   18   2.70  
ASP A   19   5.14  
VAL A   20   8.20  
VAL A   21   6.07  
VAL A   22   5.84  
GLY A   23   5.63  
TYR A   24   4.92  
ASP A   25   1.82  
GLY A   26   1.92  
GLY A   27   1.78  
ALA A   28   2.79  
ASP A   29   2.47  
HIS A   30   5.54  
ILE A   31   8.50  
THR A   32   9.09  
GLY A   33   5.90  
TYR A   34   6.04  
GLY A   35   4.09  
ASN A   36   1.98  
VAL A   37   4.62  
THR A   38   2.99  
PRO A   39   2.10  
ASP A   40   1.72  
ASN A   41   2.62  
VAL A   42   5.03  
GLY A   43   3.63  
ALA A   44   2.49  
TYR A   45   4.63  
VAL A   46   5.55  
ASP A   47   2.21  
GLY A   48   2.80  
THR A   49   5.76  
ILE A   50   3.82  
TYR A   51   1.86  
THR A   52   2.96  
ARG A   53   3.28  
GLY A   54   1.71  
GLY A   55   1.71  
LYS A   56   1.96  
GLU A   57   2.38  
LYS A   58   2.45  
GLN A   59   2.47  
SER A   60   4.50  
THR A   61   7.34  
ALA A   62   9.21  
ILE A   63  10.62  
PHE A   64   9.84  
VAL A   65   9.51  
GLY A   66   7.07  
GLY A   67   4.60  
GLY A   68   2.05  
ASP A   69   2.17  
MET A   70   2.60  
ALA A   71   2.73  
ALA A   72   3.14  
GLY A   73   5.92  
GLU A   74   3.71  
ARG A   75   2.48  
VAL A   76   5.15  
PHE A   77   5.44  
GLU A   78   2.10  
ALA A   79   2.56  
VAL A   80   5.63  
LYS A   81   2.34  
LYS A   82   1.91  
ARG A   83   2.04  
PHE A   84   4.38  
PHE A   85   2.03  
GLY A   86   1.71  
PRO A   87   1.89  
PHE A   88   3.02  
ARG A   89   2.54  
VAL A   90   5.72  
SER A   91   5.90  
CYS A   92   6.83  
MET A   93   8.42  
LEU A   94   7.55  
ASP A   95   6.24  
SER A   96   3.35  
ASN A   97   1.90  
GLY A   98   3.01  
SER A   99   3.48  
ASN A  100   6.76  
THR A  101   6.46  
THR A  102   4.86  
ALA A  103   6.83  
ALA A  104   7.18  
ALA A  105   7.54  
GLY A  106   8.00  
VAL A  107   6.34  
ALA A  108   5.66  
LEU A  109   3.87  
VAL A  110   6.09  
VAL A  111   4.89  
LYS A  112   2.31  
ALA A  113   2.22  
ALA A  114   2.07  
GLY A  115   1.83  
GLY A  116   1.88  
SER A  117   1.88  
VAL A  118   2.90  
LYS A  119   1.92  
GLY A  120   1.71  
LYS A  121   2.11  
LYS A  122   2.52  
ALA A  123   5.76  
VAL A  124   6.55  
VAL A  125   8.23  
LEU A  126   6.55  
ALA A  127   4.22  
GLY A  128   4.94  
THR A  129   2.30  
GLY A  130   2.05  
PRO A  131   2.37  
VAL A  132   2.94  
GLY A  133   5.22  
MET A  134   3.97  
ARG A  135   5.94  
SER A  136   6.67  
ALA A  137   6.68  
ALA A  138   4.31  
LEU A  139   2.55  
LEU A  140   5.20  
ALA A  141   2.18  
GLY A  142   1.94  
GLU A  143   1.84  
GLY A  144   1.71  
ALA A  145   2.42  
GLU A  146   2.14  
VAL A  147   4.07  
VAL A  148   3.53  
LEU A  149   6.32  
CYS A  150   5.63  
GLY A  151   4.31  
ARG A  152   2.17  
LYS A  153   2.18  
LEU A  154   2.09  
ASP A  155   1.67  
LYS A  156   2.43  
ALA A  157   5.25  
GLN A  158   2.51  
ALA A  159   2.54  
ALA A  160   3.91  
ALA A  161   4.15  
ASP A  162   2.11  
SER A  163   2.34  
VAL A  164   5.33  
ASN A  165   2.48  
LYS A  166   2.04  
ARG A  167   2.06  
PHE A  168   3.47  
LYS A  169   1.96  
VAL A  170   2.02  
ASN A  171   1.76  
VAL A  172   3.81  
THR A  173   2.67  
ALA A  174   2.45  
ALA A  175   2.57  
GLU A  176   1.80  
THR A  177   3.86  
ALA A  178   2.13  
ASP A  179   2.10  
ASP A  180   1.94  
ALA A  181   1.82  
SER A  182   2.37  
ARG A  183   3.68  
ALA A  184   2.64  
GLU A  185   1.77  
ALA A  186   1.97  
VAL A  187   4.02  
LYS A  188   2.06  
GLY A  189   1.86  
ALA A  190   3.67  
HIS A  191   3.25  
PHE A  192   5.42  
VAL A  193   9.04  
PHE A  194   8.70  
THR A  195   6.40  
ALA A  196   3.13  
GLY A  197   2.78  
ALA A  198   2.32  
ILE A  199   2.04  
GLY A  200   2.26  
LEU A  201   2.72  
GLU A  202   2.41  
LEU A  203   3.56  
LEU A  204   5.28  
PRO A  205   2.80  
GLN A  206   2.11  
ALA A  207   1.78  
ALA A  208   2.30  
TRP A  209   4.42  
GLN A  210   2.01  
ASN A  211   1.85  
GLU A  212   2.77  
SER A  213   1.74  
SER A  214   1.99  
ILE A  215   3.78  
GLU A  216   1.82  
ILE A  217   3.84  
VAL A  218   7.17  
ALA A  219   8.73  
ASP A  220   6.79  
TYR A  221   3.78  
ASN A  222   4.36  
ALA A  223   2.12  
GLN A  224   2.20  
PRO A  225   2.03  
PRO A  226   2.48  
LEU A  227   3.87  
GLY A  228   6.21  
ILE A  229   6.62  
GLY A  230   3.68  
GLY A  231   1.85  
ILE A  232   3.30  
ASP A  233   2.28  
ALA A  234   2.64  
THR A  235   1.95  
ASP A  236   3.46  
LYS A  237   2.12  
GLY A  238   1.93  
LYS A  239   2.22  
GLU A  240   1.80  
TYR A  241   2.28  
GLY A  242   1.71  
GLY A  243   1.71  
LYS A  244   2.18  
ARG A  245   2.53  
ALA A  246   5.82  
PHE A  247   4.58  
GLY A  248   5.42  
ALA A  249   4.55  
LEU A  250   2.14  
GLY A  251   2.35  
ILE A  252   5.51  
GLY A  253   2.07  
GLY A  254   2.39  
LEU A  255   3.39  
LYS A  256   4.32  
LEU A  257   3.75  
LYS A  258   2.68  
LEU A  259   5.51  
HIS A  260   6.48  
ARG A  261   2.66  
ALA A  262   3.20  
CYS A  263   5.32  
ILE A  264   5.53  
ALA A  265   2.90  
LYS A  266   2.61  
LEU A  267   5.43  
PHE A  268   3.66  
GLU A  269   1.84  
SER A  270   2.34  
SER A  271   2.25  
GLU A  272   1.93  
GLY A  273   2.74  
VAL A  274   2.13  
PHE A  275   3.58  
ASP A  276   3.44  
ALA A  277   3.59  
GLU A  278   1.95  
GLU A  279   2.15  
ILE A  280   6.22  
TYR A  281   3.33  
LYS A  282   2.77  
LEU A  283   2.94  
ALA A  284   5.32  
LYS A  285   2.25  
GLU A  286   1.76  
MET A  287   1.89  
ALA A  288   2.15  
>1NHW A
GLU A   97   1.71  
ASP A   98   2.04  
ILE A   99   3.65  
CYS A  100   6.76  
PHE A  101   7.56  
ILE A  102   9.41  
ALA A  103   8.86  
GLY A  104   5.43  
ILE A  105   4.25  
GLY A  106   1.80  
ASP A  107   2.23  
THR A  108   2.13  
ASN A  109   1.85  
GLY A  110   2.52  
TYR A  111   5.05  
GLY A  112   5.80  
TRP A  113   3.42  
GLY A  114   2.83  
ILE A  115   6.30  
ALA A  116   5.90  
LYS A  117   3.34  
GLU A  118   2.16  
LEU A  119   3.42  
SER A  120   2.25  
LYS A  121   2.12  
ARG A  122   1.85  
ASN A  123   1.84  
VAL A  124   2.37  
LYS A  125   2.58  
ILE A  126   5.09  
ILE A  127   6.17  
PHE A  128   6.08  
GLY A  129   6.73  
ILE A  130   6.04  
TRP A  131   3.21  
PRO A  132   4.96  
PRO A  133   2.27  
VAL A  134   2.29  
TYR A  135   3.32  
ASN A  136   1.92  
ILE A  137   2.12  
PHE A  138   3.20  
MET A  139   2.22  
LYS A  140   2.02  
ASN A  141   2.57  
TYR A  142   2.40  
LYS A  143   1.99  
ASN A  144   1.79  
GLY A  145   1.71  
LYS A  146   1.92  
PHE A  147   2.49  
ASP A  148   1.86  
ASN A  149   1.72  
ASP A  150   1.97  
MET A  151   3.17  
ILE A  152   2.10  
ILE A  153   3.27  
ASP A  154   1.70  
LYS A  155   1.88  
ASP A  156   1.67  
LYS A  157   1.94  
LYS A  158   1.93  
MET A  159   3.23  
ASN A  160   1.96  
ILE A  161   1.91  
LEU A  162   1.92  
ASP A  163   2.02  
MET A  164   2.06  
LEU A  165   2.54  
PRO A  166   2.63  
PHE A  167   5.53  
ASP A  168   3.41  
ALA A  169   3.19  
SER A  170   1.92  
PHE A  171   2.38  
ASP A  172   2.27  
THR A  173   2.48  
ALA A  174   1.79  
ASN A  175   1.74  
ASP A  176   1.78  
ILE A  177   2.15  
ASP A  178   1.82  
GLU A  179   1.88  
GLU A  180   1.73  
THR A  181   2.59  
LYS A  182   2.14  
ASN A  183   1.85  
ASN A  184   2.09  
LYS A  185   1.92  
ARG A  186   2.07  
TYR A  187   2.61  
ASN A  188   1.83  
MET A  189   1.85  
LEU A  190   2.23  
GLN A  191   1.82  
ASN A  192   1.77  
TYR A  193   2.38  
THR A  194   3.26  
ILE A  195   4.11  
GLU A  196   2.11  
ASP A  197   1.93  
VAL A  198   2.66  
ALA A  199   2.93  
ASN A  200   1.87  
LEU A  201   2.33  
ILE A  202   4.66  
HIS A  203   2.23  
GLN A  204   1.80  
LYS A  205   1.94  
TYR A  206   2.13  
GLY A  207   2.25  
LYS A  208   1.97  
ILE A  209   4.68  
ASN A  210   2.51  
MET A  211   3.50  
LEU A  212   7.59  
VAL A  213   9.20  
HIS A  214   8.63  
SER A  215   6.92  
LEU A  216   5.49  
ALA A  217   3.00  
ASN A  218   2.65  
ALA A  219   2.33  
LYS A  220   1.92  
GLU A  221   2.15  
VAL A  222   2.69  
GLN A  223   1.83  
LYS A  224   1.90  
ASP A  225   2.04  
LEU A  226   1.87  
LEU A  227   1.84  
ASN A  228   1.84  
THR A  229   2.14  
SER A  230   1.82  
ARG A  231   1.92  
LYS A  232   1.92  
GLY A  233   3.25  
TYR A  234   2.39  
LEU A  235   2.08  
ASP A  236   2.17  
ALA A  237   4.85  
LEU A  238   2.26  
SER A  239   1.80  
LYS A  240   3.01  
SER A  241   5.58  
SER A  242   2.59  
TYR A  243   1.97  
SER A  244   2.80  
LEU A  245   5.12  
ILE A  246   2.40  
SER A  247   2.71  
LEU A  248   5.58  
CYS A  249   2.62  
LYS A  250   1.92  
TYR A  251   2.07  
PHE A  252   4.67  
VAL A  253   2.50  
ASN A  254   1.84  
ILE A  255   3.19  
MET A  256   3.36  
LYS A  257   2.03  
PRO A  258   1.90  
GLN A  259   1.96  
SER A  260   2.31  
SER A  261   2.80  
ILE A  262   6.47  
ILE A  263   8.47  
SER A  264   9.01  
LEU A  265   8.21  
THR A  266   5.00  
TYR A  267   2.85  
HIS A  268   2.23  
ALA A  269   2.12  
SER A  270   2.41  
GLN A  271   1.81  
LYS A  272   1.93  
VAL A  273   1.87  
VAL A  274   1.87  
PRO A  275   1.94  
GLY A  276   1.71  
TYR A  277   3.26  
GLY A  278   2.46  
GLY A  279   4.06  
GLY A  280   3.57  
MET A  281   5.13  
SER A  282   2.09  
SER A  283   1.83  
ALA A  284   3.73  
LYS A  285   5.77  
ALA A  286   2.10  
ALA A  287   2.07  
LEU A  288   5.40  
GLU A  289   2.61  
SER A  290   2.10  
ASP A  291   1.98  
THR A  292   4.31  
ARG A  293   2.04  
VAL A  294   2.13  
LEU A  295   2.64  
ALA A  296   4.41  
TYR A  297   2.21  
HIS A  298   1.96  
LEU A  299   3.08  
GLY A  300   2.96  
ARG A  301   2.12  
ASN A  302   1.83  
TYR A  303   1.93  
ASN A  304   2.32  
ILE A  305   4.15  
ARG A  306   4.50  
ILE A  307   6.79  
ASN A  308   6.19  
THR A  309   5.15  
ILE A  310   6.44  
SER A  311   2.26  
ALA A  312   2.36  
GLY A  313   2.75  
PRO A  314   2.09  
LEU A  315   2.38  
LYS A  316   1.91  
SER A  317   2.56  
ARG A  318   1.85  
ALA A  319   2.30  
ALA A  320   4.49  
THR A  321   2.12  
ALA A  322   1.80  
ILE A  323   3.84  
ASN A  324   1.91  
LYS A  325   1.82  
>1NHW C
TYR C  366   1.86  
THR C  367   1.88  
PHE C  368   2.50  
ILE C  369   3.97  
ASP C  370   1.88  
TYR C  371   2.13  
ALA C  372   2.00  
ILE C  373   2.28  
GLU C  374   1.81  
TYR C  375   2.06  
SER C  376   2.54  
GLU C  377   1.87  
LYS C  378   1.98  
TYR C  379   2.69  
ALA C  380   4.94  
PRO C  381   4.22  
LEU C  382   3.52  
ARG C  383   1.85  
GLN C  384   2.33  
LYS C  385   1.97  
LEU C  386   2.37  
LEU C  387   2.37  
SER C  388   2.48  
THR C  389   1.91  
ASP C  390   2.41  
ILE C  391   5.92  
GLY C  392   4.06  
SER C  393   2.24  
VAL C  394   5.26  
ALA C  395   5.07  
SER C  396   2.27  
PHE C  397   4.14  
LEU C  398   5.65  
LEU C  399   3.02  
SER C  400   2.09  
ARG C  401   1.85  
GLU C  402   1.94  
SER C  403   4.27  
ARG C  404   2.95  
ALA C  405   5.67  
ILE C  406   5.82  
THR C  407   6.24  
GLY C  408   3.06  
GLN C  409   2.06  
THR C  410   1.90  
ILE C  411   2.67  
TYR C  412   2.28  
VAL C  413   4.53  
ASP C  414   2.70  
ASN C  415   4.25  
GLY C  416   4.71  
LEU C  417   2.21  
ASN C  418   1.94  
ILE C  419   1.95  
MET C  420   2.04  
PHE C  421   1.84  
LEU C  422   1.95  
PRO C  423   2.07  
ASP C  424   1.71  
ASP C  425   1.66  
>1NPY B
MET B    1   2.07  
ILE B    2   2.18  
ASN B    3   1.82  
LYS B    4   1.89  
ASP B    5   1.79  
THR B    6   2.20  
GLN B    7   2.08  
LEU B    8   2.54  
CYS B    9   5.33  
MET B   10   4.21  
SER B   11   4.65  
LEU B   12   4.10  
SER B   13   3.29  
GLY B   14   1.97  
ARG B   15   1.93  
PRO B   16   2.05  
SER B   17   1.81  
ASN B   18   1.94  
PHE B   19   2.77  
GLY B   20   4.30  
THR B   21   2.36  
THR B   22   2.37  
PHE B   23   6.35  
HIS B   24   6.14  
ASN B   25   2.61  
TYR B   26   3.07  
LEU B   27   5.90  
TYR B   28   6.05  
ASP B   29   2.17  
LYS B   30   2.02  
LEU B   31   2.42  
GLY B   32   1.78  
LEU B   33   3.07  
ASN B   34   2.79  
PHE B   35   4.02  
ILE B   36   2.58  
TYR B   37   3.99  
LYS B   38   2.41  
ALA B   39   1.92  
PHE B   40   2.14  
THR B   41   2.01  
THR B   42   2.01  
GLN B   43   1.84  
ASP B   44   1.93  
ILE B   45   4.50  
GLU B   46   3.71  
HIS B   47   1.98  
ALA B   48   1.84  
ILE B   49   4.54  
LYS B   50   2.20  
GLY B   51   1.87  
VAL B   52   2.72  
ARG B   53   2.44  
ALA B   54   1.94  
LEU B   55   1.93  
GLY B   56   2.20  
ILE B   57   3.18  
ARG B   58   2.92  
GLY B   59   6.28  
CYS B   60   6.14  
ALA B   61   4.48  
VAL B   62   5.34  
SER B   63   3.11  
MET B   64   2.30  
PRO B   65   2.18  
PHE B   66   4.09  
LYS B   67   4.46  
GLU B   68   2.56  
THR B   69   3.33  
CYS B   70   6.67  
MET B   71   3.36  
PRO B   72   3.64  
PHE B   73   4.39  
LEU B   74   3.58  
ASP B   75   1.78  
GLU B   76   2.08  
ILE B   77   2.68  
HIS B   78   3.37  
PRO B   79   2.82  
SER B   80   5.29  
ALA B   81   5.53  
GLN B   82   2.05  
ALA B   83   2.14  
ILE B   84   4.09  
GLU B   85   2.30  
SER B   86   5.00  
VAL B   87   6.92  
ASN B   88   5.18  
THR B   89   7.93  
ILE B   90   8.45  
VAL B   91   6.59  
ASN B   92   4.49  
ASP B   93   2.61  
ASN B   94   1.89  
GLY B   95   1.98  
PHE B   96   2.23  
LEU B   97   4.53  
ARG B   98   4.35  
ALA B   99   6.02  
TYR B  100   5.45  
ASN B  101   7.39  
THR B  102   6.03  
ASP B  103   3.34  
TYR B  104   4.24  
ILE B  105   4.63  
ALA B  106   4.98  
ILE B  107   6.13  
VAL B  108   3.01  
LYS B  109   2.08  
LEU B  110   3.40  
ILE B  111   3.93  
GLU B  112   1.92  
LYS B  113   2.06  
TYR B  114   2.95  
HIS B  115   1.86  
LEU B  116   3.15  
ASN B  117   2.12  
LYS B  118   2.59  
ASN B  119   1.95  
ALA B  120   2.61  
LYS B  121   2.78  
VAL B  122   6.68  
ILE B  123   7.70  
VAL B  124   9.18  
HIS B  125   4.67  
GLY B  126   5.71  
SER B  127   3.51  
GLY B  128   2.27  
GLY B  129   2.43  
MET B  130   3.51  
ALA B  131   5.96  
LYS B  132   4.58  
ALA B  133   7.15  
VAL B  134   7.89  
VAL B  135   7.15  
ALA B  136   4.90  
ALA B  137   3.73  
PHE B  138   6.59  
LYS B  139   2.92  
ASN B  140   1.96  
SER B  141   1.87  
GLY B  142   1.86  
PHE B  143   4.77  
GLU B  144   2.37  
LYS B  145   2.79  
LEU B  146   5.42  
LYS B  147   3.99  
ILE B  148   7.22  
TYR B  149   3.70  
ALA B  150   2.88  
ARG B  151   1.88  
ASN B  152   2.16  
VAL B  153   2.66  
LYS B  154   2.10  
THR B  155   2.28  
GLY B  156   5.04  
GLN B  157   2.86  
TYR B  158   2.54  
LEU B  159   4.35  
ALA B  160   4.37  
ALA B  161   2.27  
LEU B  162   2.50  
TYR B  163   2.26  
GLY B  164   1.71  
TYR B  165   3.70  
ALA B  166   2.73  
TYR B  167   2.83  
ILE B  168   2.65  
ASN B  169   1.78  
SER B  170   1.88  
LEU B  171   2.40  
GLU B  172   1.71  
ASN B  173   1.76  
GLN B  174   2.03  
GLN B  175   2.19  
ALA B  176   2.24  
ASP B  177   2.32  
ILE B  178   4.95  
LEU B  179   7.84  
VAL B  180   9.61  
ASN B  181   6.41  
VAL B  182   3.69  
THR B  183   2.93  
SER B  184   2.45  
ILE B  185   4.18  
GLY B  186   5.86  
MET B  187   2.92  
LYS B  188   2.19  
GLY B  189   1.71  
GLY B  190   1.85  
LYS B  191   2.03  
GLU B  192   2.28  
GLU B  193   2.35  
MET B  194   2.00  
ASP B  195   1.97  
LEU B  196   2.51  
ALA B  197   4.55  
PHE B  198   6.00  
PRO B  199   3.05  
LYS B  200   2.37  
ALA B  201   1.85  
PHE B  202   2.71  
ILE B  203   5.65  
ASP B  204   2.55  
ASN B  205   1.88  
ALA B  206   3.17  
SER B  207   2.79  
VAL B  208   4.47  
ALA B  209   7.52  
PHE B  210   8.67  
ASP B  211   7.25  
VAL B  212   3.79  
VAL B  213   4.01  
ALA B  214   2.09  
MET B  215   2.50  
PRO B  216   3.15  
VAL B  217   2.83  
GLU B  218   1.99  
THR B  219   4.80  
PRO B  220   3.17  
PHE B  221   7.23  
ILE B  222   5.26  
ARG B  223   2.46  
TYR B  224   3.10  
ALA B  225   5.06  
GLN B  226   2.00  
ALA B  227   1.88  
ARG B  228   1.98  
GLY B  229   1.71  
LYS B  230   2.76  
GLN B  231   2.26  
THR B  232   3.73  
ILE B  233   5.67  
SER B  234   4.16  
GLY B  235   4.34  
ALA B  236   3.27  
ALA B  237   4.75  
VAL B  238   3.16  
ILE B  239   2.36  
VAL B  240   5.08  
LEU B  241   3.27  
GLN B  242   3.28  
ALA B  243   5.01  
VAL B  244   3.37  
GLU B  245   3.10  
GLN B  246   5.53  
PHE B  247   6.41  
GLU B  248   2.31  
LEU B  249   3.84  
TYR B  250   6.08  
THR B  251   3.32  
HIS B  252   1.88  
GLN B  253   2.27  
ARG B  254   2.02  
PRO B  255   3.07  
SER B  256   2.39  
ASP B  257   2.12  
GLU B  258   1.83  
LEU B  259   2.47  
ILE B  260   4.60  
ALA B  261   2.25  
GLU B  262   2.06  
ALA B  263   5.07  
ALA B  264   4.53  
ALA B  265   2.21  
PHE B  266   2.26  
ALA B  267   4.17  
ARG B  268   2.06  
THR B  269   1.86  
LYS B  270   1.95  
>1OOE A
SER A    2   1.74  
SER A    3   1.81  
GLY A    4   2.71  
LYS A    5   4.03  
VAL A    6   7.79  
ILE A    7  10.32  
VAL A    8   9.43  
TYR A    9   5.21  
GLY A   10   5.49  
GLY A   11   5.38  
LYS A   12   2.44  
GLY A   13   2.00  
ALA A   14   2.27  
LEU A   15   5.32  
GLY A   16   5.31  
SER A   17   2.77  
ALA A   18   3.53  
ILE A   19   7.28  
LEU A   20   6.06  
GLU A   21   2.79  
PHE A   22   3.87  
PHE A   23   5.71  
LYS A   24   2.31  
LYS A   25   1.98  
ASN A   26   1.88  
GLY A   27   1.71  
TYR A   28   2.92  
THR A   29   2.52  
VAL A   30   5.68  
LEU A   31   6.62  
ASN A   32   6.97  
ILE A   33   6.07  
ASP A   34   3.96  
LEU A   35   2.19  
SER A   36   2.32  
ALA A   37   1.92  
ASN A   38   3.29  
ASP A   39   1.77  
GLN A   40   2.26  
ALA A   41   2.88  
ASP A   42   2.15  
SER A   43   2.79  
ASN A   44   2.84  
ILE A   45   4.89  
LEU A   46   2.51  
VAL A   47   3.01  
ASP A   48   2.28  
GLY A   49   2.13  
ASN A   50   1.80  
LYS A   51   2.94  
ASN A   52   3.23  
TRP A   53   6.76  
THR A   54   2.72  
GLU A   55   2.17  
GLN A   56   4.43  
GLU A   57   5.28  
GLN A   58   2.65  
SER A   59   2.28  
ILE A   60   5.22  
LEU A   61   4.64  
GLU A   62   2.27  
GLN A   63   2.82  
THR A   64   6.38  
ALA A   65   3.99  
SER A   66   2.27  
SER A   67   2.60  
LEU A   68   4.80  
GLN A   69   1.93  
GLY A   70   1.71  
SER A   71   2.08  
GLN A   72   2.13  
VAL A   73   5.75  
ASP A   74   4.33  
GLY A   75   8.91  
VAL A   76  10.94  
PHE A   77  10.55  
CYS A   78   7.46  
VAL A   79   5.41  
ALA A   80   2.84  
GLY A   81   1.71  
GLY A   82   1.90  
TRP A   83   1.87  
ALA A   84   2.78  
GLY A   85   1.94  
GLY A   86   2.79  
SER A   87   3.19  
ALA A   88   4.10  
SER A   89   1.98  
SER A   90   2.28  
LYS A   91   2.24  
ASP A   92   2.80  
PHE A   93   6.06  
VAL A   94   5.73  
LYS A   95   2.83  
ASN A   96   3.92  
ALA A   97   7.55  
ASP A   98   4.59  
LEU A   99   3.36  
MET A  100   5.88  
ILE A  101   7.81  
LYS A  102   3.60  
GLN A  103   1.97  
SER A  104   4.78  
VAL A  105   7.34  
TRP A  106   5.82  
SER A  107   4.44  
SER A  108   7.60  
ALA A  109   9.47  
ILE A  110   7.98  
ALA A  111   9.10  
ALA A  112   8.07  
LYS A  113   5.15  
LEU A  114   7.13  
ALA A  115   5.01  
THR A  116   2.64  
THR A  117   2.04  
HIS A  118   3.04  
LEU A  119   5.26  
LYS A  120   2.71  
PRO A  121   2.29  
GLY A  122   2.53  
GLY A  123   4.84  
LEU A  124   8.49  
LEU A  125   9.69  
GLN A  126  10.82  
LEU A  127  10.24  
THR A  128   6.14  
GLY A  129   4.70  
ALA A  130   2.61  
ALA A  131   2.06  
ALA A  132   2.57  
ALA A  133   4.41  
MET A  134   2.59  
GLY A  135   2.81  
PRO A  136   3.03  
THR A  137   4.92  
PRO A  138   4.56  
SER A  139   2.30  
MET A  140   2.86  
ILE A  141   7.20  
GLY A  142   7.83  
TYR A  143   3.80  
GLY A  144   6.87  
MET A  145   9.25  
ALA A  146   9.17  
LYS A  147   5.78  
ALA A  148   4.86  
ALA A  149   7.08  
VAL A  150   8.37  
HIS A  151   5.42  
HIS A  152   5.59  
LEU A  153   9.65  
THR A  154   7.06  
SER A  155   4.49  
SER A  156   6.59  
LEU A  157   7.30  
ALA A  158   2.83  
ALA A  159   2.60  
LYS A  160   2.21  
ASP A  161   2.15  
SER A  162   4.99  
GLY A  163   2.27  
LEU A  164   3.74  
PRO A  165   2.35  
ASP A  166   1.86  
ASN A  167   1.90  
SER A  168   4.18  
ALA A  169   5.06  
VAL A  170   6.60  
LEU A  171   7.85  
THR A  172   9.03  
ILE A  173   7.79  
MET A  174   5.01  
PRO A  175   3.49  
VAL A  176   2.11  
THR A  177   2.55  
LEU A  178   3.26  
ASP A  179   2.93  
THR A  180   2.90  
PRO A  181   2.23  
MET A  182   2.10  
ASN A  183   1.96  
ARG A  184   2.12  
LYS A  185   1.95  
TRP A  186   1.94  
MET A  187   2.06  
PRO A  188   2.01  
ASN A  189   1.72  
ALA A  190   2.08  
ASP A  191   1.99  
HIS A  192   2.20  
SER A  193   2.14  
SER A  194   2.21  
TRP A  195   3.02  
THR A  196   5.44  
PRO A  197   3.31  
LEU A  198   3.36  
SER A  199   2.96  
PHE A  200   3.71  
ILE A  201   7.49  
SER A  202   5.54  
GLU A  203   2.96  
HIS A  204   4.94  
LEU A  205   8.72  
LEU A  206   3.80  
LYS A  207   2.71  
TRP A  208   6.60  
THR A  209   5.22  
THR A  210   2.46  
GLU A  211   2.47  
THR A  212   2.66  
SER A  213   1.97  
SER A  214   2.96  
ARG A  215   3.68  
PRO A  216   2.73  
SER A  217   2.24  
SER A  218   2.51  
GLY A  219   3.74  
ALA A  220   4.74  
LEU A  221   5.08  
LEU A  222   6.63  
LYS A  223   4.18  
ILE A  224   6.43  
THR A  225   3.26  
THR A  226   3.27  
GLU A  227   2.25  
ASN A  228   2.01  
GLY A  229   1.84  
THR A  230   2.32  
SER A  231   3.74  
THR A  232   2.88  
ILE A  233   2.99  
THR A  234   2.46  
PRO A  235   2.16  
GLN A  236   1.85  
>1TXG A
MET A    1   3.28  
ILE A    2   4.34  
VAL A    3   7.27  
SER A    4   9.62  
ILE A    5   9.60  
LEU A    6   8.03  
GLY A    7   4.91  
ALA A    8   3.09  
GLY A    9   2.88  
ALA A   10   4.31  
MET A   11   5.52  
GLY A   12   7.72  
SER A   13   7.66  
ALA A   14   9.11  
LEU A   15   9.95  
SER A   16   7.53  
VAL A   17   5.65  
PRO A   18   5.37  
LEU A   19   6.79  
VAL A   20   2.78  
ASP A   21   1.86  
ASN A   22   2.16  
GLY A   23   1.84  
ASN A   24   2.50  
GLU A   25   2.15  
VAL A   26   4.66  
ARG A   27   5.25  
ILE A   28   6.25  
TRP A   29   6.37  
GLY A   30   5.97  
THR A   31   3.91  
GLU A   32   1.92  
PHE A   33   1.91  
ASP A   34   3.21  
THR A   35   2.45  
GLU A   36   1.76  
ILE A   37   3.43  
LEU A   38   4.80  
LYS A   39   2.41  
SER A   40   3.01  
ILE A   41   3.24  
SER A   42   1.87  
ALA A   43   1.86  
GLY A   44   1.71  
ARG A   45   2.25  
GLU A   46   2.40  
HIS A   47   4.59  
PRO A   48   2.37  
ARG A   49   2.52  
LEU A   50   5.67  
GLY A   51   2.25  
VAL A   52   3.11  
LYS A   53   3.15  
LEU A   54   4.14  
ASN A   55   2.09  
GLY A   56   1.98  
VAL A   57   2.50  
GLU A   58   2.29  
ILE A   59   2.98  
PHE A   60   4.33  
TRP A   61   2.41  
PRO A   62   2.74  
GLU A   63   1.95  
GLN A   64   2.78  
LEU A   65   3.68  
GLU A   66   2.68  
LYS A   67   2.61  
CYS A   68   6.69  
LEU A   69   6.75  
GLU A   70   2.96  
ASN A   71   2.19  
ALA A   72   3.46  
GLU A   73   2.78  
VAL A   74   7.14  
VAL A   75   9.52  
LEU A   76  10.82  
LEU A   77   9.05  
GLY A   78   5.77  
VAL A   79   4.33  
SER A   80   2.91  
THR A   81   4.44  
ASP A   82   2.11  
GLY A   83   3.67  
VAL A   84   5.83  
LEU A   85   2.36  
PRO A   86   1.95  
VAL A   87   4.62  
MET A   88   5.32  
SER A   89   2.12  
ARG A   90   1.88  
ILE A   91   5.07  
LEU A   92   2.22  
PRO A   93   1.88  
TYR A   94   2.46  
LEU A   95   3.94  
LYS A   96   1.99  
ASP A   97   2.15  
GLN A   98   4.79  
TYR A   99   4.45  
ILE A  100   8.90  
VAL A  101  11.38  
LEU A  102  10.50  
ILE A  103   6.49  
SER A  104   5.51  
LYS A  105   4.64  
GLY A  106   6.86  
LEU A  107   6.86  
ILE A  108   4.91  
ASP A  109   2.01  
PHE A  110   2.13  
ASP A  111   1.67  
ASN A  112   1.72  
SER A  113   2.51  
VAL A  114   4.42  
LEU A  115   5.97  
THR A  116   7.38  
VAL A  117   9.15  
PRO A  118   7.51  
GLU A  119   4.42  
ALA A  120   5.50  
VAL A  121   6.31  
TRP A  122   3.35  
ARG A  123   1.98  
LEU A  124   2.78  
LYS A  125   2.20  
HIS A  126   2.19  
ASP A  127   2.45  
LEU A  128   4.71  
ARG A  129   2.24  
GLU A  130   2.17  
ARG A  131   3.52  
THR A  132   6.69  
VAL A  133   9.32  
ALA A  134  10.17  
ILE A  135  10.70  
THR A  136   9.38  
GLY A  137   8.77  
PRO A  138   9.31  
ALA A  139   7.35  
ILE A  140   5.04  
ALA A  141   6.01  
ARG A  142   3.53  
GLU A  143   5.30  
VAL A  144   8.13  
ALA A  145   5.44  
LYS A  146   2.65  
ARG A  147   2.23  
MET A  148   2.79  
PRO A  149   3.57  
THR A  150   7.44  
THR A  151   6.50  
VAL A  152   7.45  
VAL A  153   6.05  
PHE A  154   8.01  
SER A  155   7.04  
SER A  156   5.08  
PRO A  157   2.57  
SER A  158   2.33  
GLU A  159   2.14  
SER A  160   2.55  
SER A  161   4.64  
ALA A  162   5.69  
ASN A  163   2.50  
LYS A  164   3.17  
MET A  165   6.76  
LYS A  166   3.81  
GLU A  167   2.30  
ILE A  168   4.94  
PHE A  169   7.93  
GLU A  170   2.22  
THR A  171   2.10  
GLU A  172   2.00  
TYR A  173   3.15  
PHE A  174   6.60  
GLY A  175   5.44  
VAL A  176   4.77  
GLU A  177   2.70  
VAL A  178   2.47  
THR A  179   2.56  
THR A  180   2.29  
ASP A  181   2.78  
ILE A  182   5.29  
ILE A  183   3.60  
GLY A  184   6.24  
THR A  185   7.65  
GLU A  186   9.59  
ILE A  187   8.66  
THR A  188   9.51  
SER A  189   8.84  
ALA A  190   8.42  
LEU A  191  10.42  
LYS A  192   7.63  
ASN A  193   5.63  
VAL A  194   9.95  
TYR A  195  10.23  
SER A  196   9.07  
ILE A  197   9.94  
ALA A  198  10.89  
ILE A  199   9.94  
ALA A  200   7.34  
TRP A  201   8.54  
ILE A  202   5.92  
ARG A  203   3.53  
GLY A  204   4.47  
TYR A  205   3.62  
GLU A  206   2.74  
SER A  207   2.07  
ARG A  208   2.15  
LYS A  209   2.05  
ASN A  210   1.91  
VAL A  211   2.75  
GLU A  212   3.00  
MET A  213   4.22  
SER A  214   4.88  
ASN A  215   8.18  
ALA A  216   6.96  
LYS A  217   6.63  
GLY A  218   8.71  
VAL A  219   6.83  
ILE A  220   7.72  
ALA A  221   8.64  
THR A  222   5.75  
ARG A  223   3.19  
ALA A  224   7.31  
ILE A  225   7.96  
ASN A  226   3.09  
GLU A  227   5.00  
MET A  228   8.42  
ALA A  229   4.74  
GLU A  230   2.19  
LEU A  231   5.54  
ILE A  232   5.72  
GLU A  233   2.07  
ILE A  234   2.01  
LEU A  235   2.74  
GLY A  236   1.83  
GLY A  237   2.18  
ASP A  238   2.12  
ARG A  239   2.88  
GLU A  240   2.03  
THR A  241   2.83  
ALA A  242   5.78  
PHE A  243   5.48  
GLY A  244   4.82  
LEU A  245   4.88  
SER A  246   7.22  
GLY A  247   8.67  
PHE A  248   9.46  
GLY A  249   9.10  
ASP A  250   8.60  
LEU A  251   9.55  
ILE A  252   7.87  
ALA A  253   4.95  
THR A  254   5.10  
PHE A  255   6.13  
ARG A  256   2.96  
GLY A  257   4.44  
GLY A  258   2.92  
ARG A  259   2.84  
ASN A  260   5.62  
GLY A  261   5.35  
MET A  262   3.20  
LEU A  263   5.81  
GLY A  264   7.75  
GLU A  265   3.74  
LEU A  266   3.69  
LEU A  267   6.65  
GLY A  268   6.19  
LYS A  269   2.68  
GLY A  270   2.19  
LEU A  271   2.54  
SER A  272   3.38  
ILE A  273   2.83  
ASP A  274   1.80  
GLU A  275   2.14  
ALA A  276   4.56  
MET A  277   2.04  
GLU A  278   1.89  
GLU A  279   2.69  
LEU A  280   2.71  
GLU A  281   1.75  
ARG A  282   1.91  
ARG A  283   1.88  
GLY A  284   1.78  
VAL A  285   1.91  
GLY A  286   1.71  
VAL A  287   1.88  
VAL A  288   3.02  
GLU A  289   2.52  
GLY A  290   6.12  
TYR A  291   3.50  
LYS A  292   2.69  
THR A  293   5.87  
ALA A  294   6.75  
GLU A  295   3.09  
LYS A  296   3.93  
ALA A  297   6.71  
TYR A  298   2.91  
ARG A  299   2.75  
LEU A  300   5.41  
SER A  301   3.93  
SER A  302   2.40  
LYS A  303   2.25  
ILE A  304   2.63  
ASN A  305   1.91  
ALA A  306   2.48  
ASP A  307   2.09  
THR A  308   4.66  
LYS A  309   2.93  
LEU A  310   6.75  
LEU A  311   6.14  
ASP A  312   3.05  
SER A  313   5.17  
ILE A  314   8.86  
TYR A  315   4.36  
ARG A  316   2.93  
VAL A  317   5.98  
LEU A  318   5.76  
TYR A  319   2.60  
GLU A  320   1.81  
GLY A  321   1.71  
LEU A  322   2.87  
LYS A  323   3.40  
VAL A  324   5.30  
GLU A  325   2.10  
GLU A  326   1.97  
VAL A  327   4.43  
LEU A  328   3.06  
PHE A  329   2.18  
GLU A  330   2.29  
LEU A  331   5.81  
ALA A  332   6.21  
THR A  333   3.95  
PHE A  334   2.35  
LYS A  335   1.93  
>1WP4 C
MET C    1   1.87  
GLU C    2   1.91  
LYS C    3   2.34  
VAL C    4   5.30  
ALA C    5   7.06  
PHE C    6   8.77  
ILE C    7   8.35  
GLY C    8   6.41  
LEU C    9   5.68  
GLY C   10   2.63  
ALA C   11   2.45  
MET C   12   6.09  
GLY C   13   6.14  
TYR C   14   3.31  
PRO C   15   3.01  
MET C   16   5.50  
ALA C   17   4.83  
GLY C   18   2.09  
HIS C   19   2.12  
LEU C   20   5.62  
ALA C   21   3.03  
ARG C   22   1.93  
ARG C   23   1.84  
PHE C   24   2.30  
PRO C   25   2.03  
THR C   26   2.77  
LEU C   27   3.39  
VAL C   28   5.85  
TRP C   29   3.65  
ASN C   30   3.65  
ARG C   31   2.00  
THR C   32   2.41  
PHE C   33   2.10  
GLU C   34   1.96  
LYS C   35   2.83  
ALA C   36   5.04  
LEU C   37   2.28  
ARG C   38   2.10  
HIS C   39   5.14  
GLN C   40   2.67  
GLU C   41   1.86  
GLU C   42   1.76  
PHE C   43   2.49  
GLY C   44   1.71  
SER C   45   2.54  
GLU C   46   2.13  
ALA C   47   2.44  
VAL C   48   2.57  
PRO C   49   2.40  
LEU C   50   3.53  
GLU C   51   2.18  
ARG C   52   2.52  
VAL C   53   5.87  
ALA C   54   3.29  
GLU C   55   1.93  
ALA C   56   2.45  
ARG C   57   2.12  
VAL C   58   5.87  
ILE C   59   7.02  
PHE C   60   9.29  
THR C   61  11.11  
CYS C   62   7.99  
LEU C   63   6.16  
PRO C   64   2.91  
THR C   65   3.51  
THR C   66   2.57  
ARG C   67   1.88  
GLU C   68   3.08  
VAL C   69   5.67  
TYR C   70   2.35  
GLU C   71   2.13  
VAL C   72   4.70  
ALA C   73   5.18  
GLU C   74   1.98  
ALA C   75   1.91  
LEU C   76   4.61  
TYR C   77   2.65  
PRO C   78   2.00  
TYR C   79   2.02  
LEU C   80   3.70  
ARG C   81   2.07  
GLU C   82   1.94  
GLY C   83   1.71  
THR C   84   2.62  
TYR C   85   3.57  
TRP C   86   9.17  
VAL C   87  10.21  
ASP C   88  10.19  
ALA C   89  11.52  
THR C   90   8.81  
SER C   91   7.50  
GLY C   92   6.06  
GLU C   93   2.56  
PRO C   94   2.73  
GLU C   95   2.14  
ALA C   96   3.08  
SER C   97   4.87  
ARG C   98   1.99  
ARG C   99   1.88  
LEU C  100   3.73  
ALA C  101   3.10  
GLU C  102   1.97  
ARG C  103   2.29  
LEU C  104   5.67  
ARG C  105   2.10  
GLU C  106   1.78  
LYS C  107   2.22  
GLY C  108   1.71  
VAL C  109   3.81  
THR C  110   3.35  
TYR C  111   5.89  
LEU C  112   6.94  
ASP C  113   6.84  
ALA C  114  10.24  
PRO C  115   9.31  
VAL C  116   6.30  
SER C  117   2.82  
GLY C  118   2.51  
GLY C  119   4.60  
THR C  120   2.58  
SER C  121   2.27  
GLY C  122   4.63  
ALA C  123   4.78  
GLU C  124   2.03  
ALA C  125   2.02  
GLY C  126   2.16  
THR C  127   2.08  
LEU C  128   4.10  
THR C  129   3.02  
VAL C  130   6.63  
MET C  131   8.06  
LEU C  132   6.53  
GLY C  133   5.92  
GLY C  134   3.32  
PRO C  135   2.65  
GLU C  136   1.90  
GLU C  137   1.79  
ALA C  138   3.74  
VAL C  139   2.76  
GLU C  140   1.92  
ARG C  141   2.27  
VAL C  142   5.46  
ARG C  143   2.12  
PRO C  144   1.92  
PHE C  145   2.63  
LEU C  146   2.80  
ALA C  147   2.47  
TYR C  148   5.56  
ALA C  149   2.66  
LYS C  150   1.98  
LYS C  151   2.45  
VAL C  152   3.27  
VAL C  153   3.65  
HIS C  154   2.38  
VAL C  155   3.78  
GLY C  156   2.65  
PRO C  157   2.25  
VAL C  158   2.03  
GLY C  159   2.44  
ALA C  160   2.67  
GLY C  161   5.79  
HIS C  162   6.88  
ALA C  163   5.46  
VAL C  164   7.51  
LYS C  165   9.10  
ALA C  166   8.91  
ILE C  167  10.34  
ASN C  168   8.41  
ASN C  169   9.99  
ALA C  170  11.42  
LEU C  171  11.92  
LEU C  172  10.03  
ALA C  173  12.30  
VAL C  174  14.19  
ASN C  175  10.81  
LEU C  176  11.46  
TRP C  177  11.32  
ALA C  178  14.69  
ALA C  179  12.12  
GLY C  180  10.65  
GLU C  181  11.85  
GLY C  182  10.45  
LEU C  183   8.51  
LEU C  184   6.29  
ALA C  185   6.13  
LEU C  186   6.85  
VAL C  187   2.95  
LYS C  188   2.13  
GLN C  189   1.98  
GLY C  190   2.19  
VAL C  191   4.53  
SER C  192   3.22  
ALA C  193   4.87  
GLU C  194   2.67  
LYS C  195   3.42  
ALA C  196   6.89  
LEU C  197   5.82  
GLU C  198   2.98  
VAL C  199   6.21  
ILE C  200   6.85  
ASN C  201   2.49  
ALA C  202   2.03  
SER C  203   2.71  
SER C  204   3.93  
GLY C  205   6.69  
ARG C  206   3.22  
SER C  207   5.26  
ASN C  208   4.80  
ALA C  209   7.41  
THR C  210   5.36  
GLU C  211   2.07  
ASN C  212   2.34  
LEU C  213   4.72  
ILE C  214   6.46  
PRO C  215   2.66  
GLN C  216   2.05  
ARG C  217   3.22  
VAL C  218   5.98  
LEU C  219   2.52  
THR C  220   1.89  
ARG C  221   2.52  
ALA C  222   1.91  
PHE C  223   4.22  
PRO C  224   2.50  
LYS C  225   2.05  
THR C  226   3.25  
PHE C  227   7.24  
ALA C  228   4.95  
LEU C  229   6.39  
GLY C  230   3.46  
LEU C  231   3.28  
LEU C  232   6.87  
VAL C  233   3.06  
LYS C  234   2.69  
ASP C  235   5.84  
LEU C  236   5.90  
GLY C  237   2.92  
ILE C  238   4.36  
ALA C  239   5.88  
MET C  240   4.66  
GLY C  241   1.98  
VAL C  242   4.17  
LEU C  243   6.24  
ASP C  244   2.22  
GLY C  245   1.85  
GLU C  246   2.49  
LYS C  247   3.33  
ALA C  248   5.99  
PRO C  249   7.70  
SER C  250  11.04  
PRO C  251  12.43  
LEU C  252  14.49  
LEU C  253  11.67  
ARG C  254   8.36  
LEU C  255  12.93  
ALA C  256  10.39  
ARG C  257   5.90  
GLU C  258   8.80  
VAL C  259  10.35  
TYR C  260   9.32  
GLU C  261   5.16  
MET C  262   7.36  
ALA C  263   6.29  
LYS C  264   3.44  
ARG C  265   2.43  
GLU C  266   2.20  
LEU C  267   2.57  
GLY C  268   2.43  
PRO C  269   2.79  
ASP C  270   1.86  
ALA C  271   2.31  
ASP C  272   4.39  
HIS C  273   7.27  
VAL C  274   7.32  
GLU C  275   3.81  
ALA C  276   7.78  
LEU C  277   8.00  
ARG C  278   3.28  
LEU C  279   3.72  
LEU C  280   6.49  
GLU C  281   2.71  
ARG C  282   1.83  
TRP C  283   3.00  
GLY C  284   2.21  
GLY C  285   1.80  
VAL C  286   2.13  
GLU C  287   2.18  
ILE C  288   5.69  
ARG C  289   2.06  
>1ZZE A
ALA A    2   1.77  
LYS A    3   1.91  
ILE A    4   3.53  
ASP A    5   2.03  
ASN A    6   1.86  
ALA A    7   1.94  
VAL A    8   2.06  
LEU A    9   3.27  
PRO A   10   2.27  
GLU A   11   1.79  
GLY A   12   2.18  
SER A   13   3.09  
LEU A   14   3.11  
VAL A   15   7.20  
LEU A   16   8.42  
VAL A   17   9.99  
THR A   18   7.91  
GLY A   19   6.12  
ALA A   20   7.98  
ASN A   21   4.17  
GLY A   22   5.16  
PHE A   23   6.09  
VAL A   24   5.50  
ALA A   25   6.53  
SER A   26   6.95  
HIS A   27   6.28  
VAL A   28   8.45  
VAL A   29   7.59  
GLU A   30   3.16  
GLN A   31   3.82  
LEU A   32   7.46  
LEU A   33   5.77  
GLU A   34   2.10  
HIS A   35   2.63  
GLY A   36   3.35  
TYR A   37   5.60  
LYS A   38   3.85  
VAL A   39   6.87  
ARG A   40   4.70  
GLY A   41   6.99  
THR A   42   7.48  
ALA A   43   6.05  
ARG A   44   2.55  
SER A   45   2.79  
ALA A   46   2.04  
SER A   47   1.74  
LYS A   48   2.34  
LEU A   49   5.27  
ALA A   50   2.77  
ASN A   51   1.92  
LEU A   52   2.74  
GLN A   53   3.24  
LYS A   54   2.16  
ARG A   55   2.20  
TRP A   56   5.07  
ASP A   57   2.10  
ALA A   58   2.21  
LYS A   59   1.94  
TYR A   60   3.02  
PRO A   61   2.03  
GLY A   62   2.15  
ARG A   63   3.58  
PHE A   64   5.91  
GLU A   65   2.67  
THR A   66   3.07  
ALA A   67   3.95  
VAL A   68   2.70  
VAL A   69   4.58  
GLU A   70   1.93  
ASP A   71   2.25  
MET A   72   3.53  
LEU A   73   2.26  
LYS A   74   2.63  
GLN A   75   2.03  
GLY A   76   2.03  
ALA A   77   3.13  
TYR A   78   6.46  
ASP A   79   3.45  
GLU A   80   2.47  
VAL A   81   3.83  
ILE A   82   6.67  
LYS A   83   2.60  
GLY A   84   1.97  
ALA A   85   4.16  
ALA A   86   4.86  
GLY A   87   7.46  
VAL A   88  10.42  
ALA A   89   9.95  
HIS A   90   7.67  
ILE A   91   4.54  
ALA A   92   4.38  
SER A   93   2.44  
VAL A   94   2.09  
VAL A   95   1.85  
SER A   96   1.82  
PHE A   97   1.81  
SER A   98   2.14  
ASN A   99   1.99  
LYS A  100   2.29  
TYR A  101   2.76  
ASP A  102   1.84  
GLU A  103   1.76  
VAL A  104   3.31  
VAL A  105   4.21  
THR A  106   2.29  
PRO A  107   2.36  
ALA A  108   4.72  
ILE A  109   2.72  
GLY A  110   2.65  
GLY A  111   4.88  
THR A  112   6.76  
LEU A  113   4.34  
ASN A  114   6.14  
ALA A  115   9.82  
LEU A  116   8.63  
ARG A  117   5.63  
ALA A  118   8.78  
ALA A  119   9.09  
ALA A  120   7.81  
ALA A  121   6.56  
THR A  122   4.81  
PRO A  123   2.31  
SER A  124   2.53  
VAL A  125   5.72  
LYS A  126   2.49  
ARG A  127   4.59  
PHE A  128   9.48  
VAL A  129  10.77  
LEU A  130   9.24  
THR A  131   5.85  
SER A  132   6.66  
SER A  133   4.29  
THR A  134   5.02  
VAL A  135   4.02  
SER A  136   7.04  
ALA A  137   4.44  
LEU A  138   3.33  
ILE A  139   3.83  
PRO A  140   3.20  
LYS A  141   3.10  
PRO A  142   2.21  
ASN A  143   2.21  
VAL A  144   2.41  
GLU A  145   1.88  
GLY A  146   1.71  
ILE A  147   2.14  
TYR A  148   2.14  
LEU A  149   4.04  
ASP A  150   3.91  
GLU A  151   4.14  
LYS A  152   2.43  
SER A  153   3.28  
TRP A  154   2.86  
ASN A  155   4.48  
LEU A  156   2.14  
GLU A  157   2.19  
SER A  158   5.77  
ILE A  159   3.30  
ASP A  160   2.17  
LYS A  161   2.75  
ALA A  162   4.22  
LYS A  163   2.06  
THR A  164   1.84  
LEU A  165   2.65  
PRO A  166   2.26  
GLU A  167   1.75  
SER A  168   1.74  
ASP A  169   1.94  
PRO A  170   1.96  
GLN A  171   2.78  
LYS A  172   3.28  
SER A  173   2.41  
LEU A  174   2.44  
TRP A  175   4.05  
VAL A  176   4.33  
TYR A  177   2.26  
ALA A  178   5.65  
ALA A  179   6.24  
SER A  180   4.38  
LYS A  181   4.51  
THR A  182   6.05  
GLU A  183   2.93  
ALA A  184   5.99  
GLU A  185   7.60  
LEU A  186   3.59  
ALA A  187   4.28  
ALA A  188   6.91  
TRP A  189   5.49  
LYS A  190   3.20  
PHE A  191   5.50  
MET A  192   2.67  
ASP A  193   1.72  
GLU A  194   1.84  
ASN A  195   3.95  
LYS A  196   2.14  
PRO A  197   3.11  
HIS A  198   1.95  
PHE A  199   4.39  
THR A  200   3.67  
LEU A  201   5.51  
ASN A  202   6.77  
ALA A  203   9.95  
VAL A  204  10.09  
LEU A  205   8.28  
PRO A  206   5.38  
ASN A  207   4.22  
TYR A  208   3.51  
THR A  209   5.61  
ILE A  210   8.17  
GLY A  211   5.67  
THR A  212   3.40  
ILE A  213   3.26  
PHE A  214   3.12  
ASP A  215   2.36  
PRO A  216   2.02  
GLU A  217   1.74  
THR A  218   2.14  
GLN A  219   4.33  
SER A  220   1.97  
GLY A  221   1.71  
SER A  222   2.91  
THR A  223   3.49  
SER A  224   6.84  
GLY A  225   4.59  
TRP A  226   2.57  
MET A  227   7.06  
MET A  228   3.90  
SER A  229   3.24  
LEU A  230   5.12  
PHE A  231   3.72  
ASN A  232   2.44  
GLY A  233   2.11  
GLU A  234   2.01  
VAL A  235   1.88  
SER A  236   1.87  
PRO A  237   1.92  
ALA A  238   1.86  
LEU A  239   4.05  
ALA A  240   2.21  
LEU A  241   1.92  
MET A  242   2.00  
PRO A  243   2.48  
PRO A  244   3.85  
GLN A  245   4.27  
TYR A  246   4.75  
TYR A  247   6.30  
VAL A  248   8.22  
SER A  249   7.87  
ALA A  250   6.77  
VAL A  251   4.05  
ASP A  252   7.51  
ILE A  253   8.92  
GLY A  254   7.77  
LEU A  255   6.65  
LEU A  256  10.17  
HIS A  257  10.22  
LEU A  258   7.78  
GLY A  259   8.59  
CYS A  260   8.76  
LEU A  261   8.60  
VAL A  262   6.20  
LEU A  263   5.13  
PRO A  264   2.30  
GLN A  265   1.87  
ILE A  266   3.86  
GLU A  267   1.96  
ARG A  268   2.39  
ARG A  269   3.67  
ARG A  270   6.89  
VAL A  271   8.78  
TYR A  272   7.35  
GLY A  273   8.11  
THR A  274   5.34  
ALA A  275   3.10  
GLY A  276   3.01  
THR A  277   4.24  
PHE A  278   5.65  
ASP A  279   3.92  
TRP A  280   5.71  
ASN A  281   3.90  
THR A  282   3.32  
VAL A  283   6.44  
LEU A  284   5.30  
ALA A  285   4.07  
THR A  286   4.37  
PHE A  287   7.22  
ARG A  288   3.79  
LYS A  289   2.22  
LEU A  290   2.73  
TYR A  291   3.14  
PRO A  292   2.28  
SER A  293   1.93  
LYS A  294   2.24  
THR A  295   2.17  
PHE A  296   4.36  
PRO A  297   2.45  
ALA A  298   1.88  
ASP A  299   2.17  
PHE A  300   2.25  
PRO A  301   2.81  
ASP A  302   1.92  
GLN A  303   2.11  
GLY A  304   1.78  
GLN A  305   2.58  
ASP A  306   4.53  
LEU A  307   2.23  
SER A  308   4.43  
LYS A  309   2.50  
PHE A  310   4.43  
ASP A  311   2.55  
THR A  312   2.22  
ALA A  313   1.95  
PRO A  314   3.90  
SER A  315   5.16  
LEU A  316   2.21  
GLU A  317   2.14  
ILE A  318   6.15  
LEU A  319   5.21  
LYS A  320   2.27  
SER A  321   2.35  
LEU A  322   3.27  
GLY A  323   1.77  
ARG A  324   2.40  
PRO A  325   2.10  
GLY A  326   2.55  
TRP A  327   3.97  
ARG A  328   3.53  
SER A  329   3.34  
ILE A  330   4.49  
GLU A  331   3.37  
GLU A  332   2.95  
SER A  333   6.28  
ILE A  334   6.55  
LYS A  335   3.10  
ASP A  336   2.96  
LEU A  337   3.45  
VAL A  338   2.74  
GLY A  339   2.61  
SER A  340   2.77  
GLU A  341   1.95  
THR A  342   1.85  
ALA A  343   1.71  
>1QWK A
THR A    5   2.25  
ALA A    6   2.23  
SER A    7   1.90  
ILE A    8   2.87  
LYS A    9   2.05  
LEU A   10   3.65  
SER A   11   1.80  
ASN A   12   2.16  
GLY A   13   1.78  
VAL A   14   3.08  
GLU A   15   2.47  
MET A   16   6.02  
PRO A   17   5.35  
VAL A   18   3.40  
ILE A   19   6.23  
GLY A   20   9.31  
LEU A   21   8.30  
GLY A   22   6.19  
THR A   23   6.12  
TRP A   24   2.77  
GLN A   25   2.13  
SER A   26   3.62  
SER A   27   2.46  
PRO A   28   2.08  
ALA A   29   1.90  
GLU A   30   2.19  
VAL A   31   5.39  
ILE A   32   2.83  
THR A   33   2.06  
ALA A   34   4.45  
VAL A   35   5.69  
LYS A   36   2.37  
THR A   37   2.28  
ALA A   38   5.46  
VAL A   39   4.79  
LYS A   40   2.08  
ALA A   41   2.22  
GLY A   42   2.39  
TYR A   43   6.51  
ARG A   44   4.43  
LEU A   45   8.83  
ILE A   46  10.63  
ASP A   47   8.85  
THR A   48   7.97  
ALA A   49   5.63  
SER A   50   3.65  
VAL A   51   2.29  
TYR A   52   2.55  
GLN A   53   2.02  
ASN A   54   4.75  
GLU A   55   5.53  
GLU A   56   2.20  
ALA A   57   2.43  
ILE A   58   6.37  
GLY A   59   4.57  
THR A   60   2.43  
ALA A   61   4.78  
ILE A   62   5.18  
LYS A   63   2.26  
GLU A   64   1.93  
LEU A   65   5.05  
LEU A   66   2.40  
GLU A   67   1.73  
GLU A   68   1.74  
GLY A   69   1.82  
VAL A   70   1.97  
VAL A   71   2.49  
LYS A   72   2.48  
ARG A   73   3.54  
GLU A   74   1.94  
GLU A   75   2.20  
LEU A   76   5.51  
PHE A   77   5.57  
ILE A   78   7.68  
THR A   79  10.37  
THR A   80   9.38  
LYS A   81   7.47  
ALA A   82   6.70  
TRP A   83   3.23  
THR A   84   4.74  
HIS A   85   2.23  
GLU A   86   3.34  
LEU A   87   6.95  
ALA A   88   3.87  
PRO A   89   2.04  
GLY A   90   1.82  
LYS A   91   2.12  
LEU A   92   5.04  
GLU A   93   2.18  
GLY A   94   1.74  
GLY A   95   2.97  
LEU A   96   5.90  
ARG A   97   2.21  
GLU A   98   2.50  
SER A   99   5.10  
LEU A  100   2.84  
LYS A  101   1.94  
LYS A  102   2.22  
LEU A  103   5.11  
GLN A  104   1.90  
LEU A  105   3.28  
GLU A  106   2.06  
TYR A  107   3.05  
VAL A  108   6.42  
ASP A  109   4.06  
LEU A  110   8.60  
TYR A  111   9.37  
LEU A  112  11.42  
ALA A  113  10.50  
HIS A  114   5.71  
MET A  115   6.04  
PRO A  116   7.43  
ALA A  117   7.30  
ALA A  118   5.78  
PHE A  119   3.72  
ASN A  120   2.62  
ASP A  121   1.69  
ASP A  122   1.70  
MET A  123   2.00  
SER A  124   1.82  
GLU A  125   1.96  
HIS A  126   1.81  
ILE A  127   2.30  
ALA A  128   1.77  
SER A  129   2.64  
PRO A  130   2.90  
VAL A  131   5.14  
GLU A  132   2.23  
ASP A  133   2.28  
VAL A  134   5.67  
TRP A  135   6.96  
ARG A  136   2.55  
GLN A  137   3.22  
PHE A  138   7.79  
ASP A  139   3.35  
ALA A  140   2.49  
VAL A  141   4.80  
TYR A  142   2.50  
LYS A  143   1.96  
ALA A  144   1.92  
GLY A  145   2.21  
LEU A  146   3.30  
ALA A  147   5.47  
LYS A  148   2.81  
ALA A  149   6.02  
VAL A  150   7.41  
GLY A  151   9.57  
VAL A  152  10.24  
SER A  153   8.72  
ASN A  154   7.09  
TRP A  155   8.59  
ASN A  156   3.97  
ASN A  157   3.01  
ASP A  158   1.94  
GLN A  159   4.53  
ILE A  160   6.04  
SER A  161   2.76  
ARG A  162   2.54  
ALA A  163   5.43  
LEU A  164   2.74  
ALA A  165   1.92  
LEU A  166   2.23  
GLY A  167   1.90  
LEU A  168   2.45  
THR A  169   2.36  
PRO A  170   2.83  
VAL A  171   3.99  
HIS A  172   4.82  
ASN A  173   8.00  
SER A  174   9.15  
GLN A  175   9.80  
VAL A  176   9.04  
GLU A  177   6.50  
LEU A  178   8.80  
HIS A  179   7.18  
LEU A  180   6.62  
TYR A  181   4.02  
PHE A  182   4.17  
PRO A  183   4.41  
GLN A  184   4.64  
HIS A  185   2.04  
ASP A  186   1.99  
HIS A  187   5.55  
VAL A  188   4.44  
ASP A  189   2.49  
PHE A  190   4.11  
CYS A  191   5.84  
LYS A  192   2.21  
LYS A  193   1.96  
HIS A  194   2.20  
ASN A  195   2.16  
ILE A  196   3.97  
SER A  197   4.36  
VAL A  198   5.99  
THR A  199   9.28  
SER A  200  10.59  
TYR A  201   7.06  
ALA A  202   5.86  
THR A  203   8.60  
LEU A  204   4.90  
GLY A  205   4.61  
SER A  206   2.77  
PRO A  207   2.20  
GLY A  208   2.17  
ARG A  209   1.89  
VAL A  210   2.44  
ASN A  211   1.76  
PHE A  212   2.04  
THR A  213   1.82  
LEU A  214   1.98  
PRO A  215   1.87  
THR A  216   1.89  
GLY A  217   1.81  
GLN A  218   2.20  
LYS A  219   2.09  
LEU A  220   1.97  
ASP A  221   1.70  
TRP A  222   2.32  
ALA A  223   2.35  
PRO A  224   2.17  
ALA A  225   2.62  
PRO A  226   2.14  
SER A  227   3.21  
ASP A  228   5.66  
LEU A  229   3.66  
GLN A  230   2.91  
ASP A  231   2.66  
GLN A  232   2.08  
ASN A  233   2.37  
VAL A  234   4.70  
LEU A  235   2.11  
ALA A  236   1.85  
LEU A  237   2.64  
ALA A  238   2.67  
GLU A  239   1.74  
LYS A  240   1.97  
THR A  241   2.30  
HIS A  242   1.89  
LYS A  243   2.66  
THR A  244   2.63  
PRO A  245   3.56  
ALA A  246   4.71  
GLN A  247   4.86  
VAL A  248   6.73  
LEU A  249   8.36  
LEU A  250   7.40  
ARG A  251   4.07  
TYR A  252   6.91  
ALA A  253   6.34  
LEU A  254   2.77  
ASP A  255   2.01  
ARG A  256   2.99  
GLY A  257   2.52  
CYS A  258   5.34  
ALA A  259   6.65  
ILE A  260   6.75  
LEU A  261   9.25  
PRO A  262   6.66  
LYS A  263   2.34  
SER A  264   2.64  
ILE A  265   2.12  
GLN A  266   2.11  
GLU A  267   2.03  
ASN A  268   1.72  
ARG A  269   2.27  
ILE A  270   5.26  
LYS A  271   2.28  
GLU A  272   2.04  
ASN A  273   5.33  
PHE A  274   4.15  
GLU A  275   2.31  
VAL A  276   4.33  
PHE A  277   2.28  
ASP A  278   1.88  
PHE A  279   2.62  
SER A  280   1.90  
LEU A  281   2.71  
THR A  282   2.27  
GLU A  283   1.76  
GLU A  284   1.95  
ASP A  285   3.02  
ILE A  286   4.08  
ALA A  287   2.75  
LYS A  288   2.83  
LEU A  289   5.41  
GLU A  290   3.75  
GLU A  291   1.95  
SER A  292   2.31  
LYS A  293   2.08  
ASN A  294   2.32  
SER A  295   2.00  
GLN A  296   2.47  
ARG A  297   2.85  
LEU A  298   2.33  
PHE A  299   2.63  
LEU A  300   3.15  
GLN A  301   3.45  
ASP A  302   2.04  
PHE A  303   2.54  
MET A  304   5.57  
THR A  305   2.24  
GLY A  306   1.91  
HIS A  307   3.43  
PRO A  308   1.93  
GLU A  309   2.81  
ASP A  310   2.76  
ALA A  311   4.04  
PHE A  312   4.81  
ALA A  313   2.18  
ALA A  314   1.77  
GLU A  315   1.78  
ARG A  316   3.26  
>1A6M _
VAL A    1   1.95  
LEU A    2   3.56  
SER A    3   2.57  
GLU A    4   2.05  
GLY A    5   2.57  
GLU A    6   3.57  
TRP A    7   3.60  
GLN A    8   2.07  
LEU A    9   3.55  
VAL A   10   5.53  
LEU A   11   2.32  
HIS A   12   2.31  
VAL A   13   5.60  
TRP A   14   5.92  
ALA A   15   2.88  
LYS A   16   2.20  
VAL A   17   5.03  
GLU A   18   2.22  
ALA A   19   1.94  
ASP A   20   2.69  
VAL A   21   2.89  
ALA A   22   3.55  
GLY A   23   4.32  
HIS A   24   5.29  
GLY A   25   7.19  
GLN A   26   4.02  
ASP A   27   2.51  
ILE A   28   6.15  
LEU A   29   7.55  
ILE A   30   4.73  
ARG A   31   2.64  
LEU A   32   6.81  
PHE A   33   6.67  
LYS A   34   2.26  
SER A   35   1.88  
HIS A   36   2.75  
PRO A   37   2.06  
GLU A   38   2.01  
THR A   39   5.39  
LEU A   40   4.75  
GLU A   41   2.34  
LYS A   42   2.92  
PHE A   43   5.82  
ASP A   44   2.08  
ARG A   45   1.92  
PHE A   46   4.70  
LYS A   47   2.19  
HIS A   48   1.83  
LEU A   49   3.12  
LYS A   50   2.06  
THR A   51   2.37  
GLU A   52   1.94  
ALA A   53   2.14  
GLU A   54   2.47  
MET A   55   4.62  
LYS A   56   2.83  
ALA A   57   2.15  
SER A   58   3.60  
GLU A   59   2.16  
ASP A   60   2.30  
LEU A   61   6.92  
LYS A   62   4.18  
LYS A   63   2.30  
HIS A   64   2.91  
GLY A   65   5.24  
VAL A   66   3.06  
THR A   67   2.93  
VAL A   68   5.77  
LEU A   69   5.62  
THR A   70   2.39  
ALA A   71   2.56  
LEU A   72   6.45  
GLY A   73   3.45  
ALA A   74   2.52  
ILE A   75   5.06  
LEU A   76   5.86  
LYS A   77   2.06  
LYS A   78   2.11  
LYS A   79   2.16  
GLY A   80   2.00  
HIS A   81   1.84  
HIS A   82   3.92  
GLU A   83   1.90  
ALA A   84   1.77  
GLU A   85   1.94  
LEU A   86   4.88  
LYS A   87   2.82  
PRO A   88   2.37  
LEU A   89   4.27  
ALA A   90   5.28  
GLN A   91   2.06  
SER A   92   2.39  
HIS A   93   5.60  
ALA A   94   4.89  
THR A   95   2.19  
LYS A   96   2.01  
HIS A   97   2.87  
LYS A   98   2.26  
ILE A   99   4.65  
PRO A  100   2.54  
ILE A  101   2.29  
LYS A  102   2.21  
TYR A  103   3.55  
LEU A  104   5.11  
GLU A  105   2.29  
PHE A  106   3.13  
ILE A  107   7.30  
SER A  108   3.66  
GLU A  109   2.34  
ALA A  110   5.29  
ILE A  111   6.93  
ILE A  112   4.21  
HIS A  113   2.99  
VAL A  114   4.27  
LEU A  115   7.46  
HIS A  116   2.74  
SER A  117   1.91  
ARG A  118   1.96  
HIS A  119   2.60  
PRO A  120   2.20  
GLY A  121   1.71  
ASP A  122   2.89  
PHE A  123   5.24  
GLY A  124   3.33  
ALA A  125   1.92  
ASP A  126   1.88  
ALA A  127   4.60  
GLN A  128   2.15  
GLY A  129   2.12  
ALA A  130   4.38  
MET A  131   6.16  
ASN A  132   2.79  
LYS A  133   2.77  
ALA A  134   5.86  
LEU A  135   5.01  
GLU A  136   1.85  
LEU A  137   2.75  
PHE A  138   6.63  
ARG A  139   2.29  
LYS A  140   2.14  
ASP A  141   3.71  
ILE A  142   5.75  
ALA A  143   3.17  
ALA A  144   2.35  
LYS A  145   3.19  
TYR A  146   4.36  
LYS A  147   2.01  
GLU A  148   1.75  
LEU A  149   2.16  
GLY A  150   1.78  
TYR A  151   2.00  
>1DLW A
SER A    1   2.58  
LEU A    2   4.43  
PHE A    3   3.51  
GLU A    4   1.85  
GLN A    5   1.85  
LEU A    6   3.69  
GLY A    7   1.79  
GLY A    8   2.24  
GLN A    9   1.80  
ALA A   10   1.77  
ALA A   11   2.38  
VAL A   12   5.25  
GLN A   13   2.71  
ALA A   14   2.94  
VAL A   15   5.58  
THR A   16   6.34  
ALA A   17   3.35  
GLN A   18   2.68  
PHE A   19   6.84  
TYR A   20   6.90  
ALA A   21   2.27  
ASN A   22   1.80  
ILE A   23   5.06  
GLN A   24   2.20  
ALA A   25   1.89  
ASP A   26   2.14  
ALA A   27   1.84  
THR A   28   2.28  
VAL A   29   4.94  
ALA A   30   3.18  
THR A   31   1.91  
PHE A   32   2.34  
PHE A   33   4.36  
ASN A   34   1.72  
GLY A   35   1.71  
ILE A   36   2.40  
ASP A   37   2.28  
MET A   38   4.09  
PRO A   39   2.53  
ASN A   40   2.85  
GLN A   41   5.44  
THR A   42   3.92  
ASN A   43   2.06  
LYS A   44   2.46  
THR A   45   6.01  
ALA A   46   4.72  
ALA A   47   3.29  
PHE A   48   3.72  
LEU A   49   6.98  
CYS A   50   5.42  
ALA A   51   2.99  
ALA A   52   2.21  
LEU A   53   4.71  
GLY A   54   2.02  
GLY A   55   2.08  
PRO A   56   1.89  
ASN A   57   1.98  
ALA A   58   2.25  
TRP A   59   2.58  
THR A   60   2.00  
GLY A   61   2.09  
ARG A   62   2.06  
ASN A   63   2.17  
LEU A   64   4.70  
LYS A   65   2.60  
GLU A   66   1.85  
VAL A   67   2.13  
HIS A   68   4.90  
ALA A   69   2.12  
ASN A   70   2.06  
MET A   71   2.93  
GLY A   72   1.92  
VAL A   73   4.49  
SER A   74   4.17  
ASN A   75   2.66  
ALA A   76   3.21  
GLN A   77   4.29  
PHE A   78   5.14  
THR A   79   2.44  
THR A   80   3.58  
VAL A   81   6.14  
ILE A   82   3.26  
GLY A   83   2.13  
HIS A   84   2.53  
LEU A   85   6.01  
ARG A   86   2.18  
SER A   87   1.74  
ALA A   88   2.51  
LEU A   89   5.38  
THR A   90   2.14  
GLY A   91   1.75  
ALA A   92   2.13  
GLY A   93   1.77  
VAL A   94   2.37  
ALA A   95   2.56  
ALA A   96   2.63  
ALA A   97   2.70  
LEU A   98   4.84  
VAL A   99   4.83  
GLU A  100   2.00  
GLN A  101   2.32  
THR A  102   5.94  
VAL A  103   3.70  
ALA A  104   2.04  
VAL A  105   3.95  
ALA A  106   5.19  
GLU A  107   2.06  
THR A  108   1.93  
VAL A  109   2.79  
ARG A  110   2.13  
GLY A  111   1.71  
ASP A  112   2.63  
VAL A  113   5.32  
VAL A  114   2.44  
THR A  115   2.30  
VAL A  116   1.88  
>1A8L _
MET A    1   1.85  
GLY A    2   1.71  
LEU A    3   2.02  
ILE A    4   2.76  
SER A    5   2.23  
ASP A    6   1.72  
ALA A    7   1.77  
ASP A    8   2.24  
LYS A    9   2.39  
LYS A   10   1.89  
VAL A   11   2.31  
ILE A   12   5.08  
LYS A   13   2.70  
GLU A   14   2.05  
GLU A   15   2.06  
PHE A   16   3.44  
PHE A   17   3.68  
SER A   18   1.89  
LYS A   19   1.98  
MET A   20   3.19  
VAL A   21   2.07  
ASN A   22   2.22  
PRO A   23   2.34  
VAL A   24   4.24  
LYS A   25   2.79  
LEU A   26   6.09  
ILE A   27   4.22  
VAL A   28   6.15  
PHE A   29   5.69  
VAL A   30   3.00  
ARG A   31   2.29  
LYS A   32   1.93  
ASP A   33   1.86  
HIS A   34   1.78  
CYS A   35   2.02  
GLN A   36   1.80  
TYR A   37   2.20  
CYS A   38   2.78  
ASP A   39   1.77  
GLN A   40   2.31  
LEU A   41   5.82  
LYS A   42   2.48  
GLN A   43   2.03  
LEU A   44   4.82  
VAL A   45   5.93  
GLN A   46   2.08  
GLU A   47   2.57  
LEU A   48   6.38  
SER A   49   2.47  
GLU A   50   1.85  
LEU A   51   2.70  
THR A   52   1.97  
ASP A   53   1.67  
LYS A   54   2.34  
LEU A   55   3.69  
SER A   56   2.39  
TYR A   57   2.42  
GLU A   58   2.33  
ILE A   59   2.23  
VAL A   60   2.20  
ASP A   61   2.40  
PHE A   62   3.08  
ASP A   63   1.85  
THR A   64   1.99  
PRO A   65   1.83  
GLU A   66   1.86  
GLY A   67   3.17  
LYS A   68   2.09  
GLU A   69   1.76  
LEU A   70   2.63  
ALA A   71   2.56  
LYS A   72   1.87  
ARG A   73   1.90  
TYR A   74   3.48  
ARG A   75   2.07  
ILE A   76   3.12  
ASP A   77   2.00  
ARG A   78   2.50  
ALA A   79   3.23  
PRO A   80   5.12  
ALA A   81   7.86  
THR A   82   9.94  
THR A   83   7.43  
ILE A   84   9.21  
THR A   85   5.43  
GLN A   86   2.18  
ASP A   87   1.86  
GLY A   88   1.96  
LYS A   89   2.24  
ASP A   90   2.46  
PHE A   91   4.12  
GLY A   92   5.69  
VAL A   93   8.58  
ARG A   94   7.68  
TYR A   95   8.61  
PHE A   96   6.75  
GLY A   97   4.89  
LEU A   98   2.44  
PRO A   99   4.31  
ALA A  100   2.54  
GLY A  101   1.78  
HIS A  102   1.87  
GLU A  103   4.75  
PHE A  104   2.74  
ALA A  105   2.55  
ALA A  106   3.89  
PHE A  107   7.68  
LEU A  108   5.55  
GLU A  109   3.32  
ASP A  110   6.48  
ILE A  111   7.84  
VAL A  112   3.61  
ASP A  113   3.53  
VAL A  114   6.07  
SER A  115   3.94  
ARG A  116   1.96  
GLU A  117   1.98  
GLU A  118   2.33  
THR A  119   3.00  
ASN A  120   1.75  
LEU A  121   2.65  
MET A  122   2.19  
ASP A  123   1.71  
GLU A  124   1.76  
THR A  125   3.56  
LYS A  126   2.46  
GLN A  127   1.75  
ALA A  128   2.38  
ILE A  129   5.57  
ARG A  130   2.17  
ASN A  131   1.88  
ILE A  132   3.24  
ASP A  133   1.88  
GLN A  134   2.28  
ASP A  135   2.43  
VAL A  136   5.54  
ARG A  137   3.80  
ILE A  138   8.60  
LEU A  139   7.24  
VAL A  140   8.79  
PHE A  141   5.58  
VAL A  142   5.28  
THR A  143   2.93  
PRO A  144   2.20  
THR A  145   1.89  
CYS A  146   2.40  
PRO A  147   2.04  
TYR A  148   2.13  
CYS A  149   4.00  
PRO A  150   2.45  
LEU A  151   2.22  
ALA A  152   4.83  
VAL A  153   6.24  
ARG A  154   2.89  
MET A  155   4.01  
ALA A  156   8.22  
HIS A  157   8.19  
LYS A  158   4.85  
PHE A  159   7.65  
ALA A  160   6.90  
ILE A  161   6.88  
GLU A  162   4.46  
ASN A  163   4.75  
THR A  164   2.29  
LYS A  165   2.03  
ALA A  166   1.84  
GLY A  167   1.79  
LYS A  168   1.98  
GLY A  169   1.80  
LYS A  170   2.41  
ILE A  171   6.04  
LEU A  172   4.55  
GLY A  173   8.61  
ASP A  174   7.69  
MET A  175   8.21  
VAL A  176   7.49  
GLU A  177   3.39  
ALA A  178   2.98  
ILE A  179   2.03  
GLU A  180   1.98  
TYR A  181   2.89  
PRO A  182   2.25  
GLU A  183   1.73  
TRP A  184   3.57  
ALA A  185   2.82  
ASP A  186   1.78  
GLN A  187   1.78  
TYR A  188   2.33  
ASN A  189   1.96  
VAL A  190   2.22  
MET A  191   1.91  
ALA A  192   2.10  
VAL A  193   2.02  
PRO A  194   3.01  
LYS A  195   4.13  
ILE A  196   6.41  
VAL A  197   5.05  
ILE A  198   5.89  
GLN A  199   3.76  
VAL A  200   4.03  
ASN A  201   1.87  
GLY A  202   1.71  
GLU A  203   2.04  
ASP A  204   1.78  
ARG A  205   1.91  
VAL A  206   2.40  
GLU A  207   1.79  
PHE A  208   3.77  
GLU A  209   2.05  
GLY A  210   2.14  
ALA A  211   1.88  
TYR A  212   1.92  
PRO A  213   2.24  
GLU A  214   2.77  
LYS A  215   2.09  
MET A  216   2.02  
PHE A  217   5.24  
LEU A  218   3.08  
GLU A  219   1.81  
LYS A  220   2.29  
LEU A  221   5.41  
LEU A  222   2.20  
SER A  223   1.76  
ALA A  224   2.08  
LEU A  225   2.33  
SER A  226   1.77  
>1HYU A
MET A    1   1.93  
LEU A    2   3.39  
ASP A    3   1.92  
THR A    4   1.95  
ASN A    5   2.33  
MET A    6   2.40  
LYS A    7   2.58  
THR A    8   2.66  
GLN A    9   3.22  
LEU A   10   5.96  
ARG A   11   2.79  
ALA A   12   2.28  
TYR A   13   3.96  
LEU A   14   3.95  
GLU A   15   1.83  
LYS A   16   1.95  
LEU A   17   2.56  
THR A   18   1.96  
LYS A   19   2.40  
PRO A   20   2.43  
VAL A   21   4.98  
GLU A   22   2.91  
LEU A   23   6.57  
ILE A   24   3.33  
ALA A   25   4.90  
THR A   26   4.95  
LEU A   27   2.44  
ASP A   28   1.77  
ASP A   29   1.70  
SER A   30   1.98  
ALA A   31   1.85  
LYS A   32   2.61  
SER A   33   3.28  
ALA A   34   2.02  
GLU A   35   2.19  
ILE A   36   5.40  
LYS A   37   2.29  
GLU A   38   2.00  
LEU A   39   5.27  
LEU A   40   5.83  
ALA A   41   2.32  
GLU A   42   2.32  
ILE A   43   6.29  
ALA A   44   4.17  
GLU A   45   1.89  
LEU A   46   2.54  
SER A   47   2.05  
ASP A   48   1.73  
LYS A   49   2.20  
VAL A   50   4.19  
THR A   51   2.88  
PHE A   52   2.83  
LYS A   53   2.39  
GLU A   54   1.90  
ASP A   55   2.19  
ASN A   56   2.08  
THR A   57   1.78  
LEU A   58   1.99  
PRO A   59   1.88  
VAL A   60   2.15  
ARG A   61   2.21  
LYS A   62   2.13  
PRO A   63   4.91  
SER A   64   6.59  
PHE A   65   7.48  
LEU A   66   3.63  
ILE A   67   6.75  
THR A   68   3.60  
ASN A   69   2.13  
PRO A   70   1.94  
GLY A   71   1.71  
SER A   72   1.83  
GLN A   73   1.78  
GLN A   74   2.32  
GLY A   75   2.93  
PRO A   76   4.58  
ARG A   77   3.03  
PHE A   78   7.93  
ALA A   79   6.99  
GLY A   80   5.83  
SER A   81   3.40  
PRO A   82   5.00  
LEU A   83   2.63  
GLY A   84   1.71  
HIS A   85   2.13  
GLU A   86   5.40  
PHE A   87   2.88  
THR A   88   2.92  
SER A   89   5.92  
LEU A   90   7.62  
VAL A   91   4.91  
LEU A   92   3.77  
ALA A   93   7.58  
LEU A   94   8.50  
LEU A   95   4.64  
TRP A   96   3.53  
THR A   97   4.91  
GLY A   98   4.27  
GLY A   99   2.02  
HIS A  100   2.05  
PRO A  101   1.92  
SER A  102   2.04  
LYS A  103   1.87  
GLU A  104   1.89  
ALA A  105   2.55  
GLN A  106   2.11  
SER A  107   2.57  
LEU A  108   5.58  
LEU A  109   4.44  
GLU A  110   1.92  
GLN A  111   2.63  
ILE A  112   5.39  
ARG A  113   1.98  
ASP A  114   1.77  
ILE A  115   3.33  
ASP A  116   1.72  
GLY A  117   2.47  
ASP A  118   1.87  
PHE A  119   2.35  
GLU A  120   2.20  
PHE A  121   4.62  
GLU A  122   3.29  
THR A  123   7.33  
TYR A  124   4.47  
TYR A  125   4.99  
SER A  126   2.58  
LEU A  127   1.86  
SER A  128   1.74  
CYS A  129   2.21  
HIS A  130   1.79  
ASN A  131   2.10  
CYS A  132   4.68  
PRO A  133   2.92  
ASP A  134   2.52  
VAL A  135   6.06  
VAL A  136   6.93  
GLN A  137   3.07  
ALA A  138   5.20  
LEU A  139   8.31  
ASN A  140   7.19  
LEU A  141   4.45  
MET A  142   7.14  
ALA A  143   5.64  
VAL A  144   2.99  
LEU A  145   2.57  
ASN A  146   2.66  
PRO A  147   2.11  
ARG A  148   1.94  
ILE A  149   4.25  
LYS A  150   2.68  
HIS A  151   5.83  
THR A  152   3.19  
ALA A  153   6.74  
ILE A  154   5.65  
ASP A  155   4.28  
GLY A  156   1.96  
GLY A  157   1.89  
THR A  158   1.93  
PHE A  159   3.22  
GLN A  160   1.86  
ASN A  161   1.84  
GLU A  162   2.22  
ILE A  163   2.70  
THR A  164   1.96  
GLU A  165   1.77  
ARG A  166   1.88  
ASN A  167   1.94  
VAL A  168   2.73  
MET A  169   1.94  
GLY A  170   1.85  
VAL A  171   1.99  
PRO A  172   2.61  
ALA A  173   4.25  
VAL A  174   5.49  
PHE A  175   3.98  
VAL A  176   2.58  
ASN A  177   1.90  
GLY A  178   1.77  
LYS A  179   2.30  
GLU A  180   1.92  
PHE A  181   2.41  
GLY A  182   2.51  
GLN A  183   1.77  
GLY A  184   2.10  
ARG A  185   1.88  
MET A  186   2.65  
THR A  187   2.99  
LEU A  188   4.88  
THR A  189   4.49  
GLU A  190   2.59  
ILE A  191   5.03  
VAL A  192   6.04  
ALA A  193   2.94  
LYS A  194   2.02  
VAL A  195   2.70  
ASP A  196   2.60  
THR A  197   1.88  
GLY A  198   1.79  
ALA A  199   1.84  
GLU A  200   1.80  
LYS A  201   1.89  
ARG A  202   1.82  
ALA A  203   2.11  
ALA A  204   3.02  
GLU A  205   1.88  
ALA A  206   2.68  
LEU A  207   3.61  
ASN A  208   2.07  
LYS A  209   1.93  
ARG A  210   2.21  
ASP A  211   2.11  
ALA A  212   1.93  
TYR A  213   4.35  
ASP A  214   4.00  
VAL A  215   7.75  
LEU A  216   9.17  
ILE A  217   9.38  
VAL A  218  10.39  
GLY A  219   8.44  
SER A  220   6.83  
GLY A  221   6.40  
PRO A  222   4.91  
ALA A  223   5.63  
GLY A  224   5.30  
ALA A  225   2.40  
ALA A  226   2.12  
ALA A  227   4.89  
ALA A  228   5.14  
VAL A  229   2.97  
TYR A  230   2.74  
SER A  231   6.05  
ALA A  232   3.17  
ARG A  233   1.90  
LYS A  234   2.07  
GLY A  235   1.71  
ILE A  236   2.59  
ARG A  237   2.39  
THR A  238   4.16  
GLY A  239   5.74  
LEU A  240   6.17  
MET A  241   7.44  
GLY A  242   6.23  
GLU A  243   3.68  
ARG A  244   2.84  
PHE A  245   3.14  
GLY A  246   4.30  
GLY A  247   3.17  
GLN A  248   2.10  
VAL A  249   4.67  
LEU A  250   2.55  
ASP A  251   1.77  
THR A  252   2.09  
VAL A  253   1.97  
ASP A  254   1.90  
ILE A  255   4.72  
GLU A  256   1.92  
ASN A  257   2.03  
TYR A  258   2.43  
ILE A  259   1.97  
SER A  260   1.74  
VAL A  261   2.04  
PRO A  262   1.87  
LYS A  263   2.02  
THR A  264   2.35  
GLU A  265   2.24  
GLY A  266   2.53  
GLN A  267   1.82  
LYS A  268   1.92  
LEU A  269   3.36  
ALA A  270   4.17  
GLY A  271   2.11  
ALA A  272   1.77  
LEU A  273   2.30  
LYS A  274   2.47  
ALA A  275   1.88  
HIS A  276   2.02  
VAL A  277   2.47  
SER A  278   1.93  
ASP A  279   1.78  
TYR A  280   2.26  
ASP A  281   1.79  
VAL A  282   2.16  
ASP A  283   2.09  
VAL A  284   2.12  
ILE A  285   2.94  
ASP A  286   2.00  
SER A  287   2.36  
GLN A  288   4.09  
SER A  289   6.84  
ALA A  290   7.65  
SER A  291   4.28  
LYS A  292   3.30  
LEU A  293   5.89  
VAL A  294   3.05  
PRO A  295   2.36  
ALA A  296   2.20  
ALA A  297   1.77  
THR A  298   2.08  
GLU A  299   1.98  
GLY A  300   1.99  
GLY A  301   2.07  
LEU A  302   1.92  
HIS A  303   4.71  
GLN A  304   3.01  
ILE A  305   6.80  
GLU A  306   3.30  
THR A  307   5.36  
ALA A  308   4.66  
SER A  309   2.28  
GLY A  310   2.14  
ALA A  311   3.94  
VAL A  312   2.65  
LEU A  313   5.19  
LYS A  314   2.88  
ALA A  315   5.10  
ARG A  316   3.46  
SER A  317   7.96  
ILE A  318   9.63  
ILE A  319  10.13  
ILE A  320  11.42  
ALA A  321   9.39  
THR A  322   6.52  
GLY A  323   6.67  
ALA A  324   5.03  
LYS A  325   2.95  
TRP A  326   2.68  
ARG A  327   2.70  
ASN A  328   2.32  
MET A  329   4.30  
ASN A  330   2.38  
VAL A  331   4.87  
PRO A  332   2.84  
GLY A  333   2.55  
GLU A  334   4.19  
ASP A  335   2.18  
GLN A  336   1.80  
TYR A  337   3.01  
ARG A  338   1.93  
THR A  339   1.78  
LYS A  340   1.91  
GLY A  341   1.99  
VAL A  342   3.07  
THR A  343   2.43  
TYR A  344   2.38  
CYS A  345   3.39  
PRO A  346   2.16  
HIS A  347   1.85  
CYS A  348   1.93  
ASP A  349   2.10  
GLY A  350   2.24  
PRO A  351   1.87  
LEU A  352   1.89  
PHE A  353   2.50  
LYS A  354   1.96  
GLY A  355   1.71  
LYS A  356   2.35  
ARG A  357   2.63  
VAL A  358   6.10  
ALA A  359   6.23  
VAL A  360   5.55  
ILE A  361   4.91  
GLY A  362   2.64  
GLY A  363   2.08  
GLY A  364   2.65  
ASN A  365   2.10  
SER A  366   2.33  
GLY A  367   4.71  
VAL A  368   5.05  
GLU A  369   1.92  
ALA A  370   1.95  
ALA A  371   4.40  
ILE A  372   2.53  
ASP A  373   1.91  
LEU A  374   2.67  
ALA A  375   3.08  
GLY A  376   1.96  
ILE A  377   1.91  
VAL A  378   2.86  
GLU A  379   1.75  
HIS A  380   2.76  
VAL A  381   5.38  
THR A  382   3.37  
LEU A  383   5.15  
LEU A  384   5.40  
GLU A  385   3.09  
PHE A  386   2.21  
ALA A  387   2.57  
PRO A  388   2.09  
GLU A  389   1.82  
MET A  390   3.03  
LYS A  391   1.93  
ALA A  392   2.65  
ASP A  393   1.99  
GLN A  394   1.99  
VAL A  395   1.90  
LEU A  396   2.57  
GLN A  397   2.54  
ASP A  398   1.77  
LYS A  399   2.14  
VAL A  400   2.73  
ARG A  401   1.89  
SER A  402   1.77  
LEU A  403   2.03  
LYS A  404   1.87  
ASN A  405   2.06  
VAL A  406   2.42  
ASP A  407   2.00  
ILE A  408   1.98  
ILE A  409   2.35  
LEU A  410   1.97  
ASN A  411   2.42  
ALA A  412   4.22  
GLN A  413   3.59  
THR A  414   6.01  
THR A  415   4.92  
GLU A  416   3.20  
VAL A  417   3.61  
LYS A  418   2.48  
GLY A  419   2.02  
ASP A  420   1.80  
GLY A  421   1.71  
SER A  422   1.80  
LYS A  423   2.50  
VAL A  424   2.76  
VAL A  425   2.03  
GLY A  426   2.36  
LEU A  427   3.31  
GLU A  428   2.69  
TYR A  429   3.49  
ARG A  430   3.28  
ASP A  431   2.28  
ARG A  432   2.28  
VAL A  433   1.96  
SER A  434   1.83  
GLY A  435   1.71  
ASP A  436   2.12  
ILE A  437   2.09  
HIS A  438   1.85  
SER A  439   1.81  
VAL A  440   1.87  
ALA A  441   1.88  
LEU A  442   2.97  
ALA A  443   1.95  
GLY A  444   4.55  
ILE A  445   6.01  
PHE A  446   3.41  
VAL A  447   2.95  
GLN A  448   1.90  
ILE A  449   2.06  
GLY A  450   1.71  
LEU A  451   2.11  
LEU A  452   2.67  
PRO A  453   3.60  
ASN A  454   3.75  
THR A  455   5.25  
HIS A  456   3.16  
TRP A  457   5.86  
LEU A  458   6.01  
GLU A  459   2.08  
GLY A  460   1.77  
ALA A  461   2.32  
LEU A  462   4.70  
GLU A  463   2.31  
ARG A  464   2.94  
ASN A  465   2.30  
ARG A  466   1.83  
MET A  467   1.90  
GLY A  468   2.79  
GLU A  469   3.73  
ILE A  470   7.44  
ILE A  471   3.42  
ILE A  472   4.49  
ASP A  473   2.85  
ALA A  474   1.77  
LYS A  475   2.19  
CYS A  476   4.66  
GLU A  477   3.19  
THR A  478   4.27  
SER A  479   2.16  
VAL A  480   3.38  
LYS A  481   2.52  
GLY A  482   4.82  
VAL A  483   6.91  
PHE A  484   6.81  
ALA A  485   8.55  
ALA A  486   8.23  
GLY A  487   6.86  
ASP A  488   5.77  
CYS A  489   7.81  
THR A  490   5.58  
THR A  491   3.22  
VAL A  492   2.77  
PRO A  493   2.01  
TYR A  494   2.09  
LYS A  495   2.65  
GLN A  496   2.97  
ILE A  497   4.96  
ILE A  498   2.27  
ILE A  499   2.22  
ALA A  500   4.86  
THR A  501   2.16  
GLY A  502   1.76  
GLU A  503   3.10  
GLY A  504   4.47  
ALA A  505   2.43  
LYS A  506   1.93  
ALA A  507   4.24  
SER A  508   5.17  
LEU A  509   2.33  
SER A  510   2.46  
ALA A  511   5.52  
PHE A  512   3.00  
ASP A  513   2.00  
TYR A  514   2.67  
LEU A  515   3.06  
ILE A  516   2.03  
ARG A  517   1.90  
THR A  518   2.49  
LYS A  519   2.04  
ILE A  520   1.94  
ALA A  521   1.75  
>1I9D A
ASN A    3   2.25  
ILE A    4   5.08  
THR A    5   5.10  
ILE A    6   8.33  
TYR A    7   7.59  
HIS A    8   6.65  
ASN A    9   5.92  
PRO A   10   3.21  
ALA A   11   2.18  
CYS A   12   4.30  
GLY A   13   2.87  
THR A   14   4.95  
SER A   15   7.33  
ARG A   16   3.24  
ASN A   17   4.46  
THR A   18   7.60  
LEU A   19   4.69  
GLU A   20   1.95  
MET A   21   4.65  
ILE A   22   5.96  
ARG A   23   2.08  
ASN A   24   2.31  
SER A   25   4.01  
GLY A   26   2.50  
THR A   27   3.99  
GLU A   28   2.26  
PRO A   29   5.11  
THR A   30   3.31  
ILE A   31   3.85  
ILE A   32   5.29  
LEU A   33   4.16  
TYR A   34   7.01  
LEU A   35   3.24  
GLU A   36   2.05  
ASN A   37   2.93  
PRO A   38   4.57  
PRO A   39   5.17  
SER A   40   2.89  
ARG A   41   2.58  
ASP A   42   2.32  
GLU A   43   3.14  
LEU A   44   6.23  
VAL A   45   2.98  
LYS A   46   2.43  
LEU A   47   5.85  
ILE A   48   5.49  
ALA A   49   2.19  
ASP A   50   2.41  
MET A   51   6.11  
GLY A   52   2.09  
ILE A   53   3.18  
SER A   54   2.75  
VAL A   55   6.26  
ARG A   56   4.39  
ALA A   57   5.01  
LEU A   58   8.45  
LEU A   59   7.11  
ARG A   60   4.36  
LYS A   61   3.06  
ASN A   62   1.99  
VAL A   63   2.83  
GLU A   64   1.91  
PRO A   65   4.39  
TYR A   66   4.95  
GLU A   67   1.88  
GLN A   68   1.79  
LEU A   69   2.09  
GLY A   70   2.28  
LEU A   71   4.18  
ALA A   72   2.13  
GLU A   73   2.23  
ASP A   74   1.92  
LYS A   75   2.02  
PHE A   76   2.92  
THR A   77   2.51  
ASP A   78   3.95  
ASP A   79   2.04  
GLN A   80   2.29  
LEU A   81   5.63  
ILE A   82   5.28  
ASP A   83   2.87  
PHE A   84   3.88  
MET A   85   7.79  
LEU A   86   2.71  
GLN A   87   2.21  
HIS A   88   2.73  
PRO A   89   3.86  
ILE A   90   4.35  
LEU A   91   7.45  
ILE A   92   8.73  
ASN A   93   7.31  
ARG A   94   5.96  
PRO A   95   9.59  
ILE A   96  10.31  
VAL A   97   8.89  
VAL A   98   4.65  
THR A   99   4.23  
PRO A  100   2.15  
LEU A  101   2.10  
GLY A  102   3.77  
THR A  103   4.96  
ARG A  104   4.27  
LEU A  105   6.55  
CYS A  106   7.37  
ARG A  107   4.59  
PRO A  108   4.89  
SER A  109   7.48  
GLU A  110   4.56  
VAL A  111   4.23  
VAL A  112   6.54  
LEU A  113   2.54  
ASP A  114   1.90  
ILE A  115   3.65  
LEU A  116   4.92  
GLN A  117   1.97  
ASP A  118   2.38  
ALA A  119   2.56  
GLN A  120   4.07  
LYS A  121   2.32  
GLY A  122   2.81  
ALA A  123   2.65  
PHE A  124   2.47  
THR A  125   1.97  
LYS A  126   3.77  
GLU A  127   1.76  
ASP A  128   2.17  
GLY A  129   1.83  
GLU A  130   2.28  
LYS A  131   3.32  
VAL A  132   4.93  
VAL A  133   4.19  
ASP A  134   4.34  
GLU A  135   2.16  
ALA A  136   2.05  
GLY A  137   2.37  
LYS A  138   2.25  
ARG A  139   2.08  
LEU A  140   2.38  
>1K3Y A
ALA A    2   1.77  
GLU A    3   1.71  
LYS A    4   2.20  
PRO A    5   4.20  
LYS A    6   2.79  
LEU A    7   6.84  
HIS A    8   5.41  
TYR A    9   8.03  
PHE A   10   5.77  
ASN A   11   2.22  
ALA A   12   4.66  
ARG A   13   5.20  
GLY A   14   7.39  
ARG A   15   6.08  
MET A   16  10.31  
GLU A   17   6.97  
SER A   18  10.94  
THR A   19  11.16  
ARG A   20   7.58  
TRP A   21   7.53  
LEU A   22   6.28  
LEU A   23   6.33  
ALA A   24   4.69  
ALA A   25   3.20  
ALA A   26   2.01  
GLY A   27   1.93  
VAL A   28   2.53  
GLU A   29   2.04  
PHE A   30   3.98  
GLU A   31   2.25  
GLU A   32   2.86  
LYS A   33   2.42  
PHE A   34   2.44  
ILE A   35   4.85  
LYS A   36   2.11  
SER A   37   2.57  
ALA A   38   3.32  
GLU A   39   1.94  
ASP A   40   2.20  
LEU A   41   5.01  
ASP A   42   2.14  
LYS A   43   2.59  
LEU A   44   5.34  
ARG A   45   2.42  
ASN A   46   1.90  
ASP A   47   1.81  
GLY A   48   1.77  
TYR A   49   2.75  
LEU A   50   5.17  
MET A   51   4.68  
PHE A   52   7.02  
GLN A   53   2.91  
GLN A   54   4.83  
VAL A   55   7.52  
PRO A   56   8.93  
MET A   57   6.87  
VAL A   58   6.69  
GLU A   59   2.57  
ILE A   60   4.82  
ASP A   61   2.18  
GLY A   62   1.85  
MET A   63   2.79  
LYS A   64   3.11  
LEU A   65   6.41  
VAL A   66   7.72  
GLN A   67   8.87  
THR A   68   9.80  
ARG A   69   7.46  
ALA A   70   8.29  
ILE A   71  10.07  
LEU A   72   8.82  
ASN A   73   4.43  
TYR A   74   4.96  
ILE A   75   6.92  
ALA A   76   5.53  
SER A   77   2.63  
LYS A   78   2.18  
TYR A   79   2.42  
ASN A   80   1.97  
LEU A   81   3.32  
TYR A   82   3.39  
GLY A   83   2.66  
LYS A   84   2.02  
ASP A   85   2.23  
ILE A   86   2.87  
LYS A   87   2.41  
GLU A   88   3.76  
ARG A   89   3.59  
ALA A   90   5.80  
LEU A   91   3.96  
ILE A   92   7.74  
ASP A   93   6.94  
MET A   94   5.43  
TYR A   95   6.02  
ILE A   96   9.41  
GLU A   97   7.38  
GLY A   98   7.18  
ILE A   99   9.12  
ALA A  100   5.08  
ASP A  101   3.30  
LEU A  102   6.65  
GLY A  103   6.31  
GLU A  104   3.18  
MET A  105   2.69  
ILE A  106   3.08  
LEU A  107   5.13  
LEU A  108   2.37  
LEU A  109   2.36  
PRO A  110   2.11  
VAL A  111   1.99  
CYS A  112   1.95  
PRO A  113   2.12  
PRO A  114   1.89  
GLU A  115   1.76  
GLU A  116   2.00  
LYS A  117   2.52  
ASP A  118   1.86  
ALA A  119   1.83  
LYS A  120   2.61  
LEU A  121   3.01  
ALA A  122   2.01  
LEU A  123   2.37  
ILE A  124   4.56  
LYS A  125   2.24  
GLU A  126   1.97  
LYS A  127   3.88  
ILE A  128   5.05  
LYS A  129   2.49  
ASN A  130   1.96  
ARG A  131   3.13  
TYR A  132   6.24  
PHE A  133   7.24  
PRO A  134   3.23  
ALA A  135   4.60  
PHE A  136   7.70  
GLU A  137   5.01  
LYS A  138   2.91  
VAL A  139   2.80  
LEU A  140   5.51  
LYS A  141   2.57  
SER A  142   1.92  
HIS A  143   2.54  
GLY A  144   1.86  
GLN A  145   3.07  
ASP A  146   3.84  
TYR A  147   5.24  
LEU A  148   5.81  
VAL A  149   5.55  
GLY A  150   3.68  
ASN A  151   2.84  
LYS A  152   3.43  
LEU A  153   3.28  
SER A  154   5.88  
ARG A  155   6.97  
ALA A  156   9.43  
ASP A  157   8.29  
ILE A  158   7.02  
HIS A  159  10.48  
LEU A  160  10.80  
VAL A  161   7.51  
GLU A  162   8.80  
LEU A  163   8.71  
LEU A  164   7.26  
TYR A  165   3.74  
TYR A  166   5.67  
VAL A  167   5.76  
GLU A  168   2.36  
GLU A  169   2.11  
LEU A  170   1.93  
ASP A  171   2.23  
SER A  172   1.90  
SER A  173   2.16  
LEU A  174   3.95  
ILE A  175   4.70  
SER A  176   2.14  
SER A  177   1.90  
PHE A  178   4.06  
PRO A  179   2.10  
LEU A  180   3.26  
LEU A  181   6.91  
LYS A  182   3.65  
ALA A  183   3.88  
LEU A  184   7.41  
LYS A  185   3.92  
THR A  186   2.83  
ARG A  187   3.66  
ILE A  188   6.32  
SER A  189   3.64  
ASN A  190   2.73  
LEU A  191   3.31  
PRO A  192   2.45  
THR A  193   3.39  
VAL A  194   6.19  
LYS A  195   3.48  
LYS A  196   2.63  
PHE A  197   5.26  
LEU A  198   3.24  
GLN A  199   2.34  
PRO A  200   1.97  
GLY A  201   1.71  
SER A  202   2.58  
PRO A  203   3.61  
ARG A  204   2.10  
LYS A  205   2.76  
PRO A  206   2.36  
PRO A  207   2.25  
MET A  208   2.26  
ASP A  209   2.05  
GLU A  210   1.75  
LYS A  211   1.87  
SER A  212   2.38  
LEU A  213   3.63  
GLU A  214   2.34  
GLU A  215   2.33  
ALA A  216   5.03  
ARG A  217   2.11  
LYS A  218   2.14  
ILE A  219   3.54  
PHE A  220   5.13  
ARG A  221   1.91  
PHE A  222   2.07  
>1M2A A
ALA A    1   1.77  
GLU A    2   1.76  
PHE A    3   2.05  
LYS A    4   3.26  
HIS A    5   5.15  
VAL A    6   7.72  
PHE A    7   8.81  
VAL A    8   7.46  
CYS A    9   6.41  
VAL A   10   3.14  
GLN A   11   2.81  
ASP A   12   2.01  
ARG A   13   2.05  
PRO A   14   1.99  
PRO A   15   1.83  
GLY A   16   1.75  
HIS A   17   2.17  
PRO A   18   1.91  
GLN A   19   2.31  
GLY A   20   3.04  
SER A   21   4.08  
CYS A   22   5.81  
ALA A   23   2.53  
GLN A   24   1.87  
ARG A   25   1.99  
GLY A   26   2.09  
SER A   27   4.94  
ARG A   28   2.22  
GLU A   29   2.12  
VAL A   30   5.12  
PHE A   31   3.13  
GLN A   32   1.99  
ALA A   33   2.42  
PHE A   34   5.94  
MET A   35   2.02  
GLU A   36   1.75  
LYS A   37   2.48  
ILE A   38   2.78  
GLN A   39   1.88  
THR A   40   1.85  
ASP A   41   2.14  
PRO A   42   1.94  
GLN A   43   1.80  
LEU A   44   4.63  
PHE A   45   2.58  
MET A   46   2.04  
THR A   47   2.12  
THR A   48   4.20  
VAL A   49   3.52  
ILE A   50   3.59  
THR A   51   5.23  
PRO A   52   3.29  
THR A   53   4.76  
GLY A   54   3.04  
CYS A   55   3.07  
MET A   56   4.49  
ASN A   57   1.87  
ALA A   58   2.26  
CYS A   59   2.93  
MET A   60   2.03  
MET A   61   2.38  
GLY A   62   3.95  
PRO A   63   4.88  
VAL A   64   6.07  
VAL A   65   7.85  
VAL A   66   6.77  
VAL A   67   6.50  
TYR A   68   5.29  
PRO A   69   2.15  
ASP A   70   1.84  
GLY A   71   3.81  
VAL A   72   4.24  
TRP A   73   2.62  
TYR A   74   5.69  
GLY A   75   3.97  
GLN A   76   2.64  
VAL A   77   4.97  
LYS A   78   2.91  
PRO A   79   2.14  
GLU A   80   1.81  
ASP A   81   3.89  
VAL A   82   4.21  
ASP A   83   2.18  
GLU A   84   2.10  
ILE A   85   6.22  
VAL A   86   4.96  
GLU A   87   2.01  
LYS A   88   2.48  
HIS A   89   4.46  
LEU A   90   4.17  
LYS A   91   2.26  
GLY A   92   1.76  
GLY A   93   1.71  
GLU A   94   2.28  
PRO A   95   2.53  
VAL A   96   4.06  
GLU A   97   2.04  
ARG A   98   2.49  
LEU A   99   3.44  
VAL A  100   2.35  
ILE A  101   1.93  
SER A  102   2.29  
LYS A  103   2.04  
>1QXH A
SER A    2   1.74  
GLN A    3   2.39  
THR A    4   1.90  
VAL A    5   3.38  
HIS A    6   2.57  
PHE A    7   3.14  
GLN A    8   1.82  
GLY A    9   1.78  
ASN A   10   2.25  
PRO A   11   2.02  
VAL A   12   2.65  
THR A   13   2.56  
VAL A   14   4.18  
ALA A   15   3.19  
ASN A   16   2.75  
SER A   17   2.18  
ILE A   18   2.80  
PRO A   19   2.63  
GLN A   20   2.06  
ALA A   21   2.15  
GLY A   22   1.71  
SER A   23   1.92  
LYS A   24   1.91  
ALA A   25   2.48  
GLN A   26   2.02  
THR A   27   1.84  
PHE A   28   4.01  
THR A   29   2.51  
LEU A   30   6.00  
VAL A   31   5.42  
ALA A   32   3.48  
LYS A   33   2.07  
ASP A   34   1.76  
LEU A   35   2.47  
SER A   36   2.33  
ASP A   37   2.07  
VAL A   38   2.95  
THR A   39   2.94  
LEU A   40   2.53  
GLY A   41   1.84  
GLN A   42   1.83  
PHE A   43   2.41  
ALA A   44   1.83  
GLY A   45   2.18  
LYS A   46   3.13  
ARG A   47   3.43  
LYS A   48   5.36  
VAL A   49   7.15  
LEU A   50   9.66  
ASN A   51   9.85  
ILE A   52   9.87  
PHE A   53   6.39  
PRO A   54   4.06  
SER A   55   2.46  
ILE A   56   5.33  
ASP A   57   2.71  
THR A   58   1.90  
GLY A   59   1.99  
VAL A   60   2.51  
CYS A   61   2.31  
ALA A   62   2.72  
ALA A   63   2.12  
SER A   64   2.30  
VAL A   65   4.41  
ARG A   66   3.23  
LYS A   67   2.64  
PHE A   68   5.42  
ASN A   69   5.93  
GLN A   70   2.12  
LEU A   71   2.90  
ALA A   72   5.36  
THR A   73   2.57  
GLU A   74   1.80  
ILE A   75   2.17  
ASP A   76   1.79  
ASN A   77   2.14  
THR A   78   4.16  
VAL A   79   3.61  
VAL A   80   6.26  
LEU A   81   6.14  
CYS A   82   6.98  
ILE A   83   9.02  
SER A   84   8.45  
ALA A   85   7.98  
ASP A   86   6.40  
LEU A   87   7.12  
PRO A   88   5.41  
PHE A   89   3.18  
ALA A   90   5.32  
GLN A   91   5.82  
SER A   92   1.99  
ARG A   93   2.39  
PHE A   94   4.24  
CYS A   95   2.45  
GLY A   96   4.64  
ALA A   97   2.60  
GLU A   98   1.78  
GLY A   99   1.71  
LEU A  100   2.31  
ASN A  101   1.77  
ASN A  102   2.68  
VAL A  103   2.42  
ILE A  104   2.98  
THR A  105   4.01  
LEU A  106   5.13  
SER A  107   8.08  
THR A  108   6.32  
PHE A  109   4.24  
ARG A  110   2.50  
ASN A  111   3.72  
ALA A  112   2.36  
GLU A  113   1.84  
PHE A  114   5.62  
LEU A  115   5.10  
GLN A  116   2.13  
ALA A  117   1.84  
TYR A  118   4.53  
GLY A  119   4.15  
VAL A  120   6.46  
ALA A  121   2.66  
ILE A  122   3.79  
ALA A  123   2.00  
ASP A  124   2.16  
GLY A  125   1.81  
PRO A  126   2.64  
LEU A  127   3.21  
LYS A  128   2.97  
GLY A  129   3.03  
LEU A  130   4.18  
ALA A  131   6.59  
ALA A  132   7.53  
ARG A  133   6.50  
ALA A  134   7.64  
VAL A  135   6.63  
VAL A  136   7.06  
VAL A  137   4.56  
ILE A  138   4.59  
ASP A  139   2.37  
GLU A  140   1.87  
ASN A  141   1.74  
ASP A  142   2.31  
ASN A  143   2.57  
VAL A  144   3.44  
ILE A  145   2.15  
PHE A  146   2.89  
SER A  147   2.37  
GLN A  148   2.84  
LEU A  149   2.88  
VAL A  150   4.07  
ASP A  151   2.29  
GLU A  152   2.55  
ILE A  153   5.02  
THR A  154   2.12  
THR A  155   2.38  
GLU A  156   2.16  
PRO A  157   2.98  
ASP A  158   2.04  
TYR A  159   1.90  
GLU A  160   1.95  
ALA A  161   3.85  
ALA A  162   5.19  
LEU A  163   2.36  
ALA A  164   3.06  
VAL A  165   1.97  
>1RK4 A
GLY A   22   1.71  
ASN A   23   1.89  
CYS A   24   2.62  
PRO A   25   3.29  
PHE A   26   3.88  
SER A   27   6.89  
GLN A   28   6.18  
ARG A   29   6.61  
LEU A   30   8.26  
PHE A   31   6.19  
MET A   32   7.19  
VAL A   33   6.77  
LEU A   34   6.22  
TRP A   35   3.15  
LEU A   36   2.55  
LYS A   37   3.69  
GLY A   38   1.80  
VAL A   39   2.55  
THR A   40   3.01  
PHE A   41   5.53  
ASN A   42   2.60  
VAL A   43   1.90  
THR A   44   1.94  
THR A   45   2.03  
VAL A   46   1.98  
ASP A   47   3.89  
THR A   48   2.43  
LYS A   49   2.04  
ARG A   50   2.02  
ARG A   51   3.75  
THR A   52   2.57  
GLU A   53   1.84  
THR A   54   2.39  
VAL A   55   4.80  
GLN A   56   1.99  
LYS A   57   1.96  
LEU A   58   3.16  
CYS A   59   2.40  
PRO A   60   2.02  
GLY A   61   1.71  
GLY A   62   1.97  
GLN A   63   2.41  
LEU A   64   2.85  
PRO A   65   4.70  
PHE A   66   2.00  
LEU A   67   2.20  
LEU A   68   2.26  
TYR A   69   1.93  
GLY A   70   1.71  
THR A   71   1.78  
GLU A   72   1.73  
VAL A   73   1.92  
HIS A   74   1.84  
THR A   75   1.93  
ASP A   76   2.66  
THR A   77   2.10  
ASN A   78   3.90  
LYS A   79   2.78  
ILE A   80   4.18  
GLU A   81   4.59  
GLU A   82   2.32  
PHE A   83   5.45  
LEU A   84   7.02  
GLU A   85   3.82  
ALA A   86   2.76  
VAL A   87   4.66  
LEU A   88   5.04  
CYS A   89   2.89  
PRO A   90   2.01  
PRO A   91   1.87  
ARG A   92   1.84  
TYR A   93   2.14  
PRO A   94   2.28  
LYS A   95   2.06  
LEU A   96   3.89  
ALA A   97   2.40  
ALA A   98   2.61  
LEU A   99   2.02  
ASN A  100   2.07  
PRO A  101   1.83  
GLU A  102   2.12  
SER A  103   4.89  
ASN A  104   2.57  
THR A  105   2.18  
ALA A  106   4.23  
GLY A  107   3.80  
LEU A  108   2.66  
ASP A  109   2.40  
ILE A  110   5.99  
PHE A  111   5.29  
ALA A  112   2.18  
LYS A  113   2.55  
PHE A  114   5.27  
SER A  115   3.72  
ALA A  116   2.69  
TYR A  117   3.97  
ILE A  118   2.47  
LYS A  119   2.00  
ASN A  120   1.83  
SER A  121   1.74  
ASN A  122   1.78  
PRO A  123   1.87  
ALA A  124   1.80  
LEU A  125   2.17  
ASN A  126   2.25  
ASP A  127   1.78  
ASN A  128   1.75  
LEU A  129   2.27  
GLU A  130   2.32  
LYS A  131   2.20  
GLY A  132   2.35  
LEU A  133   5.37  
LEU A  134   2.28  
LYS A  135   2.11  
ALA A  136   4.61  
LEU A  137   5.29  
LYS A  138   2.42  
VAL A  139   2.81  
LEU A  140   6.97  
ASP A  141   4.79  
ASN A  142   3.26  
TYR A  143   5.12  
LEU A  144   6.80  
THR A  145   2.29  
SER A  146   2.56  
PRO A  147   2.56  
LEU A  148   4.34  
PRO A  149   2.04  
GLU A  150   1.75  
GLU A  151   2.13  
VAL A  152   1.98  
ASP A  153   1.67  
GLU A  154   1.72  
THR A  155   1.78  
SER A  156   1.78  
ALA A  157   1.77  
GLU A  158   1.71  
ASP A  159   1.70  
GLU A  160   1.73  
GLY A  161   1.71  
VAL A  162   2.04  
SER A  163   2.24  
GLN A  164   1.82  
ARG A  165   4.01  
LYS A  166   2.96  
PHE A  167   5.44  
LEU A  168   7.92  
ASP A  169   3.74  
GLY A  170   3.74  
ASN A  171   2.21  
GLU A  172   2.41  
LEU A  173   4.77  
THR A  174   5.44  
LEU A  175   3.46  
ALA A  176   5.17  
ASP A  177   8.16  
CYS A  178   7.27  
ASN A  179   6.16  
LEU A  180   8.44  
LEU A  181   7.49  
PRO A  182   7.72  
LYS A  183   6.37  
LEU A  184   6.85  
HIS A  185   2.98  
ILE A  186   6.05  
VAL A  187   6.25  
GLN A  188   2.15  
VAL A  189   2.57  
VAL A  190   4.63  
CYS A  191   5.17  
LYS A  192   2.23  
LYS A  193   2.01  
TYR A  194   1.83  
ARG A  195   1.87  
GLY A  196   1.71  
PHE A  197   2.73  
THR A  198   2.18  
ILE A  199   3.25  
PRO A  200   2.64  
GLU A  201   1.83  
ALA A  202   1.86  
PHE A  203   3.24  
ARG A  204   2.34  
GLY A  205   4.62  
VAL A  206   6.34  
HIS A  207   2.48  
ARG A  208   1.98  
TYR A  209   6.69  
LEU A  210   3.52  
SER A  211   1.87  
ASN A  212   2.13  
ALA A  213   4.41  
TYR A  214   1.92  
ALA A  215   1.77  
ARG A  216   2.15  
GLU A  217   2.01  
GLU A  218   2.88  
PHE A  219   3.46  
ALA A  220   2.00  
SER A  221   1.85  
THR A  222   3.23  
CYS A  223   2.07  
PRO A  224   2.41  
ASP A  225   1.98  
ASP A  226   2.08  
GLU A  227   1.85  
GLU A  228   2.14  
ILE A  229   5.03  
GLU A  230   2.10  
LEU A  231   1.93  
ALA A  232   1.96  
TYR A  233   2.50  
GLU A  234   1.74  
>1T1V A
MET A    1   1.87  
SER A    2   1.94  
GLY A    3   2.26  
LEU A    4   4.17  
ARG A    5   3.29  
VAL A    6   4.99  
TYR A    7   5.26  
SER A    8   3.35  
THR A    9   2.97  
SER A   10   1.89  
VAL A   11   2.10  
THR A   12   1.96  
GLY A   13   1.71  
SER A   14   1.89  
ARG A   15   1.85  
GLU A   16   1.92  
ILE A   17   3.63  
LYS A   18   2.16  
SER A   19   1.94  
GLN A   20   2.54  
GLN A   21   2.24  
SER A   22   2.21  
GLU A   23   3.00  
VAL A   24   5.29  
THR A   25   3.17  
ARG A   26   3.24  
ILE A   27   6.46  
LEU A   28   5.52  
ASP A   29   2.01  
GLY A   30   2.96  
LYS A   31   2.11  
ARG A   32   1.90  
ILE A   33   2.35  
GLN A   34   2.10  
TYR A   35   3.24  
GLN A   36   2.08  
LEU A   37   1.89  
VAL A   38   2.83  
ASP A   39   2.58  
ILE A   40   4.03  
SER A   41   2.12  
GLN A   42   1.85  
ASP A   43   2.15  
ASN A   44   2.07  
ALA A   45   1.77  
LEU A   46   2.60  
ARG A   47   3.31  
ASP A   48   1.84  
GLU A   49   1.99  
MET A   50   5.25  
ARG A   51   2.19  
THR A   52   1.81  
LEU A   53   2.05  
ALA A   54   2.11  
GLY A   55   1.78  
ASN A   56   1.85  
PRO A   57   1.88  
LYS A   58   1.96  
ALA A   59   2.60  
THR A   60   2.81  
PRO A   61   4.31  
PRO A   62   5.46  
GLN A   63   4.89  
ILE A   64   6.48  
VAL A   65   5.35  
ASN A   66   2.10  
GLY A   67   1.84  
ASN A   68   1.76  
HIS A   69   2.10  
TYR A   70   2.24  
CYS A   71   2.16  
GLY A   72   2.99  
ASP A   73   2.82  
TYR A   74   2.91  
GLU A   75   2.19  
LEU A   76   2.82  
PHE A   77   6.57  
VAL A   78   2.90  
GLU A   79   2.01  
ALA A   80   3.44  
VAL A   81   3.67  
GLU A   82   2.10  
GLN A   83   1.82  
ASP A   84   1.84  
THR A   85   2.21  
LEU A   86   4.46  
GLN A   87   2.27  
GLU A   88   1.80  
PHE A   89   2.36  
LEU A   90   4.24  
LYS A   91   2.02  
LEU A   92   1.95  
ALA A   93   1.88  
>1THX _
SER A    1   2.14  
LYS A    2   1.90  
GLY A    3   1.70  
VAL A    4   1.91  
ILE A    5   2.44  
THR A    6   1.75  
ILE A    7   3.00  
THR A    8   2.93  
ASP A    9   2.45  
ALA A   10   1.87  
GLU A   11   2.53  
PHE A   12   3.23  
GLU A   13   2.25  
SER A   14   2.04  
GLU A   15   2.88  
VAL A   16   5.46  
LEU A   17   2.55  
LYS A   18   1.91  
ALA A   19   2.44  
GLU A   20   1.66  
GLN A   21   1.82  
PRO A   22   2.95  
VAL A   23   5.49  
LEU A   24   8.06  
VAL A   25   8.52  
TYR A   26   7.04  
PHE A   27   7.24  
TRP A   28   4.18  
ALA A   29   4.32  
SER A   30   1.98  
TRP A   31   1.80  
CYS A   32   1.93  
GLY A   33   1.93  
PRO A   34   2.40  
CYS A   35   3.91  
GLN A   36   1.96  
LEU A   37   2.11  
MET A   38   3.99  
SER A   39   2.12  
PRO A   40   1.87  
LEU A   41   2.23  
ILE A   42   4.90  
ASN A   43   2.06  
LEU A   44   1.91  
ALA A   45   4.37  
ALA A   46   4.79  
ASN A   47   2.04  
THR A   48   1.82  
TYR A   49   2.73  
SER A   50   2.30  
ASP A   51   1.92  
ARG A   52   2.00  
LEU A   53   5.04  
LYS A   54   2.68  
VAL A   55   5.11  
VAL A   56   5.92  
LYS A   57   3.30  
LEU A   58   6.26  
GLU A   59   3.59  
ILE A   60   3.61  
ASP A   61   1.98  
PRO A   62   2.02  
ASN A   63   3.49  
PRO A   64   2.25  
THR A   65   2.07  
THR A   66   4.35  
VAL A   67   4.92  
LYS A   68   2.07  
LYS A   69   1.90  
TYR A   70   3.23  
LYS A   71   1.96  
VAL A   72   4.11  
GLU A   73   2.01  
GLY A   74   2.34  
VAL A   75   2.15  
PRO A   76   2.95  
ALA A   77   5.65  
LEU A   78   5.40  
ARG A   79   3.17  
LEU A   80   4.93  
VAL A   81   5.61  
LYS A   82   2.05  
GLY A   83   2.38  
GLU A   84   1.83  
GLN A   85   2.16  
ILE A   86   2.23  
LEU A   87   2.20  
ASP A   88   2.10  
SER A   89   1.63  
THR A   90   2.13  
GLU A   91   1.91  
GLY A   92   2.30  
VAL A   93   1.93  
ILE A   94   2.88  
SER A   95   2.24  
LYS A   96   1.99  
ASP A   97   1.66  
LYS A   98   1.83  
LEU A   99   4.59  
LEU A  100   2.39  
SER A  101   1.76  
PHE A  102   2.41  
LEU A  103   5.08  
ASP A  104   2.13  
THR A  105   1.80  
HIS A  106   1.97  
LEU A  107   2.57  
ASN A  108   1.70  
>1TP9 A
MET A    1   1.91  
ALA A    2   2.39  
PRO A    3   2.72  
ILE A    4   3.28  
ALA A    5   2.81  
VAL A    6   2.14  
GLY A    7   1.82  
ASP A    8   2.05  
VAL A    9   2.07  
LEU A   10   3.78  
PRO A   11   2.31  
ASP A   12   1.89  
GLY A   13   1.71  
LYS A   14   2.23  
LEU A   15   5.05  
ALA A   16   3.83  
TYR A   17   2.81  
PHE A   18   3.35  
ASP A   19   2.25  
GLU A   20   1.71  
GLN A   21   1.81  
ASP A   22   1.94  
GLN A   23   2.16  
LEU A   24   2.17  
GLN A   25   2.25  
GLU A   26   1.94  
VAL A   27   3.03  
SER A   28   2.92  
VAL A   29   4.79  
HIS A   30   2.84  
SER A   31   2.10  
LEU A   32   2.85  
VAL A   33   4.89  
ALA A   34   2.22  
GLY A   35   1.71  
LYS A   36   2.33  
LYS A   37   2.55  
VAL A   38   6.09  
ILE A   39   8.32  
LEU A   40  10.15  
PHE A   41  10.32  
GLY A   42  10.72  
VAL A   43   7.76  
PRO A   44   5.29  
GLY A   45   3.01  
ALA A   46   2.23  
PHE A   47   1.97  
THR A   48   2.62  
PRO A   49   2.47  
THR A   50   3.13  
CYS A   51   6.33  
SER A   52   4.64  
LEU A   53   2.34  
LYS A   54   2.65  
HIS A   55   6.20  
VAL A   56   7.74  
PRO A   57   5.17  
GLY A   58   5.02  
PHE A   59   7.98  
ILE A   60   6.71  
GLU A   61   5.62  
LYS A   62   5.85  
ALA A   63   5.77  
GLY A   64   4.92  
GLU A   65   4.43  
LEU A   66   5.82  
LYS A   67   2.18  
SER A   68   2.72  
LYS A   69   2.02  
GLY A   70   1.87  
VAL A   71   3.22  
THR A   72   2.04  
GLU A   73   3.54  
ILE A   74   5.28  
LEU A   75   6.22  
CYS A   76   7.29  
ILE A   77   8.72  
SER A   78   6.08  
VAL A   79   4.14  
ASN A   80   2.43  
ASP A   81   2.18  
PRO A   82   3.40  
PHE A   83   2.03  
VAL A   84   2.21  
MET A   85   5.62  
LYS A   86   3.65  
ALA A   87   2.83  
TRP A   88   5.26  
ALA A   89   3.32  
LYS A   90   2.11  
SER A   91   2.26  
TYR A   92   4.10  
PRO A   93   1.98  
GLU A   94   1.92  
ASN A   95   3.27  
LYS A   96   2.00  
HIS A   97   2.14  
VAL A   98   4.03  
LYS A   99   2.52  
PHE A  100   4.88  
LEU A  101   4.20  
ALA A  102   3.21  
ASP A  103   3.96  
GLY A  104   1.71  
SER A  105   1.85  
ALA A  106   2.23  
THR A  107   2.18  
TYR A  108   4.77  
THR A  109   5.37  
HIS A  110   2.27  
ALA A  111   2.74  
LEU A  112   5.16  
GLY A  113   4.54  
LEU A  114   6.01  
GLU A  115   3.52  
LEU A  116   4.16  
ASP A  117   2.18  
LEU A  118   3.18  
GLN A  119   1.90  
GLU A  120   1.82  
LYS A  121   1.93  
GLY A  122   1.86  
LEU A  123   2.01  
GLY A  124   1.95  
THR A  125   2.45  
ARG A  126   4.19  
SER A  127   7.74  
ARG A  128   4.82  
ARG A  129   6.37  
PHE A  130   8.58  
ALA A  131   8.04  
LEU A  132   7.78  
LEU A  133   4.04  
VAL A  134   5.47  
ASP A  135   2.34  
ASP A  136   2.03  
LEU A  137   2.40  
LYS A  138   2.43  
VAL A  139   3.97  
LYS A  140   2.09  
ALA A  141   3.48  
ALA A  142   4.05  
ASN A  143   4.24  
ILE A  144   3.17  
GLU A  145   4.60  
GLY A  146   2.24  
GLY A  147   2.67  
GLY A  148   2.19  
GLU A  149   2.24  
PHE A  150   3.85  
THR A  151   4.70  
VAL A  152   3.51  
SER A  153   6.14  
SER A  154   3.58  
ALA A  155   5.09  
GLU A  156   2.48  
ASP A  157   4.63  
ILE A  158   5.59  
LEU A  159   2.70  
LYS A  160   2.07  
ASP A  161   1.79  
LEU A  162   2.28  
>1V58 A
GLU A    2   1.75  
LEU A    3   3.07  
PRO A    4   2.24  
ALA A    5   1.77  
PRO A    6   1.92  
VAL A    7   4.56  
LYS A    8   3.41  
ALA A    9   2.22  
ILE A   10   2.29  
GLU A   11   4.65  
LYS A   12   2.07  
GLN A   13   1.87  
GLY A   14   2.27  
ILE A   15   3.85  
THR A   16   5.07  
ILE A   17   8.17  
ILE A   18   9.03  
LYS A   19   5.25  
THR A   20   3.49  
PHE A   21   3.89  
ASP A   22   1.76  
ALA A   23   2.09  
PRO A   24   1.88  
GLY A   25   1.71  
GLY A   26   1.71  
MET A   27   2.27  
LYS A   28   2.87  
GLY A   29   5.72  
TYR A   30   6.29  
LEU A   31   7.70  
GLY A   32   8.12  
LYS A   33   7.39  
TYR A   34   2.84  
GLN A   35   2.66  
ASP A   36   4.70  
MET A   37   3.26  
GLY A   38   5.65  
VAL A   39   5.55  
THR A   40   4.82  
ILE A   41   4.91  
TYR A   42   2.91  
LEU A   43   3.88  
THR A   44   2.90  
PRO A   45   1.96  
ASP A   46   1.74  
GLY A   47   1.99  
LYS A   48   2.00  
HIS A   49   2.16  
ALA A   50   1.88  
ILE A   51   2.19  
SER A   52   1.89  
GLY A   53   2.02  
TYR A   54   1.81  
MET A   55   2.23  
TYR A   56   1.81  
ASN A   57   1.94  
GLU A   58   1.71  
LYS A   59   1.87  
GLY A   60   1.79  
GLU A   61   2.20  
ASN A   62   3.21  
LEU A   63   3.20  
SER A   64   5.15  
ASN A   65   3.50  
THR A   66   3.19  
LEU A   67   3.86  
ILE A   68   6.73  
GLU A   69   4.82  
LYS A   70   2.50  
GLU A   71   2.90  
ILE A   72   7.14  
TYR A   73   6.97  
ALA A   74   4.00  
PRO A   75   3.34  
ALA A   76   6.99  
GLY A   77   5.40  
ARG A   78   2.31  
GLU A   79   3.22  
MET A   80   5.69  
TRP A   81   3.23  
GLN A   82   2.06  
ARG A   83   2.67  
MET A   84   6.03  
GLU A   85   2.39  
GLN A   86   2.05  
SER A   87   3.32  
HIS A   88   2.46  
TRP A   89   2.81  
LEU A   90   3.89  
LEU A   91   3.56  
ASP A   92   5.08  
GLY A   93   3.75  
LYS A   94   3.21  
LYS A   95   2.16  
ASP A   96   1.94  
ALA A   97   3.39  
PRO A   98   1.95  
VAL A   99   3.56  
ILE A  100   4.47  
VAL A  101   8.49  
TYR A  102   7.35  
VAL A  103  11.23  
PHE A  104   8.59  
ALA A  105   9.16  
ASP A  106   6.49  
PRO A  107   5.65  
PHE A  108   2.80  
CYS A  109   3.62  
PRO A  110   2.39  
TYR A  111   3.48  
CYS A  112   6.11  
LYS A  113   2.87  
GLN A  114   3.09  
PHE A  115   7.15  
TRP A  116   4.80  
GLN A  117   2.23  
GLN A  118   2.51  
ALA A  119   4.60  
ARG A  120   3.37  
PRO A  121   1.99  
TRP A  122   3.10  
VAL A  123   4.01  
ASP A  124   1.84  
SER A  125   1.95  
GLY A  126   2.19  
LYS A  127   2.67  
VAL A  128   5.92  
GLN A  129   6.21  
LEU A  130   8.57  
ARG A  131   4.85  
THR A  132   7.49  
LEU A  133   8.16  
LEU A  134   8.91  
VAL A  135   6.74  
GLY A  136   4.16  
VAL A  137   2.77  
ILE A  138   2.35  
LYS A  139   2.03  
PRO A  140   1.91  
GLU A  141   2.30  
SER A  142   4.79  
PRO A  143   3.71  
ALA A  144   3.36  
THR A  145   2.84  
ALA A  146   6.48  
ALA A  147   6.47  
ALA A  148   5.28  
ILE A  149   6.17  
LEU A  150   5.02  
ALA A  151   2.68  
SER A  152   2.85  
LYS A  153   1.95  
ASP A  154   2.28  
PRO A  155   3.53  
ALA A  156   4.30  
LYS A  157   2.50  
THR A  158   3.07  
TRP A  159   7.34  
GLN A  160   2.84  
GLN A  161   2.39  
TYR A  162   4.26  
GLU A  163   4.44  
ALA A  164   2.14  
SER A  165   2.12  
GLY A  166   1.82  
GLY A  167   2.31  
LYS A  168   1.93  
LEU A  169   2.19  
LYS A  170   1.93  
LEU A  171   2.02  
ASN A  172   2.07  
VAL A  173   1.97  
PRO A  174   2.13  
ALA A  175   1.77  
ASN A  176   2.29  
VAL A  177   2.92  
SER A  178   2.53  
THR A  179   1.84  
GLU A  180   2.08  
GLN A  181   4.57  
MET A  182   2.28  
LYS A  183   2.06  
VAL A  184   5.18  
LEU A  185   5.74  
SER A  186   2.15  
ASP A  187   1.83  
ASN A  188   4.89  
GLU A  189   2.75  
LYS A  190   2.24  
LEU A  191   3.87  
MET A  192   4.88  
ASP A  193   2.10  
ASP A  194   2.08  
LEU A  195   4.44  
GLY A  196   1.91  
ALA A  197   4.05  
ASN A  198   2.11  
VAL A  199   2.76  
THR A  200   3.77  
PRO A  201   5.89  
ALA A  202   8.48  
ILE A  203  10.66  
TYR A  204   8.75  
TYR A  205   5.62  
MET A  206   2.35  
SER A  207   2.96  
LYS A  208   3.13  
GLU A  209   2.28  
ASN A  210   2.50  
THR A  211   6.26  
LEU A  212   6.62  
GLN A  213   7.56  
GLN A  214   7.51  
ALA A  215   9.46  
VAL A  216   5.78  
GLY A  217   5.50  
LEU A  218   3.95  
PRO A  219   5.77  
ASP A  220   3.80  
GLN A  221   2.25  
LYS A  222   3.40  
THR A  223   6.68  
LEU A  224   4.62  
ASN A  225   2.57  
ILE A  226   2.11  
ILE A  227   5.29  
MET A  228   5.19  
GLY A  229   1.96  
ASN A  230   1.78  
>1XCC A
GLY A    2   1.71  
TYR A    3   1.89  
HIS A    4   2.19  
LEU A    5   3.22  
GLY A    6   1.98  
ALA A    7   2.28  
THR A    8   1.92  
PHE A    9   4.45  
PRO A   10   2.39  
ASN A   11   2.13  
PHE A   12   3.34  
THR A   13   1.85  
ALA A   14   2.22  
LYS A   15   2.50  
ALA A   16   4.27  
SER A   17   4.37  
GLY A   18   2.04  
ILE A   19   2.24  
ASP A   20   1.70  
GLY A   21   2.12  
ASP A   22   1.76  
PHE A   23   2.56  
GLU A   24   1.85  
LEU A   25   4.92  
TYR A   26   2.65  
LYS A   27   2.03  
TYR A   28   2.14  
ILE A   29   3.78  
GLU A   30   1.79  
ASN A   31   1.72  
SER A   32   2.87  
TRP A   33   3.72  
ALA A   34   8.02  
ILE A   35   9.48  
LEU A   36   7.75  
PHE A   37   8.19  
SER A   38   8.14  
HIS A   39   7.74  
PRO A   40   4.66  
ASN A   41   2.97  
ASP A   42   4.43  
PHE A   43   2.69  
THR A   44   3.50  
PRO A   45   5.63  
VAL A   46   5.67  
CYS A   47   6.83  
THR A   48   6.29  
THR A   49   3.05  
GLU A   50   6.68  
LEU A   51   6.37  
ALA A   52   4.89  
GLU A   53   2.84  
LEU A   54   5.43  
GLY A   55   2.12  
LYS A   56   2.00  
MET A   57   2.21  
HIS A   58   2.34  
GLU A   59   1.76  
ASP A   60   2.05  
PHE A   61   5.47  
LEU A   62   2.09  
LYS A   63   1.91  
LEU A   64   2.26  
ASN A   65   2.27  
CYS A   66   4.64  
LYS A   67   3.85  
LEU A   68   5.54  
ILE A   69   6.91  
GLY A   70   8.17  
PHE A   71   7.83  
SER A   72   5.23  
CYS A   73   2.76  
ASN A   74   2.54  
SER A   75   2.40  
LYS A   76   2.76  
GLU A   77   3.02  
SER A   78   4.15  
HIS A   79   5.84  
ASP A   80   2.49  
LYS A   81   2.92  
TRP A   82   6.63  
ILE A   83   4.90  
GLU A   84   1.95  
ASP A   85   4.63  
ILE A   86   5.65  
LYS A   87   2.34  
TYR A   88   2.00  
TYR A   89   2.04  
GLY A   90   2.05  
LYS A   91   1.94  
LEU A   92   2.07  
ASN A   93   1.83  
LYS A   94   2.06  
TRP A   95   2.43  
GLU A   96   1.78  
ILE A   97   3.14  
PRO A   98   3.17  
ILE A   99   6.59  
VAL A  100   6.02  
CYS A  101   3.21  
ASP A  102   4.31  
GLU A  103   2.34  
SER A  104   2.09  
ARG A  105   2.25  
GLU A  106   1.81  
LEU A  107   2.50  
ALA A  108   4.30  
ASN A  109   1.92  
LYS A  110   2.05  
LEU A  111   3.59  
LYS A  112   2.10  
ILE A  113   3.46  
MET A  114   2.11  
ASP A  115   2.99  
GLU A  116   1.81  
GLN A  117   1.82  
GLU A  118   2.18  
LYS A  119   1.94  
ASP A  120   1.90  
ILE A  121   1.88  
THR A  122   2.22  
GLY A  123   1.81  
LEU A  124   2.72  
PRO A  125   2.66  
LEU A  126   3.74  
THR A  127   6.58  
CYS A  128   6.29  
ARG A  129   6.14  
CYS A  130   4.53  
LEU A  131   5.43  
PHE A  132   3.90  
PHE A  133   8.27  
ILE A  134   7.92  
SER A  135   5.08  
PRO A  136   2.32  
GLU A  137   1.80  
LYS A  138   2.68  
LYS A  139   3.35  
ILE A  140   5.20  
LYS A  141   3.59  
ALA A  142   5.78  
THR A  143   2.97  
VAL A  144   4.31  
LEU A  145   3.31  
TYR A  146   8.33  
PRO A  147   4.26  
ALA A  148   2.38  
THR A  149   2.65  
THR A  150   6.08  
GLY A  151   7.30  
ARG A  152   8.49  
ASN A  153   5.36  
ALA A  154   4.46  
HIS A  155   2.23  
GLU A  156   6.15  
ILE A  157   6.76  
LEU A  158   3.89  
ARG A  159   5.48  
VAL A  160   8.29  
LEU A  161   6.12  
LYS A  162   3.16  
SER A  163   5.17  
LEU A  164   5.14  
GLN A  165   1.93  
LEU A  166   2.23  
THR A  167   2.98  
TYR A  168   1.87  
THR A  169   1.83  
THR A  170   1.81  
PRO A  171   2.41  
VAL A  172   4.23  
ALA A  173   5.27  
THR A  174   6.73  
PRO A  175   5.39  
VAL A  176   4.32  
ASN A  177   2.46  
TRP A  178   3.71  
ASN A  179   2.20  
GLU A  180   1.77  
GLY A  181   1.71  
ASP A  182   1.71  
LYS A  183   2.38  
CYS A  184   4.07  
CYS A  185   6.66  
VAL A  186   5.34  
ILE A  187   3.23  
PRO A  188   2.24  
THR A  189   1.86  
LEU A  190   2.39  
GLN A  191   2.14  
ASP A  192   1.78  
ASP A  193   1.69  
GLU A  194   2.08  
ILE A  195   2.68  
SER A  196   1.86  
LYS A  197   1.87  
HIS A  198   1.90  
PHE A  199   2.93  
LYS A  200   1.89  
ASN A  201   1.95  
GLU A  202   1.71  
ILE A  203   1.96  
THR A  204   2.20  
LYS A  205   1.91  
VAL A  206   2.00  
GLU A  207   2.00  
MET A  208   3.52  
PRO A  209   2.17  
SER A  210   2.16  
LYS A  211   1.47  
LYS A  212   2.10  
LYS A  213   1.87  
TYR A  214   3.05  
LEU A  215   4.00  
ARG A  216   3.16  
PHE A  217   2.67  
VAL A  218   2.81  
ASN A  219   2.00  
LEU A  220   1.90  
>1YEP B
SER B    1   2.30  
LEU B    2   2.64  
ILE B    3   2.73  
ASN B    4   1.99  
THR B    5   2.39  
LYS B    6   2.01  
ILE B    7   3.01  
LYS B    8   2.10  
PRO B    9   2.01  
PHE B   10   3.99  
LYS B   11   1.99  
ASN B   12   2.76  
GLN B   13   2.59  
ALA B   14   4.88  
PHE B   15   3.63  
LYS B   16   2.18  
ASN B   17   1.88  
GLY B   18   1.71  
GLU B   19   1.92  
PHE B   20   1.84  
ILE B   21   2.10  
GLU B   22   1.79  
VAL B   23   2.92  
THR B   24   2.67  
GLU B   25   2.87  
LYS B   26   2.11  
ASP B   27   1.70  
THR B   28   3.52  
GLU B   29   1.82  
GLY B   30   1.75  
ARG B   31   2.58  
TRP B   32   4.05  
SER B   33   6.79  
VAL B   34   8.84  
PHE B   35   9.13  
PHE B   36   8.31  
PHE B   37   8.45  
TYR B   38   6.87  
PRO B   39   3.08  
ALA B   40   2.98  
ASP B   41   5.15  
PHE B   42   2.38  
THR B   43   2.23  
PHE B   44   1.94  
VAL B   45   1.99  
CYS B   46   1.91  
PRO B   47   2.81  
THR B   48   1.94  
GLU B   49   2.30  
LEU B   50   5.96  
GLY B   51   3.36  
ASP B   52   2.14  
VAL B   53   5.39  
ALA B   54   2.29  
ASP B   55   1.70  
HIS B   56   2.28  
TYR B   57   2.48  
GLU B   58   1.75  
GLU B   59   1.94  
LEU B   60   5.20  
GLN B   61   2.20  
LYS B   62   1.87  
LEU B   63   2.01  
GLY B   64   2.49  
VAL B   65   4.98  
ASP B   66   3.17  
VAL B   67   5.96  
TYR B   68   4.78  
SER B   69   9.71  
VAL B   70   9.70  
SER B   71   7.97  
THR B   72   7.66  
ASP B   73   7.20  
THR B   74   5.35  
HIS B   75   4.14  
PHE B   76   3.57  
THR B   77   6.45  
HIS B   78   7.79  
LYS B   79   2.74  
ALA B   80   2.21  
TRP B   81   3.15  
HIS B   82   2.61  
SER B   83   1.87  
SER B   84   1.81  
SER B   85   1.89  
GLU B   86   1.80  
THR B   87   2.35  
ILE B   88   4.59  
ALA B   89   2.18  
LYS B   90   1.98  
ILE B   91   4.76  
LYS B   92   2.20  
TYR B   93   5.24  
ALA B   94   5.62  
MET B   95   7.96  
ILE B   96   7.27  
GLY B   97   5.50  
ASP B   98   4.97  
PRO B   99   4.22  
THR B  100   2.06  
GLY B  101   3.86  
ALA B  102   2.51  
LEU B  103   4.58  
THR B  104   5.74  
ARG B  105   2.16  
ASN B  106   2.21  
PHE B  107   5.86  
ASP B  108   1.80  
ASN B  109   3.08  
MET B  110   3.21  
ARG B  111   2.25  
GLU B  112   1.82  
ASP B  113   1.72  
GLU B  114   2.18  
GLY B  115   5.27  
LEU B  116   4.24  
ALA B  117   5.62  
ASP B  118   3.47  
ARG B  119   3.77  
ALA B  120   7.90  
THR B  121   9.87  
PHE B  122   9.26  
VAL B  123   9.34  
VAL B  124   7.62  
ASP B  125   4.56  
PRO B  126   2.70  
GLN B  127   1.82  
GLY B  128   3.28  
ILE B  129   3.22  
ILE B  130   5.70  
GLN B  131   3.90  
ALA B  132   7.55  
ILE B  133   8.01  
GLU B  134   8.40  
VAL B  135   6.80  
THR B  136   4.79  
ALA B  137   2.90  
GLU B  138   1.74  
GLY B  139   1.71  
ILE B  140   2.95  
GLY B  141   1.81  
ARG B  142   4.00  
ASP B  143   2.14  
ALA B  144   2.72  
SER B  145   1.76  
ASP B  146   2.37  
LEU B  147   5.86  
LEU B  148   2.53  
ARG B  149   2.00  
LYS B  150   4.98  
ILE B  151   5.58  
LYS B  152   2.17  
ALA B  153   1.94  
ALA B  154   4.27  
GLN B  155   2.06  
TYR B  156   2.02  
VAL B  157   2.27  
ALA B  158   1.90  
ALA B  159   1.89  
HIS B  160   1.94  
PRO B  161   1.89  
GLY B  162   1.71  
GLU B  163   1.74  
VAL B  164   1.83  
CYS B  165   1.82  
>1Z6N A
MET A    1   1.96  
ALA A    2   3.16  
SER A    3   3.20  
TYR A    4   3.40  
ALA A    5   2.36  
GLU A    6   2.00  
LEU A    7   2.88  
PHE A    8   4.77  
ASP A    9   2.15  
ILE A   10   1.99  
GLY A   11   2.25  
GLU A   12   2.32  
ASP A   13   3.15  
PHE A   14   3.53  
ALA A   15   1.95  
ALA A   16   2.39  
PHE A   17   5.64  
VAL A   18   3.08  
GLY A   19   2.03  
HIS A   20   1.91  
GLY A   21   2.04  
LEU A   22   2.28  
ALA A   23   2.14  
THR A   24   2.15  
GLU A   25   3.39  
GLN A   26   3.14  
GLY A   27   2.68  
ALA A   28   4.16  
VAL A   29   5.38  
ALA A   30   2.78  
ARG A   31   1.92  
PHE A   32   4.36  
ARG A   33   3.53  
GLN A   34   2.10  
LYS A   35   2.25  
LEU A   36   4.38  
GLU A   37   1.97  
SER A   38   1.83  
ASN A   39   1.89  
GLY A   40   1.97  
LEU A   41   2.04  
PRO A   42   2.18  
SER A   43   1.74  
ALA A   44   2.35  
LEU A   45   2.80  
THR A   46   2.15  
GLU A   47   2.00  
ARG A   48   3.03  
LEU A   49   3.00  
GLN A   50   1.93  
ARG A   51   1.87  
ILE A   52   2.93  
GLU A   53   1.76  
ARG A   54   2.24  
ARG A   55   2.85  
TYR A   56   4.46  
ARG A   57   4.53  
LEU A   58   9.34  
LEU A   59   8.63  
VAL A   60   9.77  
ALA A   61   7.81  
GLY A   62   5.80  
GLU A   63   3.12  
MET A   64   3.16  
TRP A   65   1.86  
CYS A   66   3.56  
PRO A   67   3.41  
ASP A   68   5.13  
CYS A   69   7.61  
GLN A   70   6.00  
ILE A   71   7.65  
ASN A   72  10.29  
LEU A   73   8.80  
ALA A   74   7.40  
ALA A   75   8.31  
LEU A   76   9.44  
ASP A   77   4.95  
PHE A   78   3.36  
ALA A   79   5.59  
GLN A   80   4.43  
ARG A   81   2.27  
LEU A   82   2.00  
GLN A   83   3.10  
PRO A   84   2.40  
ASN A   85   2.94  
ILE A   86   6.38  
GLU A   87   3.33  
LEU A   88   6.54  
ALA A   89   6.47  
ILE A   90   6.32  
ILE A   91   4.92  
SER A   92   2.96  
LYS A   93   2.85  
GLY A   94   1.92  
ARG A   95   2.10  
ALA A   96   5.44  
GLU A   97   3.31  
ASP A   98   1.98  
ASP A   99   3.41  
LEU A  100   5.65  
ARG A  101   3.38  
GLN A  102   2.05  
ARG A  103   2.13  
LEU A  104   3.01  
ALA A  105   2.32  
LEU A  106   3.15  
GLU A  107   1.88  
ARG A  108   2.34  
ILE A  109   5.58  
ALA A  110   5.05  
ILE A  111   5.73  
PRO A  112   8.86  
LEU A  113   8.77  
VAL A  114   9.45  
LEU A  115   7.12  
VAL A  116   6.39  
LEU A  117   5.20  
ASP A  118   2.77  
GLU A  119   1.90  
GLU A  120   1.79  
PHE A  121   2.53  
ASN A  122   2.13  
LEU A  123   2.26  
LEU A  124   2.16  
GLY A  125   3.16  
ARG A  126   2.98  
PHE A  127   7.37  
VAL A  128   4.61  
GLU A  129   4.59  
ARG A  130   4.13  
PRO A  131   5.71  
GLN A  132   2.39  
ALA A  133   2.45  
VAL A  134   5.33  
LEU A  135   2.47  
ASP A  136   1.84  
GLY A  137   1.78  
GLY A  138   2.65  
PRO A  139   1.92  
GLN A  140   1.84  
ALA A  141   3.68  
LEU A  142   2.86  
ALA A  143   2.11  
ALA A  144   2.38  
TYR A  145   5.90  
LYS A  146   2.82  
ALA A  147   2.36  
GLY A  148   4.21  
ASP A  149   2.12  
TYR A  150   3.45  
LEU A  151   5.58  
GLU A  152   2.95  
HIS A  153   3.12  
ALA A  154   6.40  
ILE A  155   5.79  
GLY A  156   2.42  
ASP A  157   3.00  
VAL A  158   5.74  
LEU A  159   4.96  
ALA A  160   2.05  
ILE A  161   2.58  
ILE A  162   4.44  
GLU A  163   2.04  
GLY A  164   1.76  
ALA A  165   1.88  
ALA A  166   1.77  
>1D7L A
MET A    1   1.91  
LYS A    2   1.97  
THR A    3   2.61  
GLN A    4   2.66  
VAL A    5   6.47  
ALA A    6   8.76  
ILE A    7   9.21  
ILE A    8   9.00  
GLY A    9   7.63  
ALA A   10   5.15  
GLY A   11   6.93  
PRO A   12   8.99  
SER A   13  10.03  
GLY A   14   7.39  
LEU A   15   4.56  
LEU A   16   7.12  
LEU A   17   7.50  
GLY A   18   6.73  
GLN A   19   4.84  
LEU A   20   2.57  
LEU A   21   5.12  
HIS A   22   2.39  
LYS A   23   2.04  
ALA A   24   1.80  
GLY A   25   1.71  
ILE A   26   2.69  
ASP A   27   2.49  
ASN A   28   4.75  
VAL A   29   5.21  
ILE A   30   5.36  
LEU A   31   6.49  
GLU A   32   6.04  
ARG A   33   2.35  
GLN A   34   2.45  
THR A   35   3.24  
PRO A   36   2.51  
ASP A   37   1.90  
TYR A   38   2.46  
VAL A   39   5.51  
LEU A   40   2.83  
GLY A   41   1.95  
ARG A   42   4.28  
ILE A   43   4.30  
ARG A   44   4.83  
ALA A   45   8.57  
GLY A   46   7.90  
VAL A   47   9.90  
LEU A   48   8.48  
GLU A   49   5.36  
GLN A   50   2.14  
GLY A   51   2.38  
MET A   52   6.55  
VAL A   53   4.72  
ASP A   54   1.93  
LEU A   55   4.18  
LEU A   56   6.09  
ARG A   57   2.05  
GLU A   58   1.73  
ALA A   59   3.52  
GLY A   60   2.35  
VAL A   61   4.80  
ASP A   62   2.30  
ARG A   63   1.91  
ARG A   64   2.91  
MET A   65   4.53  
ALA A   66   2.07  
ARG A   67   1.85  
ASP A   68   1.80  
GLY A   69   2.33  
LEU A   70   2.30  
VAL A   71   1.99  
HIS A   72   3.30  
GLU A   73   2.40  
GLY A   74   4.32  
VAL A   75   6.16  
GLU A   76   3.61  
ILE A   77   6.10  
ALA A   78   6.06  
PHE A   79   4.44  
ALA A   80   1.92  
GLY A   81   1.71  
GLN A   82   2.19  
ARG A   83   1.91  
ARG A   84   2.43  
ARG A   85   1.93  
ILE A   86   4.53  
ASP A   87   2.85  
LEU A   88   6.36  
LYS A   89   2.31  
ARG A   90   1.91  
LEU A   91   2.41  
SER A   92   2.51  
GLY A   93   1.71  
GLY A   94   1.71  
LYS A   95   2.21  
THR A   96   2.42  
VAL A   97   5.92  
THR A   98   5.60  
VAL A   99   4.99  
TYR A  100   4.17  
GLY A  101   4.74  
GLN A  102   7.67  
THR A  103   4.96  
GLU A  104   3.27  
VAL A  105   7.84  
THR A  106   6.79  
ARG A  107   2.91  
ASP A  108   4.26  
LEU A  109   5.40  
MET A  110   2.26  
GLU A  111   1.93  
ALA A  112   2.30  
ARG A  113   3.33  
GLU A  114   1.87  
ALA A  115   1.90  
CYS A  116   1.90  
GLY A  117   1.81  
ALA A  118   2.07  
THR A  119   2.44  
THR A  120   2.09  
VAL A  121   2.59  
TYR A  122   2.52  
GLN A  123   2.17  
ALA A  124   4.42  
ALA A  125   3.56  
GLU A  126   2.19  
VAL A  127   5.38  
ARG A  128   2.47  
LEU A  129   3.62  
HIS A  130   2.49  
ASP A  131   2.12  
LEU A  132   2.47  
GLN A  133   1.90  
GLY A  134   1.88  
GLU A  135   1.75  
ARG A  136   2.18  
PRO A  137   4.57  
TYR A  138   3.53  
VAL A  139   6.06  
THR A  140   3.11  
PHE A  141   4.05  
GLU A  142   2.87  
ARG A  143   2.06  
ASP A  144   1.76  
GLY A  145   1.71  
GLU A  146   1.93  
ARG A  147   1.86  
LEU A  148   2.02  
ARG A  149   1.87  
LEU A  150   3.85  
ASP A  151   2.80  
CYS A  152   4.76  
ASP A  153   2.41  
TYR A  154   3.79  
ILE A  155   8.08  
ALA A  156  11.27  
GLY A  157  10.78  
CYS A  158   9.85  
ASP A  159   6.01  
GLY A  160   5.67  
PHE A  161   2.56  
HIS A  162   1.92  
GLY A  163   3.41  
ILE A  164   3.92  
SER A  165   6.65  
ARG A  166   4.11  
GLN A  167   2.19  
SER A  168   2.21  
ILE A  169   2.52  
PRO A  170   2.08  
ALA A  171   1.85  
GLU A  172   1.84  
ARG A  173   1.90  
LEU A  174   2.50  
LYS A  175   2.55  
VAL A  176   2.14  
PHE A  177   2.11  
GLU A  178   1.78  
ARG A  179   2.10  
VAL A  180   2.08  
TYR A  181   2.37  
PRO A  182   2.08  
PHE A  183   3.49  
GLY A  184   4.11  
TRP A  185   7.16  
LEU A  186   6.85  
GLY A  187   6.81  
LEU A  188   6.96  
LEU A  189   5.12  
ALA A  190   4.90  
ASP A  191   2.03  
THR A  192   2.64  
PRO A  193   2.37  
PRO A  194   2.26  
VAL A  195   4.06  
SER A  196   2.41  
HIS A  197   1.84  
GLU A  198   2.37  
LEU A  199   6.06  
ILE A  200   6.58  
TYR A  201   9.96  
ALA A  202   8.16  
ASN A  203   4.72  
HIS A  204   3.31  
PRO A  205   2.01  
ARG A  206   1.88  
GLY A  207   4.51  
PHE A  208   8.30  
ALA A  209   8.79  
LEU A  210  11.36  
CYS A  211   8.65  
SER A  212   7.50  
GLN A  213   3.95  
ARG A  214   3.88  
SER A  215   2.10  
ALA A  216   1.85  
THR A  217   1.98  
ARG A  218   2.74  
SER A  219   6.03  
ARG A  220   7.68  
TYR A  221   9.12  
TYR A  222   9.35  
VAL A  223   6.17  
GLN A  224   3.38  
VAL A  225   3.29  
PRO A  226   2.46  
LEU A  227   1.89  
SER A  228   1.74  
GLU A  229   2.00  
LYS A  230   2.42  
VAL A  231   2.57  
GLU A  232   1.77  
ASP A  233   1.75  
TRP A  234   3.20  
SER A  235   2.49  
ASP A  236   2.33  
GLU A  237   1.93  
ARG A  238   2.25  
PHE A  239   6.67  
TRP A  240   3.40  
THR A  241   2.92  
GLU A  242   3.76  
LEU A  243   6.66  
LYS A  244   2.71  
ALA A  245   2.28  
ARG A  246   3.48  
LEU A  247   4.07  
PRO A  248   3.26  
SER A  249   2.23  
GLU A  250   1.93  
VAL A  251   4.61  
ALA A  252   2.28  
GLU A  253   1.73  
LYS A  254   2.01  
LEU A  255   3.46  
VAL A  256   2.38  
THR A  257   1.84  
GLY A  258   1.80  
PRO A  259   1.94  
SER A  260   1.95  
LEU A  261   2.14  
GLU A  262   3.24  
LYS A  263   2.72  
SER A  264   2.85  
ILE A  265   3.09  
ALA A  266   2.81  
PRO A  267   2.27  
LEU A  268   5.04  
ARG A  269   3.17  
SER A  270   2.31  
PHE A  271   3.33  
VAL A  272   3.03  
VAL A  273   6.04  
GLU A  274   3.08  
PRO A  275   2.84  
MET A  276   6.47  
GLN A  277   2.94  
HIS A  278   2.28  
GLY A  279   2.14  
ARG A  280   3.32  
LEU A  281   5.81  
PHE A  282   6.36  
LEU A  283   7.88  
ALA A  284  11.51  
GLY A  285   9.64  
ASP A  286   5.97  
ALA A  287   7.07  
ALA A  288   7.93  
HIS A  289   6.89  
ILE A  290   3.61  
VAL A  291   5.76  
PRO A  292   6.09  
PRO A  293   6.53  
THR A  294   9.62  
GLY A  295   9.79  
ALA A  296  11.33  
LYS A  297   9.09  
GLY A  298   9.51  
LEU A  299  10.70  
ASN A  300   8.47  
LEU A  301   9.24  
ALA A  302  10.40  
ALA A  303   7.33  
SER A  304   6.31  
ASP A  305   9.01  
VAL A  306   7.74  
SER A  307   3.68  
THR A  308   5.22  
LEU A  309   7.99  
TYR A  310   3.61  
ARG A  311   2.04  
LEU A  312   5.05  
LEU A  313   4.85  
LEU A  314   2.39  
LYS A  315   2.44  
ALA A  316   2.32  
TYR A  317   1.92  
ARG A  318   1.85  
GLU A  319   1.76  
GLY A  320   1.74  
ARG A  321   2.27  
GLY A  322   2.04  
GLU A  323   1.73  
LEU A  324   2.54  
LEU A  325   3.75  
GLU A  326   2.22  
ARG A  327   2.83  
TYR A  328   7.71  
SER A  329   4.44  
ALA A  330   2.83  
ILE A  331   5.18  
CYS A  332   7.39  
LEU A  333   4.67  
ARG A  334   2.56  
ARG A  335   4.72  
ILE A  336   6.03  
TRP A  337   1.97  
LYS A  338   2.31  
ALA A  339   5.03  
GLU A  340   2.27  
ARG A  341   2.07  
PHE A  342   5.69  
SER A  343   4.99  
TRP A  344   2.40  
TRP A  345   3.48  
MET A  346   7.68  
THR A  347   5.70  
SER A  348   3.90  
VAL A  349   5.88  
LEU A  350   8.62  
HIS A  351   6.30  
ARG A  352   2.24  
PHE A  353   2.30  
PRO A  354   1.90  
ASP A  355   1.67  
THR A  356   1.82  
ASP A  357   1.79  
ALA A  358   1.82  
PHE A  359   2.04  
SER A  360   1.88  
GLN A  361   2.76  
ARG A  362   2.10  
ILE A  363   2.11  
GLN A  364   3.79  
GLN A  365   3.03  
THR A  366   2.26  
GLU A  367   2.14  
LEU A  368   5.31  
GLU A  369   2.08  
TYR A  370   2.04  
TYR A  371   3.24  
LEU A  372   4.43  
GLY A  373   1.98  
SER A  374   2.02  
GLU A  375   1.75  
ALA A  376   1.77  
GLY A  377   2.59  
LEU A  378   3.86  
ALA A  379   2.46  
THR A  380   2.24  
ILE A  381   5.76  
ALA A  382   5.69  
GLU A  383   3.01  
ASN A  384   3.38  
TYR A  385   9.36  
VAL A  386   5.23  
GLY A  387   4.93  
LEU A  388   2.60  
PRO A  389   2.09  
TYR A  390   2.31  
GLU A  391   2.06  
GLU A  392   1.76  
ILE A  393   2.52  
GLU A  394   1.89  
>1DJN A
ALA A    1   1.81  
ARG A    2   1.94  
ASP A    3   1.94  
PRO A    4   1.90  
LYS A    5   1.89  
HIS A    6   3.12  
ASP A    7   1.75  
ILE A    8   2.38  
LEU A    9   5.02  
PHE A   10   2.33  
GLU A   11   2.07  
PRO A   12   2.01  
ILE A   13   2.37  
GLN A   14   1.83  
ILE A   15   3.41  
GLY A   16   1.71  
PRO A   17   1.93  
LYS A   18   2.33  
THR A   19   1.87  
LEU A   20   3.03  
ARG A   21   1.83  
ASN A   22   3.03  
ARG A   23   4.51  
PHE A   24   5.17  
TYR A   25   7.90  
GLN A   26  10.13  
VAL A   27  12.22  
PRO A   28  13.45  
HIS A   29  12.86  
CYS A   30  10.49  
ILE A   31  11.72  
GLY A   32  10.97  
ALA A   33   9.37  
GLY A   34   9.77  
SER A   35   8.38  
ASP A   36   7.72  
LYS A   37   6.14  
PRO A   38   3.29  
GLY A   39   3.61  
PHE A   40   8.07  
GLN A   41   7.52  
SER A   42   3.21  
ALA A   43   3.61  
HIS A   44   7.30  
ARG A   45   8.20  
SER A   46   2.29  
VAL A   47   2.77  
LYS A   48   6.59  
ALA A   49   3.21  
GLU A   50   1.90  
GLY A   51   2.59  
GLY A   52   2.06  
TRP A   53   6.04  
ALA A   54   2.62  
ALA A   55   4.64  
LEU A   56   7.35  
ASN A   57  10.26  
THR A   58  12.06  
GLU A   59  13.15  
TYR A   60  10.23  
CYS A   61   8.71  
SER A   62   5.93  
ILE A   63   3.54  
ASN A   64   2.45  
PRO A   65   2.39  
GLU A   66   2.57  
SER A   67   6.35  
ASP A   68   5.91  
ASP A   69   6.45  
THR A   70   6.25  
HIS A   71   3.40  
ARG A   72   4.12  
LEU A   73   9.76  
SER A   74  10.51  
ALA A   75   9.97  
ARG A   76   6.40  
ILE A   77   4.67  
TRP A   78   2.56  
ASP A   79   2.18  
GLU A   80   1.79  
GLY A   81   3.76  
ASP A   82   4.96  
VAL A   83   2.45  
ARG A   84   2.19  
ASN A   85   4.57  
LEU A   86   6.13  
LYS A   87   2.25  
ALA A   88   1.89  
MET A   89   5.47  
THR A   90   3.01  
ASP A   91   1.79  
GLU A   92   2.11  
VAL A   93   4.74  
HIS A   94   1.91  
LYS A   95   1.90  
TYR A   96   2.02  
GLY A   97   1.71  
ALA A   98   2.04  
LEU A   99   2.73  
ALA A  100   5.02  
GLY A  101   7.54  
VAL A  102   8.91  
GLU A  103  12.26  
LEU A  104   8.27  
TRP A  105   9.36  
TYR A  106   7.43  
GLY A  107   7.77  
GLY A  108   5.76  
ALA A  109   4.35  
HIS A  110   5.60  
ALA A  111   3.42  
PRO A  112   2.43  
ASN A  113   2.32  
MET A  114   2.32  
GLU A  115   4.97  
SER A  116   2.44  
ARG A  117   2.81  
ALA A  118   1.94  
THR A  119   1.94  
PRO A  120   3.06  
ARG A  121   3.21  
GLY A  122   6.15  
PRO A  123   4.55  
SER A  124   2.52  
GLN A  125   1.82  
TYR A  126   3.40  
ALA A  127   2.29  
SER A  128   4.46  
GLU A  129   2.18  
PHE A  130   2.11  
GLU A  131   1.96  
THR A  132   2.26  
LEU A  133   1.88  
SER A  134   2.20  
TYR A  135   2.05  
CYS A  136   4.02  
LYS A  137   2.44  
GLU A  138   1.79  
MET A  139   3.82  
ASP A  140   2.06  
LEU A  141   1.83  
SER A  142   1.74  
ASP A  143   2.39  
ILE A  144   2.66  
ALA A  145   1.79  
GLN A  146   1.91  
VAL A  147   5.27  
GLN A  148   2.96  
GLN A  149   2.23  
PHE A  150   2.30  
TYR A  151   6.42  
VAL A  152   3.16  
ASP A  153   1.90  
ALA A  154   3.62  
ALA A  155   5.15  
LYS A  156   2.22  
ARG A  157   2.18  
SER A  158   4.79  
ARG A  159   2.10  
ASP A  160   1.77  
ALA A  161   3.00  
GLY A  162   1.78  
PHE A  163   4.41  
ASP A  164   2.32  
ILE A  165   5.87  
VAL A  166   7.09  
TYR A  167  10.88  
VAL A  168  10.49  
TYR A  169  12.13  
GLY A  170  11.96  
ALA A  171  10.19  
HIS A  172   7.49  
SER A  173   5.46  
TYR A  174   8.78  
LEU A  175  10.32  
PRO A  176  10.84  
LEU A  177   8.62  
GLN A  178   7.31  
PHE A  179   6.86  
LEU A  180   5.95  
ASN A  181   4.55  
PRO A  182   2.13  
TYR A  183   2.18  
TYR A  184   3.51  
ASN A  185   2.78  
LYS A  186   1.98  
ARG A  187   1.98  
THR A  188   1.78  
ASP A  189   1.75  
LYS A  190   2.19  
TYR A  191   3.78  
GLY A  192   2.37  
GLY A  193   1.71  
SER A  194   2.19  
LEU A  195   2.62  
GLU A  196   1.88  
ASN A  197   2.85  
ARG A  198   3.37  
ALA A  199   3.55  
ARG A  200   2.14  
PHE A  201   5.44  
TRP A  202   7.66  
LEU A  203   2.22  
GLU A  204   1.86  
THR A  205   5.21  
LEU A  206   4.87  
GLU A  207   1.92  
LYS A  208   1.98  
VAL A  209   4.66  
LYS A  210   2.16  
HIS A  211   1.79  
ALA A  212   1.84  
VAL A  213   2.87  
GLY A  214   1.71  
SER A  215   1.79  
ASP A  216   1.82  
CYS A  217   2.68  
ALA A  218   4.14  
ILE A  219   4.03  
ALA A  220   7.63  
THR A  221   9.88  
ARG A  222  13.24  
PHE A  223  10.02  
GLY A  224   8.95  
VAL A  225   7.53  
ASP A  226   6.41  
THR A  227   4.42  
VAL A  228   2.88  
TYR A  229   1.96  
GLY A  230   2.55  
PRO A  231   1.92  
GLY A  232   1.71  
GLN A  233   2.28  
ILE A  234   3.05  
GLU A  235   2.25  
ALA A  236   4.42  
GLU A  237   2.05  
VAL A  238   2.05  
ASP A  239   2.43  
GLY A  240   4.28  
GLN A  241   2.20  
LYS A  242   1.94  
PHE A  243   5.45  
VAL A  244   4.52  
GLU A  245   1.85  
MET A  246   1.90  
ALA A  247   3.21  
ASP A  248   2.10  
SER A  249   1.74  
LEU A  250   2.55  
VAL A  251   4.49  
ASP A  252   1.97  
MET A  253   5.29  
TRP A  254   7.08  
ASP A  255  11.46  
ILE A  256  10.46  
THR A  257   9.89  
ILE A  258   6.21  
GLY A  259   4.16  
ASP A  260   3.21  
ILE A  261   3.53  
ALA A  262   2.09  
GLU A  263   2.05  
TRP A  264   3.77  
GLY A  265   2.96  
GLU A  266   3.61  
ASP A  267   7.63  
ALA A  268   6.47  
GLY A  269   6.46  
PRO A  270   5.26  
SER A  271   2.76  
ARG A  272   2.59  
PHE A  273   2.50  
TYR A  274   2.19  
GLN A  275   1.96  
GLN A  276   2.11  
GLY A  277   1.99  
HIS A  278   3.05  
THR A  279   4.49  
ILE A  280   2.54  
PRO A  281   1.98  
TRP A  282   3.93  
VAL A  283   5.86  
LYS A  284   2.17  
LEU A  285   2.88  
VAL A  286   5.31  
LYS A  287   2.33  
GLN A  288   1.75  
VAL A  289   2.07  
SER A  290   2.70  
LYS A  291   1.97  
LYS A  292   2.16  
PRO A  293   2.51  
VAL A  294   4.92  
LEU A  295   8.44  
GLY A  296   9.20  
VAL A  297   9.26  
GLY A  298   5.46  
ARG A  299   2.50  
TYR A  300   4.90  
THR A  301   2.08  
ASP A  302   2.18  
PRO A  303   2.63  
GLU A  304   1.81  
LYS A  305   2.26  
MET A  306   5.49  
ILE A  307   2.52  
GLU A  308   1.96  
ILE A  309   4.79  
VAL A  310   2.62  
THR A  311   1.88  
LYS A  312   1.91  
GLY A  313   1.76  
TYR A  314   2.52  
ALA A  315   2.75  
ASP A  316   2.16  
ILE A  317   5.76  
ILE A  318   8.29  
GLY A  319   9.83  
CYS A  320   8.78  
ALA A  321   8.83  
ARG A  322   6.25  
PRO A  323   5.31  
SER A  324   9.34  
ILE A  325   9.68  
ALA A  326   7.30  
ASP A  327   6.28  
PRO A  328   7.15  
PHE A  329   3.50  
LEU A  330   5.15  
PRO A  331   2.76  
GLN A  332   2.15  
LYS A  333   4.03  
VAL A  334   4.84  
GLU A  335   2.07  
GLN A  336   1.86  
GLY A  337   2.11  
ARG A  338   2.05  
TYR A  339   1.92  
ASP A  340   1.67  
ASP A  341   1.88  
ILE A  342   2.15  
ARG A  343   3.54  
VAL A  344   2.40  
CYS A  345   2.65  
ILE A  346   3.60  
GLY A  347   4.72  
CYS A  348   3.23  
ASN A  349   6.14  
VAL A  350   3.80  
CYS A  351   7.21  
ILE A  352   7.03  
SER A  353   4.73  
ARG A  354   3.60  
TRP A  355   5.33  
GLU A  356   2.13  
ILE A  357   2.10  
GLY A  358   4.05  
GLY A  359   7.46  
PRO A  360   6.10  
PRO A  361   6.96  
MET A  362   8.67  
ILE A  363   5.16  
CYS A  364   6.30  
THR A  365   3.32  
GLN A  366   5.41  
ASN A  367   7.71  
ALA A  368   8.41  
THR A  369   7.82  
ALA A  370   9.84  
GLY A  371   8.92  
GLU A  372   5.97  
GLU A  373   5.91  
TYR A  374   3.13  
ARG A  375   3.92  
ARG A  376   2.03  
GLY A  377   2.60  
TRP A  378   3.66  
HIS A  379   3.70  
PRO A  380   3.98  
GLU A  381   1.93  
LYS A  382   2.24  
PHE A  383   2.13  
ARG A  384   1.87  
GLN A  385   1.81  
THR A  386   1.85  
LYS A  387   1.88  
ASN A  388   2.07  
LYS A  389   1.87  
ASP A  390   1.94  
SER A  391   2.63  
VAL A  392   4.67  
LEU A  393   4.34  
ILE A  394   6.42  
VAL A  395   3.03  
GLY A  396   2.32  
ALA A  397   2.71  
GLY A  398   2.21  
PRO A  399   2.67  
SER A  400   2.74  
GLY A  401   3.98  
SER A  402   6.19  
GLU A  403   7.12  
ALA A  404   7.26  
ALA A  405   6.66  
ARG A  406   4.29  
VAL A  407   4.51  
LEU A  408   4.15  
MET A  409   2.35  
GLU A  410   1.96  
SER A  411   2.33  
GLY A  412   1.84  
TYR A  413   2.48  
THR A  414   2.48  
VAL A  415   4.28  
HIS A  416   2.95  
LEU A  417   5.17  
THR A  418   2.48  
ASP A  419   1.87  
THR A  420   1.83  
ALA A  421   2.32  
GLU A  422   1.76  
LYS A  423   1.99  
ILE A  424   3.02  
GLY A  425   3.41  
GLY A  426   1.85  
HIS A  427   1.89  
LEU A  428   3.97  
ASN A  429   1.90  
GLN A  430   1.98  
VAL A  431   3.22  
ALA A  432   2.16  
ALA A  433   1.77  
LEU A  434   2.28  
PRO A  435   1.88  
GLY A  436   1.71  
LEU A  437   3.57  
GLY A  438   1.71  
GLU A  439   2.13  
TRP A  440   3.28  
SER A  441   2.73  
TYR A  442   2.01  
HIS A  443   4.97  
ARG A  444   3.01  
ASP A  445   1.87  
TYR A  446   2.43  
ARG A  447   6.03  
GLU A  448   2.21  
THR A  449   1.92  
GLN A  450   2.87  
ILE A  451   4.65  
THR A  452   2.15  
LYS A  453   2.04  
LEU A  454   2.34  
LEU A  455   2.13  
LYS A  456   1.90  
LYS A  457   1.92  
ASN A  458   1.89  
LYS A  459   1.91  
GLU A  460   1.73  
SER A  461   2.09  
GLN A  462   2.20  
LEU A  463   2.02  
ALA A  464   2.38  
LEU A  465   2.08  
GLY A  466   1.76  
GLN A  467   1.82  
LYS A  468   1.90  
PRO A  469   1.99  
MET A  470   1.93  
THR A  471   2.29  
ALA A  472   2.42  
ASP A  473   1.83  
ASP A  474   1.78  
VAL A  475   4.55  
LEU A  476   2.57  
GLN A  477   1.87  
TYR A  478   1.89  
GLY A  479   1.79  
ALA A  480   1.83  
ASP A  481   2.23  
LYS A  482   4.06  
VAL A  483   6.57  
ILE A  484   6.98  
ILE A  485   5.32  
ALA A  486   2.54  
THR A  487   1.92  
GLY A  488   2.11  
ALA A  489   1.94  
ARG A  490   2.11  
TRP A  491   2.36  
ASN A  492   2.26  
THR A  493   1.86  
ASP A  494   1.84  
GLY A  495   4.05  
THR A  496   2.39  
ASN A  497   2.44  
CYS A  498   2.60  
LEU A  499   2.12  
THR A  500   1.95  
HIS A  501   2.34  
ASP A  502   1.98  
PRO A  503   2.03  
ILE A  504   2.09  
PRO A  505   1.89  
GLY A  506   1.75  
ALA A  507   2.08  
ASP A  508   2.17  
ALA A  509   1.91  
SER A  510   1.76  
LEU A  511   2.11  
PRO A  512   1.88  
ASP A  513   2.12  
GLN A  514   4.05  
LEU A  515   4.84  
THR A  516   3.06  
PRO A  517   4.06  
GLU A  518   2.11  
GLN A  519   2.08  
VAL A  520   2.72  
MET A  521   2.11  
ASP A  522   1.73  
GLY A  523   1.82  
LYS A  524   1.91  
LYS A  525   1.92  
LYS A  526   1.87  
ILE A  527   2.00  
GLY A  528   1.87  
LYS A  529   2.16  
ARG A  530   2.09  
VAL A  531   2.90  
VAL A  532   3.51  
ILE A  533   6.66  
LEU A  534   7.26  
ASN A  535   6.00  
ALA A  536   4.73  
ASP A  537   3.25  
THR A  538   2.81  
TYR A  539   2.59  
PHE A  540   2.41  
MET A  541   2.96  
ALA A  542   5.96  
PRO A  543   6.30  
SER A  544   5.48  
LEU A  545   5.57  
ALA A  546   5.58  
GLU A  547   2.79  
LYS A  548   2.12  
LEU A  549   3.27  
ALA A  550   2.18  
THR A  551   1.90  
ALA A  552   1.79  
GLY A  553   1.71  
HIS A  554   1.84  
GLU A  555   1.76  
VAL A  556   2.23  
THR A  557   2.57  
ILE A  558   3.70  
VAL A  559   4.61  
SER A  560   2.58  
GLY A  561   2.25  
VAL A  562   2.03  
HIS A  563   1.98  
LEU A  564   2.14  
ALA A  565   4.08  
ASN A  566   2.49  
TYR A  567   2.66  
MET A  568   5.05  
HIS A  569   1.90  
PHE A  570   2.54  
THR A  571   4.91  
LEU A  572   2.31  
GLU A  573   5.06  
TYR A  574   2.65  
PRO A  575   3.27  
ASN A  576   3.77  
MET A  577   4.73  
MET A  578   2.18  
ARG A  579   2.59  
ARG A  580   2.84  
LEU A  581   3.28  
HIS A  582   1.90  
GLU A  583   1.79  
LEU A  584   2.07  
HIS A  585   1.85  
VAL A  586   2.18  
GLU A  587   2.03  
GLU A  588   1.78  
LEU A  589   2.25  
GLY A  590   1.71  
ASP A  591   2.03  
HIS A  592   3.24  
PHE A  593   3.59  
CYS A  594   3.23  
SER A  595   2.05  
ARG A  596   2.32  
ILE A  597   2.91  
GLU A  598   1.86  
PRO A  599   1.91  
GLY A  600   1.80  
ARG A  601   2.74  
MET A  602   5.45  
GLU A  603   3.33  
ILE A  604   4.43  
TYR A  605   2.49  
ASN A  606   2.34  
ILE A  607   2.10  
TRP A  608   2.32  
GLY A  609   2.15  
ASP A  610   1.86  
GLY A  611   2.24  
SER A  612   2.27  
LYS A  613   1.93  
ARG A  614   2.33  
THR A  615   2.33  
TYR A  616   2.37  
ARG A  617   1.88  
GLY A  618   2.05  
PRO A  619   1.97  
GLY A  620   1.71  
VAL A  621   2.28  
SER A  622   1.90  
PRO A  623   2.88  
ARG A  624   2.29  
ASP A  625   1.88  
ALA A  626   1.86  
ASN A  627   2.06  
THR A  628   1.78  
SER A  629   1.95  
HIS A  630   1.85  
ARG A  631   2.08  
TRP A  632   1.84  
ILE A  633   2.24  
GLU A  634   1.77  
PHE A  635   3.19  
ASP A  636   1.83  
SER A  637   3.18  
LEU A  638   6.14  
VAL A  639   7.94  
LEU A  640   6.72  
VAL A  641   6.10  
THR A  642   3.93  
GLY A  643   2.72  
ARG A  644   2.08  
HIS A  645   2.18  
SER A  646   1.95  
GLU A  647   1.86  
CYS A  648   2.06  
THR A  649   1.92  
LEU A  650   2.22  
TRP A  651   2.92  
ASN A  652   1.90  
GLU A  653   1.87  
LEU A  654   4.80  
LYS A  655   2.14  
ALA A  656   1.77  
ARG A  657   2.10  
GLU A  658   1.81  
SER A  659   1.79  
GLU A  660   2.16  
TRP A  661   2.65  
ALA A  662   1.77  
GLU A  663   1.72  
ASN A  664   1.78  
ASP A  665   1.74  
ILE A  666   2.67  
LYS A  667   1.90  
GLY A  668   2.59  
ILE A  669   3.08  
TYR A  670   2.83  
LEU A  671   2.89  
ILE A  672   3.00  
GLY A  673   2.96  
ASP A  674   2.41  
ALA A  675   2.95  
GLU A  676   2.14  
ALA A  677   2.66  
PRO A  678   2.72  
ARG A  679   1.86  
LEU A  680   2.18  
ILE A  681   2.37  
ALA A  682   3.10  
ASP A  683   2.98  
ALA A  684   3.40  
THR A  685   5.73  
PHE A  686   3.73  
THR A  687   2.70  
GLY A  688   5.12  
HIS A  689   6.10  
ARG A  690   3.30  
VAL A  691   3.96  
ALA A  692   3.18  
ARG A  693   2.33  
GLU A  694   2.33  
ILE A  695   2.97  
GLU A  696   1.79  
GLU A  697   1.78  
ALA A  698   1.77  
ASN A  699   1.75  
PRO A  700   3.01  
GLN A  701   2.14  
ILE A  702   2.03  
ALA A  703   1.85  
ILE A  704   1.91  
PRO A  705   1.83  
TYR A  706   1.89  
LYS A  707   2.16  
ARG A  708   2.37  
GLU A  709   2.62  
THR A  710   4.84  
ILE A  711   3.93  
ALA A  712   2.65  
TRP A  713   2.16  
GLY A  714   1.71  
THR A  715   1.91  
PRO A  716   2.06  
HIS A  717   2.51  
MET A  718   2.10  
PRO A  719   1.96  
GLY A  720   1.71  
GLY A  721   1.79  
ASN A  722   1.76  
PHE A  723   2.23  
LYS A  724   2.29  
ILE A  725   1.95  
GLU A  726   1.82  
TYR A  727   2.20  
LYS A  728   1.97  
VAL A  729   1.84  
>1GPE A
TYR A    1   2.45  
LEU A    2   2.19  
PRO A    3   2.09  
ALA A    4   1.89  
GLN A    5   1.78  
GLN A    6   1.81  
ILE A    7   2.23  
ASP A    8   1.81  
VAL A    9   3.55  
GLN A   10   4.53  
SER A   11   1.99  
SER A   12   1.80  
LEU A   13   3.31  
LEU A   14   2.68  
SER A   15   3.02  
ASP A   16   2.98  
PRO A   17   4.17  
SER A   18   1.97  
LYS A   19   1.97  
VAL A   20   2.78  
ALA A   21   2.00  
GLY A   22   1.81  
LYS A   23   2.22  
THR A   24   1.86  
TYR A   25   2.24  
ASP A   26   2.46  
TYR A   27   5.68  
ILE A   28   7.44  
ILE A   29   8.99  
ALA A   30  12.24  
GLY A   31  12.48  
GLY A   32  12.67  
GLY A   33  12.60  
LEU A   34  11.24  
THR A   35  11.25  
GLY A   36  11.21  
LEU A   37   9.11  
THR A   38   6.69  
VAL A   39   7.52  
ALA A   40   7.36  
ALA A   41   4.86  
LYS A   42   2.84  
LEU A   43   4.07  
THR A   44   3.54  
GLU A   45   1.83  
ASN A   46   2.16  
PRO A   47   2.06  
LYS A   48   2.04  
ILE A   49   3.95  
LYS A   50   2.35  
VAL A   51   3.08  
LEU A   52   4.56  
VAL A   53   7.05  
ILE A   54   9.79  
GLU A   55  12.00  
LYS A   56  13.85  
GLY A   57  11.28  
PHE A   58   8.39  
TYR A   59   6.04  
GLU A   60   7.20  
SER A   61   6.13  
ASN A   62   2.42  
ASP A   63   3.27  
GLY A   64   2.72  
ALA A   65   2.63  
ILE A   66   2.84  
ILE A   67   6.44  
GLU A   68   5.22  
ASP A   69   3.25  
PRO A   70   4.13  
ASN A   71   2.14  
ALA A   72   1.94  
TYR A   73   2.25  
GLY A   74   2.01  
GLN A   75   2.06  
ILE A   76   5.88  
PHE A   77   3.48  
GLY A   78   6.39  
THR A   79   7.90  
THR A   80  11.13  
VAL A   81  10.29  
ASP A   82   7.55  
GLN A   83  11.02  
ASN A   84   7.10  
TYR A   85  10.14  
LEU A   86   4.86  
THR A   87   5.52  
VAL A   88   3.14  
PRO A   89   2.17  
LEU A   90   3.67  
ILE A   91   2.31  
ASN A   92   2.95  
ASN A   93   1.91  
ARG A   94   2.21  
THR A   95   2.09  
ASN A   96   2.34  
ASN A   97   3.08  
ILE A   98   6.82  
LYS A   99   4.29  
ALA A  100   8.65  
GLY A  101  11.26  
LYS A  102  13.36  
GLY A  103  12.72  
LEU A  104  10.81  
GLY A  105  11.49  
GLY A  106  13.06  
SER A  107  10.49  
THR A  108  10.94  
LEU A  109  10.88  
ILE A  110   7.48  
ASN A  111   6.95  
GLY A  112   4.80  
ASP A  113   7.20  
SER A  114   7.45  
TRP A  115   9.88  
THR A  116  11.10  
ARG A  117   7.45  
PRO A  118   7.53  
ASP A  119   4.79  
LYS A  120   2.91  
VAL A  121   2.84  
GLN A  122   6.22  
ILE A  123   7.09  
ASP A  124   2.75  
SER A  125   3.80  
TRP A  126   7.83  
GLU A  127   2.25  
LYS A  128   1.98  
VAL A  129   2.02  
PHE A  130   3.85  
GLY A  131   1.79  
MET A  132   3.26  
GLU A  133   1.75  
GLY A  134   2.40  
TRP A  135   4.42  
ASN A  136   3.66  
TRP A  137   3.42  
ASP A  138   1.98  
ASN A  139   2.14  
MET A  140   5.21  
PHE A  141   3.39  
GLU A  142   2.20  
TYR A  143   2.44  
MET A  144   6.30  
LYS A  145   2.43  
LYS A  146   1.95  
ALA A  147   3.86  
GLU A  148   5.16  
ALA A  149   2.37  
ALA A  150   2.17  
ARG A  151   2.38  
THR A  152   2.05  
PRO A  153   2.41  
THR A  154   2.08  
ALA A  155   1.81  
ALA A  156   2.37  
GLN A  157   4.31  
LEU A  158   2.86  
ALA A  159   2.12  
ALA A  160   3.88  
GLY A  161   4.33  
HIS A  162   6.20  
SER A  163   3.09  
PHE A  164   2.25  
ASN A  165   2.14  
ALA A  166   1.97  
THR A  167   1.89  
CYS A  168   3.74  
HIS A  169   3.65  
GLY A  170   2.59  
THR A  171   1.80  
ASN A  172   1.74  
GLY A  173   1.79  
THR A  174   1.91  
VAL A  175   4.16  
GLN A  176   2.99  
SER A  177   5.19  
GLY A  178   5.59  
ALA A  179   5.16  
ARG A  180   4.41  
ASP A  181   2.85  
ASN A  182   2.29  
GLY A  183   1.83  
GLN A  184   1.84  
PRO A  185   2.17  
TRP A  186   3.79  
SER A  187   3.40  
PRO A  188   2.61  
ILE A  189   5.79  
MET A  190   6.27  
LYS A  191   2.64  
ALA A  192   2.70  
LEU A  193   5.57  
MET A  194   2.49  
ASN A  195   1.81  
THR A  196   2.37  
VAL A  197   3.22  
SER A  198   2.14  
ALA A  199   1.85  
LEU A  200   2.00  
GLY A  201   1.71  
VAL A  202   2.55  
PRO A  203   2.49  
VAL A  204   2.96  
GLN A  205   2.62  
GLN A  206   2.98  
ASP A  207   4.37  
PHE A  208   7.79  
LEU A  209   7.34  
CYS A  210   3.40  
GLY A  211   2.51  
HIS A  212   2.59  
PRO A  213   6.42  
ARG A  214   3.67  
GLY A  215   6.24  
VAL A  216   5.72  
SER A  217   6.75  
MET A  218   7.84  
ILE A  219   9.71  
MET A  220   8.31  
ASN A  221   8.10  
ASN A  222   8.56  
LEU A  223   6.80  
ASP A  224   3.27  
GLU A  225   1.95  
ASN A  226   1.90  
GLN A  227   3.06  
VAL A  228   5.14  
ARG A  229   7.93  
VAL A  230   5.52  
ASP A  231   7.31  
ALA A  232   6.90  
ALA A  233   6.64  
ARG A  234   3.65  
ALA A  235   2.28  
TRP A  236   4.00  
LEU A  237   6.34  
LEU A  238   2.43  
PRO A  239   1.97  
ASN A  240   2.28  
TYR A  241   3.01  
GLN A  242   1.78  
ARG A  243   2.23  
SER A  244   1.82  
ASN A  245   2.31  
LEU A  246   3.73  
GLU A  247   2.35  
ILE A  248   5.03  
LEU A  249   6.58  
THR A  250   7.06  
GLY A  251   9.38  
GLN A  252   8.96  
MET A  253  10.63  
VAL A  254   9.62  
GLY A  255   6.61  
LYS A  256   3.91  
VAL A  257   5.17  
LEU A  258   2.57  
PHE A  259   2.73  
LYS A  260   2.13  
GLN A  261   1.84  
THR A  262   1.88  
ALA A  263   1.77  
SER A  264   1.76  
GLY A  265   2.38  
PRO A  266   3.14  
GLN A  267   2.95  
ALA A  268   3.06  
VAL A  269   2.38  
GLY A  270   4.67  
VAL A  271   6.61  
ASN A  272   3.93  
PHE A  273   6.02  
GLY A  274   6.66  
THR A  275   6.93  
ASN A  276   5.45  
LYS A  277   2.38  
ALA A  278   1.95  
VAL A  279   2.52  
ASN A  280   1.92  
PHE A  281   2.34  
ASP A  282   2.31  
VAL A  283   5.53  
PHE A  284   2.63  
ALA A  285   2.86  
LYS A  286   1.98  
HIS A  287   2.06  
GLU A  288   2.79  
VAL A  289   5.72  
LEU A  290   7.93  
LEU A  291  10.79  
ALA A  292  13.97  
ALA A  293  15.91  
GLY A  294  15.40  
SER A  295  13.21  
ALA A  296  11.06  
ILE A  297  12.30  
SER A  298  13.11  
PRO A  299   9.97  
LEU A  300   8.44  
ILE A  301   9.41  
LEU A  302   8.03  
GLU A  303   6.09  
TYR A  304   5.86  
SER A  305   3.41  
GLY A  306   3.45  
ILE A  307   5.95  
GLY A  308   5.64  
LEU A  309   4.09  
LYS A  310   2.45  
SER A  311   2.20  
VAL A  312   2.12  
LEU A  313   3.96  
ASP A  314   1.80  
GLN A  315   1.81  
ALA A  316   2.31  
ASN A  317   1.74  
VAL A  318   2.75  
THR A  319   1.91  
GLN A  320   1.98  
LEU A  321   1.96  
LEU A  322   2.74  
ASP A  323   1.88  
LEU A  324   3.01  
PRO A  325   3.88  
VAL A  326   7.05  
GLY A  327   6.83  
ILE A  328   6.56  
ASN A  329  10.14  
MET A  330   9.86  
GLN A  331  12.57  
ASP A  332  11.08  
GLN A  333   9.71  
THR A  334   7.43  
THR A  335   4.16  
THR A  336   4.07  
THR A  337   2.60  
VAL A  338   5.67  
SER A  339   3.19  
SER A  340   3.68  
ARG A  341   2.25  
ALA A  342   2.55  
SER A  343   2.05  
SER A  344   1.74  
ALA A  345   1.80  
GLY A  346   3.03  
ALA A  347   1.88  
GLY A  348   2.59  
GLN A  349   4.54  
GLY A  350   4.69  
GLN A  351   4.32  
ALA A  352   8.17  
VAL A  353   9.23  
PHE A  354   4.77  
PHE A  355   8.87  
ALA A  356   5.33  
ASN A  357   4.57  
PHE A  358   4.64  
THR A  359   2.57  
GLU A  360   2.38  
THR A  361   3.69  
PHE A  362   5.05  
GLY A  363   1.85  
ASP A  364   1.67  
TYR A  365   2.37  
ALA A  366   2.39  
PRO A  367   2.02  
GLN A  368   1.81  
ALA A  369   4.07  
ARG A  370   2.51  
ASP A  371   1.91  
LEU A  372   2.50  
LEU A  373   5.04  
ASN A  374   1.97  
THR A  375   1.90  
LYS A  376   2.42  
LEU A  377   2.99  
ASP A  378   1.91  
GLN A  379   1.95  
TRP A  380   4.56  
ALA A  381   4.61  
GLU A  382   2.04  
GLU A  383   2.13  
THR A  384   5.68  
VAL A  385   3.10  
ALA A  386   1.96  
ARG A  387   2.14  
GLY A  388   2.49  
GLY A  389   5.60  
PHE A  390   5.50  
HIS A  391   2.37  
ASN A  392   2.26  
VAL A  393   2.12  
THR A  394   2.19  
ALA A  395   4.42  
LEU A  396   6.08  
LYS A  397   2.76  
VAL A  398   2.17  
GLN A  399   5.69  
TYR A  400   6.62  
GLU A  401   2.13  
ASN A  402   2.67  
TYR A  403   6.96  
ARG A  404   2.39  
ASN A  405   2.17  
TRP A  406   4.00  
LEU A  407   5.61  
LEU A  408   2.53  
ASP A  409   1.76  
GLU A  410   1.82  
ASP A  411   2.27  
VAL A  412   5.36  
ALA A  413   8.04  
PHE A  414   9.46  
ALA A  415   8.10  
GLU A  416   8.38  
LEU A  417   7.31  
PHE A  418   4.97  
MET A  419   6.61  
ASP A  420   2.69  
THR A  421   4.33  
GLU A  422   1.98  
GLY A  423   1.87  
LYS A  424   2.88  
ILE A  425   6.13  
ASN A  426   2.88  
PHE A  427   6.45  
ASP A  428   3.11  
LEU A  429   7.01  
TRP A  430   6.82  
ASP A  431  10.72  
LEU A  432  11.88  
ILE A  433  10.58  
PRO A  434  10.91  
PHE A  435   8.50  
THR A  436   7.59  
ARG A  437   9.30  
GLY A  438   7.23  
SER A  439   4.43  
VAL A  440   5.56  
HIS A  441   2.81  
ILE A  442   3.74  
LEU A  443   2.27  
SER A  444   2.88  
SER A  445   2.08  
ASP A  446   2.75  
PRO A  447   4.12  
TYR A  448   6.01  
LEU A  449   6.45  
TRP A  450   9.18  
GLN A  451   4.29  
PHE A  452   6.79  
ALA A  453   3.24  
ASN A  454   6.82  
ASP A  455   4.62  
PRO A  456   8.06  
LYS A  457   4.65  
PHE A  458   7.24  
PHE A  459   4.29  
LEU A  460   2.20  
ASN A  461   3.43  
GLU A  462   2.12  
PHE A  463   6.41  
ASP A  464   5.89  
LEU A  465   3.57  
LEU A  466   3.70  
GLY A  467   7.56  
GLN A  468   7.99  
ALA A  469   5.67  
ALA A  470   4.57  
ALA A  471   5.79  
SER A  472   6.70  
LYS A  473   3.11  
LEU A  474   2.65  
ALA A  475   5.44  
ARG A  476   2.91  
ASP A  477   1.81  
LEU A  478   3.38  
THR A  479   4.90  
SER A  480   2.12  
GLN A  481   2.10  
GLY A  482   1.71  
ALA A  483   2.04  
MET A  484   4.90  
LYS A  485   2.06  
GLU A  486   1.73  
TYR A  487   2.70  
PHE A  488   2.30  
ALA A  489   1.91  
GLY A  490   2.74  
GLU A  491   4.01  
THR A  492   2.73  
LEU A  493   2.91  
PRO A  494   4.26  
GLY A  495   3.07  
TYR A  496   1.85  
ASN A  497   1.77  
LEU A  498   2.63  
VAL A  499   2.22  
GLN A  500   1.84  
ASN A  501   1.72  
ALA A  502   2.48  
THR A  503   2.25  
LEU A  504   2.17  
SER A  505   1.79  
GLN A  506   2.22  
TRP A  507   5.35  
SER A  508   2.44  
ASP A  509   1.72  
TYR A  510   2.44  
VAL A  511   5.18  
LEU A  512   2.87  
GLN A  513   2.08  
ASN A  514   1.96  
PHE A  515   3.54  
ARG A  516   2.50  
PRO A  517   4.80  
ASN A  518   5.75  
TRP A  519   4.77  
HIS A  520   7.97  
ALA A  521  12.68  
VAL A  522  14.44  
SER A  523  12.96  
SER A  524  11.11  
CYS A  525  10.33  
SER A  526   9.46  
MET A  527   7.09  
MET A  528   5.68  
SER A  529   2.95  
ARG A  530   2.06  
GLU A  531   1.92  
LEU A  532   2.90  
GLY A  533   4.31  
GLY A  534   4.67  
VAL A  535   6.08  
VAL A  536   5.98  
ASP A  537   2.77  
ALA A  538   2.15  
THR A  539   2.84  
ALA A  540   5.77  
LYS A  541   3.02  
VAL A  542   5.05  
TYR A  543   2.84  
GLY A  544   1.92  
THR A  545   2.78  
GLN A  546   2.16  
GLY A  547   2.57  
LEU A  548   5.30  
ARG A  549   4.66  
VAL A  550   9.82  
ILE A  551  10.38  
ASP A  552  13.60  
GLY A  553  14.78  
SER A  554  14.06  
ILE A  555  10.43  
PRO A  556  11.88  
PRO A  557   9.26  
THR A  558   9.59  
GLN A  559  11.68  
VAL A  560  11.36  
SER A  561  10.11  
SER A  562  10.88  
HIS A  563   8.14  
VAL A  564  11.47  
MET A  565  11.17  
THR A  566  10.57  
ILE A  567  10.49  
PHE A  568  11.95  
TYR A  569   7.69  
GLY A  570   5.64  
MET A  571   8.32  
ALA A  572   6.43  
LEU A  573   2.82  
LYS A  574   3.39  
VAL A  575   5.70  
ALA A  576   4.17  
ASP A  577   1.93  
ALA A  578   2.33  
ILE A  579   5.20  
LEU A  580   2.16  
ASP A  581   1.96  
ASP A  582   1.87  
TYR A  583   2.27  
ALA A  584   1.85  
LYS A  585   1.89  
SER A  586   1.76  
ALA A  587   1.71  
>1PS9 A
SER A    1   1.79  
TYR A    2   2.36  
PRO A    3   1.83  
SER A    4   2.33  
LEU A    5   4.98  
PHE A    6   2.14  
ALA A    7   2.64  
PRO A    8   2.15  
LEU A    9   2.56  
ASP A   10   1.76  
LEU A   11   3.47  
GLY A   12   1.71  
PHE A   13   2.05  
THR A   14   2.07  
THR A   15   1.89  
LEU A   16   3.76  
LYS A   17   2.34  
ASN A   18   4.53  
ARG A   19   4.08  
VAL A   20   7.17  
LEU A   21  10.67  
MET A   22  11.21  
GLY A   23  13.83  
SER A   24  12.02  
MET A   25  10.26  
HIS A   26   4.24  
THR A   27   6.18  
GLY A   28   3.43  
LEU A   29   5.59  
GLU A   30   5.06  
GLU A   31   1.94  
TYR A   32   2.05  
PRO A   33   1.83  
ASP A   34   1.95  
GLY A   35   3.47  
ALA A   36   2.66  
GLU A   37   1.85  
ARG A   38   2.80  
LEU A   39   6.23  
ALA A   40   2.46  
ALA A   41   2.44  
PHE A   42   7.19  
TYR A   43   7.54  
ALA A   44   3.40  
GLU A   45   3.21  
ARG A   46   6.51  
ALA A   47   4.69  
ARG A   48   2.08  
HIS A   49   2.12  
GLY A   50   2.44  
VAL A   51   5.77  
ALA A   52   5.12  
LEU A   53   7.80  
ILE A   54   9.03  
VAL A   55  12.12  
SER A   56  11.42  
GLY A   57   8.73  
GLY A   58   6.79  
ILE A   59   7.59  
ALA A   60   6.34  
PRO A   61   6.25  
ASP A   62   2.87  
LEU A   63   2.06  
THR A   64   2.57  
GLY A   65   5.56  
VAL A   66   4.32  
GLY A   67   2.89  
MET A   68   2.08  
GLU A   69   1.73  
GLY A   70   1.71  
GLY A   71   1.93  
ALA A   72   3.58  
MET A   73   3.02  
LEU A   74   5.29  
ASN A   75   2.06  
ASP A   76   2.07  
ALA A   77   2.15  
SER A   78   1.77  
GLN A   79   2.09  
ILE A   80   2.93  
PRO A   81   1.97  
HIS A   82   2.42  
HIS A   83   5.23  
ARG A   84   2.36  
THR A   85   2.67  
ILE A   86   5.84  
THR A   87   3.52  
GLU A   88   2.29  
ALA A   89   2.71  
VAL A   90   4.64  
HIS A   91   1.91  
GLN A   92   1.83  
GLU A   93   1.92  
GLY A   94   1.71  
GLY A   95   2.11  
LYS A   96   3.13  
ILE A   97   6.48  
ALA A   98   8.77  
LEU A   99  10.59  
GLN A  100  11.41  
ILE A  101  10.67  
LEU A  102   8.86  
HIS A  103   6.78  
THR A  104   7.98  
GLY A  105   7.48  
ARG A  106   5.64  
TYR A  107   7.74  
SER A  108   6.05  
TYR A  109   2.24  
GLN A  110   2.59  
PRO A  111   2.01  
HIS A  112   1.85  
LEU A  113   2.78  
VAL A  114   3.63  
ALA A  115   6.24  
PRO A  116   5.41  
SER A  117   2.67  
ALA A  118   1.79  
LEU A  119   2.24  
GLN A  120   1.92  
ALA A  121   2.81  
PRO A  122   1.97  
ILE A  123   3.08  
ASN A  124   2.87  
ARG A  125   1.87  
PHE A  126   2.37  
VAL A  127   1.94  
PRO A  128   2.83  
HIS A  129   2.05  
GLU A  130   1.79  
LEU A  131   3.28  
SER A  132   2.38  
HIS A  133   2.04  
GLU A  134   1.72  
GLU A  135   2.10  
ILE A  136   4.71  
LEU A  137   2.11  
GLN A  138   2.11  
LEU A  139   4.02  
ILE A  140   2.49  
ASP A  141   1.85  
ASN A  142   2.46  
PHE A  143   6.77  
ALA A  144   3.48  
ARG A  145   2.29  
CYS A  146   5.07  
ALA A  147   4.84  
GLN A  148   2.08  
LEU A  149   2.41  
ALA A  150   5.16  
ARG A  151   2.42  
GLU A  152   1.95  
ALA A  153   2.92  
GLY A  154   2.12  
TYR A  155   6.06  
ASP A  156   3.34  
GLY A  157   7.03  
VAL A  158   9.26  
GLU A  159  13.52  
VAL A  160  11.86  
MET A  161  13.25  
GLY A  162  13.00  
SER A  163  13.90  
GLU A  164  12.48  
GLY A  165  10.33  
TYR A  166  10.23  
LEU A  167   8.29  
ILE A  168  10.97  
ASN A  169  10.28  
GLU A  170   8.31  
PHE A  171   7.55  
LEU A  172   6.98  
THR A  173   5.18  
LEU A  174   2.35  
ARG A  175   2.19  
THR A  176   4.35  
ASN A  177   3.08  
GLN A  178   1.85  
ARG A  179   2.36  
SER A  180   1.74  
ASP A  181   1.84  
GLN A  182   2.16  
TRP A  183   3.89  
GLY A  184   2.99  
GLY A  185   1.71  
ASP A  186   2.02  
TYR A  187   3.13  
ARG A  188   2.33  
ASN A  189   3.45  
ARG A  190   4.36  
MET A  191   3.95  
ARG A  192   3.03  
PHE A  193   6.64  
ALA A  194   6.51  
VAL A  195   3.44  
GLU A  196   2.83  
VAL A  197   5.93  
VAL A  198   5.87  
ARG A  199   2.22  
ALA A  200   1.98  
VAL A  201   4.75  
ARG A  202   3.07  
GLU A  203   1.80  
ARG A  204   1.87  
VAL A  205   2.43  
GLY A  206   2.20  
ASN A  207   1.82  
ASP A  208   1.68  
PHE A  209   3.93  
ILE A  210   5.59  
ILE A  211   6.80  
ILE A  212  10.05  
TYR A  213   9.91  
ARG A  214  14.35  
LEU A  215  11.39  
SER A  216  10.17  
MET A  217   9.42  
LEU A  218   8.29  
ASP A  219   7.22  
LEU A  220   5.41  
VAL A  221   4.47  
GLU A  222   1.97  
ASP A  223   1.81  
GLY A  224   2.57  
GLY A  225   2.62  
THR A  226   2.82  
PHE A  227   2.92  
ALA A  228   1.88  
GLU A  229   2.21  
THR A  230   5.45  
VAL A  231   2.55  
GLU A  232   2.12  
LEU A  233   5.77  
ALA A  234   5.50  
GLN A  235   2.08  
ALA A  236   2.38  
ILE A  237   5.50  
GLU A  238   2.19  
ALA A  239   1.90  
ALA A  240   2.20  
GLY A  241   2.58  
ALA A  242   3.69  
THR A  243   3.96  
ILE A  244   6.55  
ILE A  245   7.90  
ASN A  246  11.24  
THR A  247  11.08  
GLY A  248  12.72  
ILE A  249  10.62  
GLY A  250   9.91  
TRP A  251   8.09  
HIS A  252   8.53  
GLU A  253   5.32  
ALA A  254   5.15  
ARG A  255   2.73  
ILE A  256   5.05  
PRO A  257   7.97  
THR A  258  10.78  
ILE A  259  12.16  
ALA A  260  11.05  
THR A  261   7.96  
PRO A  262   8.29  
VAL A  263   8.08  
PRO A  264   4.89  
ARG A  265   2.17  
GLY A  266   2.73  
ALA A  267   4.51  
PHE A  268   6.07  
SER A  269   2.72  
TRP A  270   1.90  
VAL A  271   4.66  
THR A  272   5.77  
ARG A  273   2.29  
LYS A  274   2.06  
LEU A  275   4.49  
LYS A  276   2.09  
GLY A  277   1.80  
HIS A  278   1.94  
VAL A  279   3.73  
SER A  280   1.85  
LEU A  281   2.45  
PRO A  282   2.59  
LEU A  283   5.07  
VAL A  284   7.98  
THR A  285   7.53  
THR A  286   9.70  
ASN A  287   8.96  
ARG A  288   6.62  
ILE A  289   6.31  
ASN A  290   5.97  
ASP A  291   3.34  
PRO A  292   3.89  
GLN A  293   2.17  
VAL A  294   2.47  
ALA A  295   5.59  
ASP A  296   4.13  
ASP A  297   2.14  
ILE A  298   4.30  
LEU A  299   2.40  
SER A  300   1.95  
ARG A  301   2.01  
GLY A  302   2.18  
ASP A  303   2.85  
ALA A  304   2.62  
ASP A  305   2.01  
MET A  306   5.32  
VAL A  307   7.02  
SER A  308  10.76  
MET A  309  10.79  
ALA A  310  13.55  
ARG A  311  12.32  
PRO A  312  10.69  
PHE A  313   8.47  
LEU A  314   9.19  
ALA A  315   6.71  
ASP A  316   5.36  
ALA A  317   4.57  
GLU A  318   3.54  
LEU A  319   6.39  
LEU A  320   2.78  
SER A  321   2.50  
LYS A  322   4.53  
ALA A  323   3.37  
GLN A  324   1.90  
SER A  325   2.04  
GLY A  326   1.71  
ARG A  327   2.65  
ALA A  328   3.06  
ASP A  329   2.93  
GLU A  330   3.75  
ILE A  331   5.48  
ASN A  332   5.77  
THR A  333   6.32  
CYS A  334   8.21  
ILE A  335   7.18  
GLY A  336   9.55  
CYS A  337   8.01  
ASN A  338   7.48  
GLN A  339   3.86  
ALA A  340   4.52  
CYS A  341   6.67  
LEU A  342   7.33  
ASP A  343   3.44  
GLN A  344   2.56  
ILE A  345   3.53  
PHE A  346   2.52  
VAL A  347   1.96  
GLY A  348   1.85  
LYS A  349   2.37  
VAL A  350   4.41  
THR A  351   6.21  
SER A  352   4.67  
CYS A  353   6.80  
LEU A  354   7.14  
VAL A  355   6.75  
ASN A  356   4.50  
PRO A  357   3.08  
ARG A  358   3.51  
ALA A  359   6.36  
CYS A  360   6.57  
HIS A  361   2.89  
GLU A  362   3.40  
THR A  363   1.85  
LYS A  364   1.98  
MET A  365   2.60  
PRO A  366   2.08  
ILE A  367   1.89  
LEU A  368   1.93  
PRO A  369   1.89  
ALA A  370   1.84  
VAL A  371   1.88  
GLN A  372   1.84  
LYS A  373   1.90  
LYS A  374   1.94  
ASN A  375   2.26  
LEU A  376   5.18  
ALA A  377   5.54  
VAL A  378   8.07  
VAL A  379   6.96  
GLY A  380   7.18  
ALA A  381   7.59  
GLY A  382   8.78  
PRO A  383   9.60  
ALA A  384   8.31  
GLY A  385   8.60  
LEU A  386   7.66  
ALA A  387   4.95  
PHE A  388   6.08  
ALA A  389   5.52  
ILE A  390   2.38  
ASN A  391   1.88  
ALA A  392   4.39  
ALA A  393   2.45  
ALA A  394   1.95  
ARG A  395   2.24  
GLY A  396   1.81  
HIS A  397   3.33  
GLN A  398   2.08  
VAL A  399   2.53  
THR A  400   3.28  
LEU A  401   6.45  
PHE A  402   4.29  
ASP A  403   4.86  
ALA A  404   2.25  
HIS A  405   1.99  
SER A  406   1.85  
GLU A  407   2.21  
ILE A  408   4.69  
GLY A  409   5.33  
GLY A  410   3.95  
GLN A  411   5.09  
PHE A  412   7.62  
ASN A  413   2.29  
ILE A  414   3.09  
ALA A  415   5.24  
LYS A  416   3.09  
GLN A  417   2.04  
ILE A  418   3.37  
PRO A  419   2.44  
GLY A  420   3.94  
LYS A  421   4.83  
GLU A  422   2.15  
GLU A  423   2.61  
PHE A  424   6.11  
TYR A  425   2.23  
GLU A  426   2.88  
THR A  427   6.95  
LEU A  428   5.65  
ARG A  429   3.36  
TYR A  430   4.78  
TYR A  431   6.00  
ARG A  432   2.51  
ARG A  433   3.07  
MET A  434   3.59  
ILE A  435   3.54  
GLU A  436   1.80  
VAL A  437   2.00  
THR A  438   2.23  
GLY A  439   1.78  
VAL A  440   2.47  
THR A  441   2.29  
LEU A  442   2.14  
LYS A  443   2.29  
LEU A  444   2.18  
ASN A  445   1.89  
HIS A  446   2.01  
THR A  447   1.83  
VAL A  448   2.00  
THR A  449   2.26  
ALA A  450   1.90  
ASP A  451   1.74  
GLN A  452   1.84  
LEU A  453   2.16  
GLN A  454   1.96  
ALA A  455   1.81  
PHE A  456   1.97  
ASP A  457   1.76  
GLU A  458   2.09  
THR A  459   2.86  
ILE A  460   5.49  
LEU A  461   4.65  
ALA A  462   6.62  
SER A  463   4.36  
GLY A  464   2.49  
ILE A  465   3.15  
VAL A  466   2.34  
PRO A  467   2.07  
ARG A  468   2.41  
THR A  469   1.88  
PRO A  470   2.71  
PRO A  471   1.90  
ILE A  472   2.02  
ASP A  473   1.75  
GLY A  474   2.14  
ILE A  475   2.32  
ASP A  476   1.78  
HIS A  477   1.94  
PRO A  478   1.91  
LYS A  479   2.35  
VAL A  480   2.63  
LEU A  481   2.44  
SER A  482   2.53  
TYR A  483   5.72  
LEU A  484   3.41  
ASP A  485   2.14  
VAL A  486   4.40  
LEU A  487   5.37  
ARG A  488   2.18  
ASP A  489   1.78  
LYS A  490   1.98  
ALA A  491   1.93  
PRO A  492   1.95  
VAL A  493   2.20  
GLY A  494   2.58  
ASN A  495   2.44  
LYS A  496   2.31  
VAL A  497   3.00  
ALA A  498   4.15  
ILE A  499   7.00  
ILE A  500   7.38  
GLY A  501   7.04  
CYS A  502   5.21  
GLY A  503   3.94  
GLY A  504   5.57  
ILE A  505   6.32  
GLY A  506   8.40  
PHE A  507   6.81  
ASP A  508   7.90  
THR A  509   7.29  
ALA A  510   6.71  
MET A  511   5.80  
TYR A  512   2.10  
LEU A  513   2.93  
SER A  514   3.10  
GLN A  515   2.12  
PRO A  516   2.01  
GLY A  517   1.71  
GLU A  518   1.76  
SER A  519   2.08  
THR A  520   3.24  
SER A  521   3.63  
GLN A  522   1.94  
ASN A  523   2.17  
ILE A  524   2.23  
ALA A  525   1.77  
GLY A  526   2.42  
PHE A  527   5.96  
CYS A  528   2.62  
ASN A  529   2.12  
GLU A  530   3.09  
TRP A  531   5.81  
GLY A  532   3.32  
ILE A  533   3.47  
ASP A  534   2.21  
SER A  535   1.88  
SER A  536   2.24  
LEU A  537   4.80  
GLN A  538   2.07  
GLN A  539   2.17  
ALA A  540   1.93  
GLY A  541   4.07  
GLY A  542   4.57  
LEU A  543   2.26  
SER A  544   2.16  
PRO A  545   1.91  
GLN A  546   1.77  
GLY A  547   2.08  
MET A  548   1.94  
GLN A  549   1.83  
ILE A  550   2.11  
PRO A  551   2.25  
ARG A  552   1.88  
SER A  553   2.11  
PRO A  554   1.95  
ARG A  555   2.22  
GLN A  556   1.84  
ILE A  557   3.07  
VAL A  558   2.54  
MET A  559   6.01  
LEU A  560   6.11  
GLN A  561   4.98  
ARG A  562   2.06  
LYS A  563   2.17  
ALA A  564   1.77  
SER A  565   1.97  
LYS A  566   2.28  
PRO A  567   2.40  
GLY A  568   4.34  
GLN A  569   2.28  
GLY A  570   1.88  
LEU A  571   3.38  
GLY A  572   2.62  
LYS A  573   2.15  
THR A  574   5.34  
THR A  575   6.10  
GLY A  576   4.70  
TRP A  577   3.82  
ILE A  578   5.90  
HIS A  579   7.42  
ARG A  580   2.83  
THR A  581   2.00  
THR A  582   5.06  
LEU A  583   5.93  
LEU A  584   2.21  
SER A  585   1.85  
ARG A  586   3.64  
GLY A  587   1.99  
VAL A  588   3.28  
LYS A  589   2.65  
MET A  590   2.27  
ILE A  591   2.58  
PRO A  592   2.17  
GLY A  593   1.79  
VAL A  594   2.85  
SER A  595   2.58  
TYR A  596   3.44  
GLN A  597   1.86  
LYS A  598   2.46  
ILE A  599   3.33  
ASP A  600   2.21  
ASP A  601   1.67  
ASP A  602   1.70  
GLY A  603   2.98  
LEU A  604   5.64  
HIS A  605   3.38  
VAL A  606   5.03  
VAL A  607   2.34  
ILE A  608   2.28  
ASN A  609   1.72  
GLY A  610   1.78  
GLU A  611   2.00  
THR A  612   1.82  
GLN A  613   2.07  
VAL A  614   2.10  
LEU A  615   2.33  
ALA A  616   1.77  
VAL A  617   2.33  
ASP A  618   1.79  
ASN A  619   3.16  
VAL A  620   5.90  
VAL A  621   5.90  
ILE A  622   3.34  
CYS A  623   6.78  
ALA A  624   4.82  
GLY A  625   2.85  
GLN A  626   2.21  
GLU A  627   2.05  
PRO A  628   2.22  
ASN A  629   2.22  
ARG A  630   1.81  
ALA A  631   1.82  
LEU A  632   2.68  
ALA A  633   2.02  
GLN A  634   2.01  
PRO A  635   1.92  
LEU A  636   3.61  
ILE A  637   2.10  
ASP A  638   1.75  
SER A  639   1.78  
GLY A  640   1.71  
LYS A  641   1.87  
THR A  642   1.93  
VAL A  643   1.99  
HIS A  644   2.13  
LEU A  645   1.92  
ILE A  646   3.68  
GLY A  647   4.12  
GLY A  648   5.60  
CYS A  649   5.15  
ASP A  650   2.27  
VAL A  651   2.70  
ALA A  652   2.01  
MET A  653   1.83  
GLU A  654   1.79  
LEU A  655   3.37  
ASP A  656   3.18  
ALA A  657   6.21  
ARG A  658   2.90  
ARG A  659   2.33  
ALA A  660   5.21  
ILE A  661   6.37  
ALA A  662   2.64  
GLN A  663   2.52  
GLY A  664   5.32  
THR A  665   4.45  
ARG A  666   2.06  
LEU A  667   2.23  
ALA A  668   4.66  
LEU A  669   2.53  
GLU A  670   1.77  
ILE A  671   2.27  
>1RYI A
MET A    1   1.83  
LYS A    2   1.89  
ARG A    3   1.91  
HIS A    4   1.81  
TYR A    5   3.39  
GLU A    6   2.41  
ALA A    7   5.84  
VAL A    8   7.56  
VAL A    9   6.06  
ILE A   10   3.22  
GLY A   11   2.25  
GLY A   12   1.93  
GLY A   13   2.15  
ILE A   14   3.05  
ILE A   15   2.53  
GLY A   16   3.56  
SER A   17   5.78  
ALA A   18   6.45  
ILE A   19   6.41  
ALA A   20   5.63  
TYR A   21   3.97  
TYR A   22   2.21  
LEU A   23   4.56  
ALA A   24   2.13  
LYS A   25   2.01  
GLU A   26   1.79  
ASN A   27   1.83  
LYS A   28   1.98  
ASN A   29   2.12  
THR A   30   2.72  
ALA A   31   5.68  
LEU A   32   5.67  
PHE A   33   3.51  
GLU A   34   2.21  
SER A   35   1.82  
GLY A   36   2.28  
THR A   37   1.96  
MET A   38   2.34  
GLY A   39   2.07  
GLY A   40   1.71  
ARG A   41   1.81  
THR A   42   1.83  
THR A   43   2.12  
SER A   44   1.92  
ALA A   45   1.78  
ALA A   46   1.93  
ALA A   47   2.44  
GLY A   48   2.18  
MET A   49   2.01  
LEU A   50   3.22  
GLY A   51   1.78  
ALA A   52   3.85  
HIS A   53   3.35  
ALA A   54   1.99  
GLU A   55   1.84  
CYS A   56   1.99  
GLU A   57   1.71  
GLU A   58   1.71  
ARG A   59   1.87  
ASP A   60   1.79  
ALA A   61   2.28  
PHE A   62   2.11  
PHE A   63   2.68  
ASP A   64   1.84  
PHE A   65   2.69  
ALA A   66   3.47  
MET A   67   2.59  
HIS A   68   1.92  
SER A   69   4.44  
GLN A   70   2.41  
ARG A   71   1.84  
LEU A   72   1.94  
TYR A   73   3.61  
LYS A   74   1.92  
GLY A   75   1.71  
LEU A   76   2.46  
GLY A   77   1.71  
GLU A   78   1.71  
GLU A   79   1.80  
LEU A   80   4.38  
TYR A   81   2.02  
ALA A   82   1.87  
LEU A   83   1.97  
SER A   84   2.42  
GLY A   85   1.71  
VAL A   86   2.24  
ASP A   87   1.74  
ILE A   88   2.67  
ARG A   89   2.03  
GLN A   90   1.87  
HIS A   91   2.47  
ASN A   92   1.72  
GLY A   93   1.71  
GLY A   94   2.97  
MET A   95   4.50  
PHE A   96   5.19  
LYS A   97   2.33  
LEU A   98   3.34  
ALA A   99   3.47  
PHE A  100   1.97  
SER A  101   2.34  
GLU A  102   1.86  
GLU A  103   1.75  
ASP A  104   1.89  
VAL A  105   2.86  
LEU A  106   2.06  
GLN A  107   1.79  
LEU A  108   2.32  
ARG A  109   2.03  
GLN A  110   1.75  
MET A  111   2.58  
ASP A  112   1.67  
ASP A  113   1.67  
LEU A  114   2.19  
ASP A  115   1.71  
SER A  116   1.83  
VAL A  117   2.57  
SER A  118   2.20  
TRP A  119   2.44  
TYR A  120   2.16  
SER A  121   2.24  
LYS A  122   2.27  
GLU A  123   1.83  
GLU A  124   1.78  
VAL A  125   4.82  
LEU A  126   2.15  
GLU A  127   1.76  
LYS A  128   2.03  
GLU A  129   2.67  
PRO A  130   2.08  
TYR A  131   1.98  
ALA A  132   2.70  
SER A  133   2.29  
GLY A  134   1.71  
ASP A  135   1.70  
ILE A  136   3.62  
PHE A  137   1.93  
GLY A  138   3.88  
ALA A  139   5.40  
SER A  140   5.27  
PHE A  141   2.58  
ILE A  142   3.49  
GLN A  143   1.81  
ASP A  144   1.73  
ASP A  145   4.34  
VAL A  146   3.39  
HIS A  147   5.69  
VAL A  148   5.19  
GLU A  149   2.24  
PRO A  150   2.49  
TYR A  151   2.20  
PHE A  152   2.68  
VAL A  153   6.37  
CYS A  154   5.35  
LYS A  155   2.32  
ALA A  156   4.11  
TYR A  157   5.37  
VAL A  158   2.82  
LYS A  159   2.43  
ALA A  160   4.61  
ALA A  161   4.73  
LYS A  162   2.09  
MET A  163   1.96  
LEU A  164   2.03  
GLY A  165   1.71  
ALA A  166   1.96  
GLU A  167   2.07  
ILE A  168   2.20  
PHE A  169   2.28  
GLU A  170   1.78  
HIS A  171   1.93  
THR A  172   2.41  
PRO A  173   2.36  
VAL A  174   2.18  
LEU A  175   2.08  
HIS A  176   2.49  
VAL A  177   3.70  
GLU A  178   2.45  
ARG A  179   2.13  
ASP A  180   1.74  
GLY A  181   1.71  
GLU A  182   1.71  
ALA A  183   2.30  
LEU A  184   4.17  
PHE A  185   3.00  
ILE A  186   5.69  
LYS A  187   2.59  
THR A  188   3.08  
PRO A  189   2.11  
SER A  190   1.85  
GLY A  191   2.09  
ASP A  192   1.74  
VAL A  193   2.97  
TRP A  194   2.33  
ALA A  195   3.79  
ASN A  196   1.93  
HIS A  197   3.39  
VAL A  198   7.41  
VAL A  199   7.61  
VAL A  200   5.49  
ALA A  201   2.17  
SER A  202   1.86  
GLY A  203   2.41  
VAL A  204   2.34  
TRP A  205   1.89  
SER A  206   3.27  
GLY A  207   1.71  
MET A  208   1.89  
PHE A  209   3.55  
PHE A  210   3.66  
LYS A  211   1.89  
GLN A  212   2.12  
LEU A  213   2.68  
GLY A  214   1.71  
LEU A  215   2.14  
ASN A  216   1.72  
ASN A  217   1.80  
ALA A  218   1.77  
PHE A  219   2.77  
LEU A  220   2.22  
PRO A  221   3.45  
VAL A  222   3.10  
LYS A  223   3.65  
GLY A  224   1.81  
GLU A  225   3.65  
CYS A  226   3.66  
LEU A  227   3.69  
SER A  228   3.21  
VAL A  229   3.87  
TRP A  230   2.01  
ASN A  231   2.18  
ASP A  232   1.67  
ASP A  233   1.67  
ILE A  234   2.13  
PRO A  235   1.99  
LEU A  236   2.58  
THR A  237   2.16  
LYS A  238   3.66  
THR A  239   6.56  
LEU A  240   5.98  
TYR A  241   2.40  
HIS A  242   2.24  
ASP A  243   1.74  
HIS A  244   1.83  
CYS A  245   2.51  
TYR A  246   2.46  
ILE A  247   3.69  
VAL A  248   5.32  
PRO A  249   2.80  
ARG A  250   2.22  
LYS A  251   1.90  
SER A  252   1.74  
GLY A  253   1.90  
ARG A  254   2.16  
LEU A  255   3.51  
VAL A  256   3.76  
VAL A  257   3.18  
GLY A  258   1.93  
ALA A  259   1.82  
THR A  260   2.25  
MET A  261   1.92  
LYS A  262   2.11  
PRO A  263   1.95  
GLY A  264   1.78  
ASP A  265   2.07  
TRP A  266   2.03  
SER A  267   2.50  
GLU A  268   1.80  
THR A  269   1.92  
PRO A  270   2.16  
ASP A  271   1.82  
LEU A  272   1.88  
GLY A  273   1.71  
GLY A  274   2.46  
LEU A  275   2.68  
GLU A  276   1.75  
SER A  277   1.74  
VAL A  278   2.03  
MET A  279   2.02  
LYS A  280   1.92  
LYS A  281   2.10  
ALA A  282   2.54  
LYS A  283   2.06  
THR A  284   1.87  
MET A  285   3.35  
LEU A  286   3.76  
PRO A  287   1.94  
ALA A  288   1.88  
ILE A  289   2.31  
GLN A  290   1.83  
ASN A  291   1.82  
MET A  292   2.08  
LYS A  293   2.15  
VAL A  294   1.91  
ASP A  295   1.94  
ARG A  296   2.10  
PHE A  297   2.15  
TRP A  298   2.15  
ALA A  299   2.30  
GLY A  300   1.71  
LEU A  301   2.17  
ARG A  302   2.38  
PRO A  303   2.78  
GLY A  304   2.06  
THR A  305   2.52  
LYS A  306   1.91  
ASP A  307   1.84  
GLY A  308   1.80  
LYS A  309   2.47  
PRO A  310   3.64  
TYR A  311   4.03  
ILE A  312   4.54  
GLY A  313   2.59  
ARG A  314   1.87  
HIS A  315   2.90  
PRO A  316   1.89  
GLU A  317   1.77  
ASP A  318   1.87  
SER A  319   1.89  
ARG A  320   2.39  
ILE A  321   5.67  
LEU A  322   6.11  
PHE A  323   6.19  
ALA A  324   3.17  
ALA A  325   2.64  
GLY A  326   2.73  
HIS A  327   2.37  
PHE A  328   1.97  
ARG A  329   1.81  
ASN A  330   2.09  
GLY A  331   2.10  
ILE A  332   2.46  
LEU A  333   2.97  
LEU A  334   3.97  
ALA A  335   5.29  
PRO A  336   3.32  
ALA A  337   2.18  
THR A  338   4.67  
GLY A  339   4.07  
ALA A  340   2.16  
LEU A  341   2.43  
ILE A  342   5.88  
SER A  343   2.82  
ASP A  344   2.56  
LEU A  345   3.14  
ILE A  346   3.81  
MET A  347   2.12  
ASN A  348   1.83  
LYS A  349   1.90  
GLU A  350   1.71  
VAL A  351   1.83  
ASN A  352   1.99  
GLN A  353   1.79  
ASP A  354   1.75  
TRP A  355   2.82  
LEU A  356   2.13  
HIS A  357   1.92  
ALA A  358   1.92  
PHE A  359   3.36  
ARG A  360   2.19  
ILE A  361   2.07  
ASP A  362   1.72  
ARG A  363   2.08  
LYS A  364   1.87  
>1I8T A
MET A    1   1.92  
TYR A    2   2.41  
ASP A    3   1.86  
TYR A    4   3.23  
ILE A    5   5.25  
ILE A    6   8.31  
VAL A    7   8.34  
GLY A    8   8.68  
SER A    9   6.23  
GLY A   10   8.59  
LEU A   11   9.75  
PHE A   12   4.61  
GLY A   13   8.27  
ALA A   14   7.18  
VAL A   15   6.11  
CYS A   16   5.83  
ALA A   17   5.99  
ASN A   18   3.19  
GLU A   19   2.69  
LEU A   20   4.83  
LYS A   21   2.07  
LYS A   22   1.94  
LEU A   23   2.05  
ASN A   24   1.72  
LYS A   25   2.12  
LYS A   26   2.40  
VAL A   27   3.97  
LEU A   28   3.96  
VAL A   29   5.44  
ILE A   30   4.39  
GLU A   31   5.35  
LYS A   32   2.09  
ARG A   33   2.18  
ASN A   34   1.78  
HIS A   35   2.87  
ILE A   36   3.23  
GLY A   37   7.10  
GLY A   38   5.90  
ASN A   39   6.68  
ALA A   40   8.10  
TYR A   41   3.62  
THR A   42   3.38  
GLU A   43   2.05  
ASP A   44   1.75  
CYS A   45   2.22  
GLU A   46   1.72  
GLY A   47   1.84  
ILE A   48   3.84  
GLN A   49   2.71  
ILE A   50   3.33  
HIS A   51   6.85  
LYS A   52   3.16  
TYR A   53   3.78  
GLY A   54   7.66  
ALA A   55  10.43  
HIS A   56  10.22  
ILE A   57   8.21  
PHE A   58   7.50  
HIS A   59   3.46  
THR A   60   3.59  
ASN A   61   1.91  
ASP A   62   2.09  
LYS A   63   2.06  
TYR A   64   1.96  
ILE A   65   3.49  
TRP A   66   3.17  
ASP A   67   2.05  
TYR A   68   3.14  
VAL A   69   5.60  
ASN A   70   2.09  
ASP A   71   1.72  
LEU A   72   2.34  
VAL A   73   2.68  
GLU A   74   2.00  
PHE A   75   3.45  
ASN A   76   2.57  
ARG A   77   3.34  
PHE A   78   2.99  
THR A   79   4.36  
ASN A   80   7.58  
SER A   81   8.11  
PRO A   82  10.16  
LEU A   83   8.09  
ALA A   84   6.98  
ILE A   85   3.08  
TYR A   86   2.59  
LYS A   87   1.87  
ASP A   88   1.75  
LYS A   89   2.38  
LEU A   90   3.36  
PHE A   91   4.17  
ASN A   92   6.30  
LEU A   93   9.68  
PRO A   94   6.85  
PHE A   95   6.90  
ASN A   96   7.04  
MET A   97   6.29  
ASN A   98   5.49  
THR A   99   6.62  
PHE A  100   6.02  
HIS A  101   2.49  
GLN A  102   2.38  
MET A  103   2.11  
TRP A  104   2.65  
GLY A  105   1.71  
VAL A  106   2.61  
LYS A  107   2.32  
ASP A  108   2.35  
PRO A  109   2.65  
GLN A  110   1.96  
GLU A  111   1.83  
ALA A  112   4.21  
GLN A  113   2.20  
ASN A  114   1.88  
ILE A  115   2.05  
ILE A  116   3.05  
ASN A  117   1.85  
ALA A  118   1.86  
GLN A  119   2.19  
LYS A  120   2.18  
LYS A  121   1.99  
LYS A  122   1.95  
TYR A  123   2.11  
GLY A  124   1.78  
ASP A  125   1.67  
LYS A  126   1.94  
VAL A  127   2.00  
PRO A  128   2.05  
GLU A  129   1.84  
ASN A  130   3.04  
LEU A  131   6.01  
GLU A  132   2.59  
GLU A  133   2.07  
GLN A  134   3.00  
ALA A  135   5.42  
ILE A  136   2.79  
SER A  137   2.04  
LEU A  138   2.55  
VAL A  139   5.54  
GLY A  140   4.65  
GLU A  141   2.20  
ASP A  142   1.81  
LEU A  143   4.80  
TYR A  144   3.32  
GLN A  145   2.04  
ALA A  146   2.70  
LEU A  147   5.71  
ILE A  148   6.78  
LYS A  149   3.27  
GLY A  150   3.29  
TYR A  151   7.19  
THR A  152   5.74  
GLU A  153   2.01  
LYS A  154   2.32  
GLN A  155   5.61  
TRP A  156   4.94  
GLY A  157   1.94  
ARG A  158   1.84  
SER A  159   2.15  
ALA A  160   2.46  
LYS A  161   2.05  
GLU A  162   1.82  
LEU A  163   2.72  
PRO A  164   2.72  
ALA A  165   2.99  
PHE A  166   1.94  
ILE A  167   2.55  
ILE A  168   3.13  
LYS A  169   2.15  
ARG A  170   1.90  
ILE A  171   3.27  
PRO A  172   2.28  
VAL A  173   2.06  
ARG A  174   2.41  
PHE A  175   2.39  
THR A  176   2.99  
PHE A  177   6.58  
ASP A  178   3.69  
ASN A  179   7.16  
ASN A  180   4.01  
TYR A  181   5.52  
PHE A  182   3.48  
SER A  183   1.92  
ASP A  184   2.03  
ARG A  185   2.15  
TYR A  186   2.96  
GLN A  187   5.75  
GLY A  188   5.60  
ILE A  189   5.28  
PRO A  190   5.87  
VAL A  191   2.36  
GLY A  192   2.14  
GLY A  193   4.26  
TYR A  194   7.53  
THR A  195   2.55  
LYS A  196   2.07  
LEU A  197   5.64  
ILE A  198   5.31  
GLU A  199   2.11  
LYS A  200   2.60  
MET A  201   4.70  
LEU A  202   2.66  
GLU A  203   1.82  
GLY A  204   1.71  
VAL A  205   2.38  
ASP A  206   2.10  
VAL A  207   2.05  
LYS A  208   2.25  
LEU A  209   1.86  
GLY A  210   1.76  
ILE A  211   2.23  
ASP A  212   1.90  
PHE A  213   3.82  
LEU A  214   2.16  
LYS A  215   1.91  
ASP A  216   1.85  
LYS A  217   2.12  
ASP A  218   1.67  
SER A  219   1.84  
LEU A  220   2.36  
ALA A  221   2.28  
SER A  222   1.82  
LYS A  223   2.06  
ALA A  224   3.38  
HIS A  225   1.90  
ARG A  226   2.54  
ILE A  227   3.77  
ILE A  228   5.76  
TYR A  229   6.17  
THR A  230   7.40  
GLY A  231   8.30  
PRO A  232   6.43  
ILE A  233   6.40  
ASP A  234   5.39  
GLN A  235   2.49  
TYR A  236   2.81  
PHE A  237   2.91  
ASP A  238   1.83  
TYR A  239   2.21  
ARG A  240   1.87  
PHE A  241   2.14  
GLY A  242   2.17  
ALA A  243   1.88  
LEU A  244   3.73  
GLU A  245   2.32  
TYR A  246   5.58  
ARG A  247   4.86  
SER A  248   5.13  
LEU A  249   4.83  
LYS A  250   2.27  
PHE A  251   2.67  
GLU A  252   1.81  
THR A  253   1.86  
GLU A  254   1.97  
ARG A  255   1.86  
HIS A  256   2.43  
GLU A  257   1.80  
PHE A  258   2.21  
PRO A  259   2.13  
ASN A  260   2.19  
PHE A  261   2.10  
GLN A  262   3.23  
GLY A  263   4.79  
ASN A  264   6.98  
ALA A  265   6.82  
VAL A  266   9.32  
ILE A  267   5.82  
ASN A  268   8.04  
PHE A  269   3.45  
THR A  270   5.38  
ASP A  271   2.71  
ALA A  272   1.98  
ASN A  273   1.80  
VAL A  274   2.10  
PRO A  275   2.15  
TYR A  276   3.54  
THR A  277   6.25  
ARG A  278   8.86  
ILE A  279   4.83  
ILE A  280   8.05  
GLU A  281   6.01  
HIS A  282   5.72  
LYS A  283   3.30  
HIS A  284   2.70  
PHE A  285   4.58  
ASP A  286   2.11  
TYR A  287   1.82  
VAL A  288   2.17  
GLU A  289   1.71  
THR A  290   2.01  
LYS A  291   2.00  
HIS A  292   2.62  
THR A  293   5.01  
VAL A  294   3.54  
VAL A  295   4.43  
THR A  296   4.33  
LYS A  297   3.23  
GLU A  298   6.71  
TYR A  299   2.17  
PRO A  300   2.41  
LEU A  301   2.35  
GLU A  302   2.02  
TRP A  303   3.27  
LYS A  304   2.17  
VAL A  305   1.91  
GLY A  306   1.79  
ASP A  307   1.94  
GLU A  308   2.63  
PRO A  309   5.72  
TYR A  310   5.96  
TYR A  311   6.84  
PRO A  312   4.52  
VAL A  313   3.74  
ASN A  314   2.33  
ASP A  315   1.96  
ASN A  316   1.77  
LYS A  317   2.10  
ASN A  318   3.75  
MET A  319   2.31  
GLU A  320   1.89  
LEU A  321   2.46  
PHE A  322   3.05  
LYS A  323   2.05  
LYS A  324   1.99  
TYR A  325   4.83  
ARG A  326   2.04  
GLU A  327   1.94  
LEU A  328   2.10  
ALA A  329   3.06  
SER A  330   1.91  
ARG A  331   1.87  
GLU A  332   1.82  
ASP A  333   1.67  
LYS A  334   1.99  
VAL A  335   2.38  
ILE A  336   2.50  
PHE A  337   3.38  
GLY A  338   2.93  
GLY A  339   3.94  
ARG A  340   6.93  
LEU A  341   7.23  
ALA A  342   4.78  
GLU A  343   2.32  
TYR A  344   5.49  
LYS A  345   2.76  
TYR A  346   2.66  
TYR A  347   2.64  
ASP A  348   3.14  
MET A  349   7.16  
HIS A  350   2.72  
GLN A  351   2.14  
VAL A  352   5.37  
ILE A  353   5.51  
SER A  354   2.29  
ALA A  355   1.95  
ALA A  356   3.61  
LEU A  357   2.16  
TYR A  358   2.16  
GLN A  359   2.45  
VAL A  360   2.48  
LYS A  361   1.96  
ASN A  362   1.85  
ILE A  363   2.11  
MET A  364   2.29  
SER A  365   1.86  
THR A  366   1.85  
ASP A  367   1.69  
>1H63 A
SER A    1   1.79  
ALA A    2   1.89  
GLU A    3   1.80  
LYS A    4   2.50  
LEU A    5   5.32  
PHE A    6   2.86  
THR A    7   2.48  
PRO A    8   2.29  
LEU A    9   2.77  
LYS A   10   2.01  
VAL A   11   4.89  
GLY A   12   3.59  
ALA A   13   2.21  
VAL A   14   3.08  
THR A   15   2.91  
ALA A   16   5.86  
PRO A   17   4.41  
ASN A   18   6.01  
ARG A   19   4.80  
VAL A   20   9.36  
PHE A   21  10.18  
MET A   22  12.20  
ALA A   23  11.69  
PRO A   24  11.95  
LEU A   25   9.81  
THR A   26   7.44  
ARG A   27   9.08  
LEU A   28   6.73  
ARG A   29   6.23  
SER A   30   5.89  
ILE A   31   3.44  
GLU A   32   2.47  
PRO A   33   1.93  
GLY A   34   2.40  
ASP A   35   4.35  
ILE A   36   3.80  
PRO A   37   6.31  
THR A   38   4.77  
PRO A   39   2.74  
LEU A   40   3.23  
MET A   41   6.27  
GLY A   42   2.69  
GLU A   43   2.67  
TYR A   44   8.66  
TYR A   45   7.16  
ARG A   46   3.04  
GLN A   47   3.98  
ARG A   48   7.13  
ALA A   49   4.98  
SER A   50   3.49  
ALA A   51   6.90  
GLY A   52   8.29  
LEU A   53  10.05  
ILE A   54  10.69  
ILE A   55  13.07  
SER A   56  12.20  
GLU A   57  11.72  
ALA A   58  11.47  
THR A   59  11.13  
GLN A   60   7.97  
ILE A   61   7.52  
SER A   62   5.15  
ALA A   63   3.30  
GLN A   64   5.00  
ALA A   65   7.73  
LYS A   66   5.22  
GLY A   67   8.54  
TYR A   68   5.98  
ALA A   69   5.47  
GLY A   70   6.53  
ALA A   71   7.74  
PRO A   72   9.17  
GLY A   73   6.75  
LEU A   74   7.18  
HIS A   75   2.91  
SER A   76   2.95  
PRO A   77   2.73  
GLU A   78   2.68  
GLN A   79   4.94  
ILE A   80   5.13  
ALA A   81   3.25  
ALA A   82   4.93  
TRP A   83   7.40  
LYS A   84   2.16  
LYS A   85   1.98  
ILE A   86   3.06  
THR A   87   4.62  
ALA A   88   2.32  
GLY A   89   2.53  
VAL A   90   5.58  
HIS A   91   3.29  
ALA A   92   2.01  
GLU A   93   1.94  
ASP A   94   2.15  
GLY A   95   4.89  
ARG A   96   5.86  
ILE A   97   7.58  
ALA A   98   8.81  
VAL A   99  10.21  
GLN A  100  12.82  
LEU A  101  11.80  
TRP A  102  10.54  
HIS A  103  10.02  
THR A  104   9.84  
GLY A  105  11.50  
ARG A  106   7.20  
ILE A  107   6.80  
SER A  108   8.29  
HIS A  109   3.90  
SER A  110   2.64  
SER A  111   2.03  
ILE A  112   3.64  
GLN A  113   4.39  
PRO A  114   2.07  
GLY A  115   1.71  
GLY A  116   1.78  
GLN A  117   2.36  
ALA A  118   4.12  
PRO A  119   6.80  
VAL A  120   7.61  
SER A  121   7.98  
ALA A  122   6.79  
SER A  123   3.68  
ALA A  124   2.00  
LEU A  125   3.19  
ASN A  126   3.95  
ALA A  127   4.10  
ASN A  128   2.11  
THR A  129   4.14  
ARG A  130   2.79  
THR A  131   5.46  
SER A  132   3.97  
LEU A  133   3.97  
ARG A  134   3.82  
ASP A  135   2.05  
GLU A  136   1.74  
ASN A  137   1.82  
GLY A  138   2.37  
ASN A  139   2.33  
ALA A  140   2.12  
ILE A  141   2.12  
ARG A  142   1.93  
VAL A  143   2.50  
ASP A  144   2.27  
THR A  145   4.55  
THR A  146   4.19  
THR A  147   2.78  
PRO A  148   5.12  
ARG A  149   3.64  
ALA A  150   4.70  
LEU A  151   5.57  
GLU A  152   2.55  
LEU A  153   3.11  
ASP A  154   1.91  
GLU A  155   2.36  
ILE A  156   5.13  
PRO A  157   2.35  
GLY A  158   2.50  
ILE A  159   5.86  
VAL A  160   4.85  
ASN A  161   2.35  
ASP A  162   4.40  
PHE A  163   7.80  
ARG A  164   2.39  
GLN A  165   2.56  
ALA A  166   5.90  
VAL A  167   6.02  
ALA A  168   2.75  
ASN A  169   4.15  
ALA A  170   5.07  
ARG A  171   2.08  
GLU A  172   1.74  
ALA A  173   3.00  
GLY A  174   2.54  
PHE A  175   5.72  
ASP A  176   3.44  
LEU A  177   6.53  
VAL A  178   9.13  
GLU A  179  13.21  
LEU A  180  13.21  
HIS A  181  11.30  
SER A  182  13.22  
ALA A  183  10.01  
HIS A  184   7.00  
GLY A  185   7.85  
TYR A  186   7.48  
LEU A  187  11.59  
LEU A  188  12.60  
HIS A  189   9.27  
GLN A  190   8.89  
PHE A  191   9.45  
LEU A  192   9.60  
SER A  193   5.78  
PRO A  194   3.22  
SER A  195   2.16  
SER A  196   4.46  
ASN A  197   5.00  
GLN A  198   2.50  
ARG A  199   5.52  
THR A  200   2.15  
ASP A  201   2.68  
GLN A  202   2.07  
TYR A  203   4.00  
GLY A  204   4.28  
GLY A  205   2.03  
SER A  206   2.95  
VAL A  207   3.86  
GLU A  208   2.58  
ASN A  209   3.48  
ARG A  210   5.72  
ALA A  211   6.85  
ARG A  212   3.36  
LEU A  213   7.07  
VAL A  214   8.36  
LEU A  215   5.04  
GLU A  216   3.28  
VAL A  217   7.63  
VAL A  218   6.90  
ASP A  219   3.32  
ALA A  220   4.23  
VAL A  221   6.58  
CYS A  222   3.56  
ASN A  223   1.89  
GLU A  224   3.22  
TRP A  225   3.34  
SER A  226   3.38  
ALA A  227   4.15  
ASP A  228   2.87  
ARG A  229   3.97  
ILE A  230   8.19  
GLY A  231  10.77  
ILE A  232  11.78  
ARG A  233  12.22  
VAL A  234  11.68  
SER A  235   9.15  
PRO A  236   8.12  
ILE A  237   5.18  
GLY A  238   3.29  
THR A  239   2.48  
PHE A  240   5.78  
GLN A  241   2.89  
ASN A  242   1.90  
VAL A  243   3.87  
ASP A  244   2.42  
ASN A  245   4.79  
GLY A  246   1.84  
PRO A  247   1.83  
ASN A  248   2.55  
GLU A  249   2.91  
GLU A  250   3.02  
ALA A  251   2.94  
ASP A  252   4.30  
ALA A  253   6.66  
LEU A  254   4.60  
TYR A  255   3.11  
LEU A  256   7.46  
ILE A  257   6.96  
GLU A  258   3.05  
GLU A  259   4.10  
LEU A  260   6.80  
ALA A  261   5.10  
LYS A  262   2.26  
ARG A  263   2.12  
GLY A  264   3.06  
ILE A  265   6.22  
ALA A  266   5.28  
TYR A  267   8.02  
LEU A  268   8.07  
HIS A  269  11.07  
MET A  270   9.00  
SER A  271   7.02  
GLU A  272   3.69  
THR A  273   3.05  
ASP A  274   3.76  
LEU A  275   2.34  
ALA A  276   1.77  
GLY A  277   1.90  
GLY A  278   1.71  
LYS A  279   1.97  
PRO A  280   1.99  
TYR A  281   4.19  
SER A  282   2.54  
GLU A  283   2.12  
ALA A  284   2.74  
PHE A  285   4.27  
ARG A  286   3.95  
GLN A  287   2.05  
LYS A  288   3.03  
VAL A  289   5.76  
ARG A  290   2.19  
GLU A  291   1.76  
ARG A  292   2.27  
PHE A  293   5.04  
HIS A  294   2.28  
GLY A  295   1.83  
VAL A  296   2.78  
ILE A  297   4.74  
ILE A  298   8.19  
GLY A  299   8.53  
ALA A  300   6.28  
GLY A  301   3.10  
ALA A  302   2.61  
TYR A  303   4.73  
THR A  304   3.84  
ALA A  305   3.74  
GLU A  306   1.99  
LYS A  307   2.10  
ALA A  308   5.18  
GLU A  309   2.75  
ASP A  310   2.45  
LEU A  311   3.14  
ILE A  312   3.30  
GLY A  313   2.02  
LYS A  314   2.32  
GLY A  315   2.55  
LEU A  316   4.00  
ILE A  317   5.60  
ASP A  318   3.05  
ALA A  319   6.98  
VAL A  320   9.66  
ALA A  321  10.15  
PHE A  322   8.33  
GLY A  323   6.95  
ARG A  324   3.20  
ASP A  325   4.90  
TYR A  326   9.20  
ILE A  327   7.99  
ALA A  328   6.51  
ASN A  329   7.28  
PRO A  330   5.69  
ASP A  331   4.64  
LEU A  332   7.26  
VAL A  333   5.27  
ALA A  334   3.31  
ARG A  335   4.50  
LEU A  336   5.50  
GLN A  337   2.21  
LYS A  338   1.93  
LYS A  339   2.12  
ALA A  340   2.08  
GLU A  341   2.29  
LEU A  342   3.33  
ASN A  343   3.61  
PRO A  344   2.52  
GLN A  345   1.83  
ARG A  346   2.36  
PRO A  347   2.66  
GLU A  348   2.13  
SER A  349   4.32  
PHE A  350   5.04  
TYR A  351   3.48  
GLY A  352   5.08  
GLY A  353   3.43  
GLY A  354   4.11  
ALA A  355   3.46  
GLU A  356   2.61  
GLY A  357   5.27  
TYR A  358   7.10  
THR A  359   4.69  
ASP A  360   2.65  
TYR A  361   4.81  
PRO A  362   2.80  
SER A  363   2.50  
LEU A  364   2.20  
>1JUE A
MET A    1   2.39  
LEU A    2   3.90  
ASN A    3   2.29  
THR A    4   3.77  
THR A    5   2.40  
PHE A    6   5.74  
ALA A    7   2.78  
ASN A    8   1.84  
ALA A    9   2.53  
LYS A   10   2.54  
PHE A   11   5.17  
ALA A   12   2.86  
ASN A   13   4.44  
PRO A   14   7.74  
PHE A   15   7.45  
MET A   16  10.01  
ASN A   17  10.44  
ALA A   18  10.11  
SER A   19   9.67  
GLY A   20   5.72  
VAL A   21   5.55  
HIS A   22   3.89  
CYS A   23   5.77  
MET A   24   2.73  
THR A   25   2.81  
ILE A   26   2.38  
GLU A   27   2.18  
ASP A   28   3.51  
LEU A   29   6.32  
GLU A   30   2.55  
GLU A   31   2.96  
LEU A   32   6.12  
LYS A   33   3.29  
ALA A   34   2.09  
SER A   35   2.61  
GLN A   36   2.18  
ALA A   37   4.10  
GLY A   38   4.61  
ALA A   39   7.48  
TYR A   40   8.27  
ILE A   41  11.70  
THR A   42   9.60  
LYS A   43   7.08  
SER A   44   9.50  
SER A   45   7.48  
THR A   46   4.88  
LEU A   47   2.24  
GLU A   48   2.21  
LYS A   49   1.91  
ARG A   50   2.50  
GLU A   51   1.88  
GLY A   52   2.06  
ASN A   53   2.04  
PRO A   54   2.28  
LEU A   55   2.07  
PRO A   56   2.54  
ARG A   57   3.58  
TYR A   58   2.68  
VAL A   59   3.02  
ASP A   60   2.03  
LEU A   61   3.65  
GLU A   62   1.83  
LEU A   63   3.27  
GLY A   64   4.47  
SER A   65   7.31  
ILE A   66   7.64  
ASN A   67   7.65  
SER A   68   6.05  
MET A   69   5.10  
GLY A   70   3.58  
LEU A   71   5.52  
PRO A   72   3.63  
ASN A   73   4.78  
LEU A   74   3.01  
GLY A   75   4.63  
PHE A   76   3.28  
ASP A   77   1.83  
TYR A   78   2.32  
TYR A   79   5.20  
LEU A   80   3.07  
ASP A   81   1.94  
TYR A   82   2.61  
VAL A   83   5.03  
LEU A   84   2.23  
LYS A   85   2.05  
ASN A   86   2.81  
GLN A   87   2.41  
LYS A   88   1.98  
GLU A   89   2.28  
ASN A   90   1.98  
ALA A   91   1.89  
GLN A   92   3.07  
GLU A   93   2.05  
GLY A   94   1.95  
PRO A   95   2.62  
ILE A   96   5.97  
PHE A   97   8.65  
PHE A   98   8.58  
SER A   99  11.58  
ILE A  100   9.29  
ALA A  101   7.37  
GLY A  102   4.76  
MET A  103   2.32  
SER A  104   2.51  
ALA A  105   2.36  
ALA A  106   1.79  
GLU A  107   2.16  
ASN A  108   5.40  
ILE A  109   3.37  
ALA A  110   2.98  
MET A  111   4.99  
LEU A  112   6.27  
LYS A  113   2.19  
LYS A  114   2.29  
ILE A  115   6.07  
GLN A  116   3.15  
GLU A  117   1.87  
SER A  118   2.45  
ASP A  119   1.75  
PHE A  120   5.10  
SER A  121   2.13  
GLY A  122   3.86  
ILE A  123   6.24  
THR A  124   9.00  
GLU A  125  12.37  
LEU A  126   9.09  
ASN A  127   7.86  
LEU A  128   5.92  
SER A  129   7.07  
CYS A  130   6.39  
PRO A  131   8.09  
ASN A  132   6.43  
VAL A  133   2.57  
PRO A  134   1.88  
GLY A  135   1.71  
LYS A  136   2.31  
PRO A  137   2.11  
GLN A  138   3.89  
LEU A  139   2.32  
ALA A  140   4.79  
TYR A  141   4.18  
ASP A  142   2.29  
PHE A  143   2.65  
GLU A  144   1.95  
ALA A  145   3.23  
THR A  146   6.01  
GLU A  147   3.13  
LYS A  148   2.49  
LEU A  149   4.74  
LEU A  150   6.16  
LYS A  151   2.21  
GLU A  152   1.95  
VAL A  153   5.12  
PHE A  154   3.09  
THR A  155   1.90  
PHE A  156   2.50  
PHE A  157   5.29  
THR A  158   2.53  
LYS A  159   3.57  
PRO A  160   3.38  
LEU A  161   6.80  
GLY A  162   8.83  
VAL A  163  11.22  
LYS A  164  11.67  
LEU A  165  10.81  
PRO A  166   8.53  
PRO A  167  10.38  
TYR A  168   8.05  
PHE A  169   9.43  
ASP A  170   4.78  
LEU A  171   3.74  
VAL A  172   2.46  
HIS A  173   3.49  
PHE A  174   6.86  
ASP A  175   2.05  
ILE A  176   2.30  
MET A  177   5.80  
ALA A  178   4.51  
GLU A  179   2.04  
ILE A  180   2.61  
LEU A  181   6.07  
ASN A  182   2.27  
GLN A  183   1.93  
PHE A  184   3.08  
PRO A  185   2.30  
LEU A  186   5.28  
THR A  187   4.20  
TYR A  188   8.61  
VAL A  189  10.51  
ASN A  190  13.85  
SER A  191  13.93  
VAL A  192  14.59  
ASN A  193  11.84  
SER A  194  12.40  
ILE A  195  12.85  
GLY A  196  10.16  
ASN A  197   7.51  
GLY A  198  10.25  
LEU A  199   9.36  
PHE A  200   4.73  
ILE A  201   6.66  
ASP A  202   3.45  
PRO A  203   2.30  
GLU A  204   1.75  
ALA A  205   1.92  
GLU A  206   2.49  
SER A  207   4.73  
VAL A  208   5.61  
VAL A  209   3.98  
ILE A  210   5.79  
LYS A  211   2.58  
PRO A  212   2.98  
LYS A  213   2.66  
ASP A  214   2.82  
GLY A  215   6.59  
PHE A  216   6.08  
GLY A  217   8.91  
GLY A  218  10.65  
ILE A  219  11.51  
GLY A  220   9.09  
GLY A  221   7.03  
ALA A  222   5.20  
TYR A  223   6.87  
ILE A  224  10.59  
LYS A  225   6.93  
PRO A  226   9.05  
THR A  227  12.87  
ALA A  228  12.38  
LEU A  229   9.68  
ALA A  230   8.96  
ASN A  231  10.70  
VAL A  232   8.96  
ARG A  233   4.42  
ALA A  234   5.53  
PHE A  235   8.08  
TYR A  236   3.26  
THR A  237   2.28  
ARG A  238   2.82  
LEU A  239   3.88  
LYS A  240   2.48  
PRO A  241   2.09  
GLU A  242   2.08  
ILE A  243   5.53  
GLN A  244   3.96  
ILE A  245   7.75  
ILE A  246  10.90  
GLY A  247  13.01  
THR A  248  13.92  
GLY A  249  10.39  
GLY A  250   6.99  
ILE A  251   7.88  
GLU A  252   3.07  
THR A  253   3.87  
GLY A  254   4.43  
GLN A  255   2.57  
ASP A  256   5.23  
ALA A  257   7.39  
PHE A  258   4.16  
GLU A  259   5.84  
HIS A  260  10.27  
LEU A  261   8.20  
LEU A  262   6.47  
CYS A  263   6.39  
GLY A  264   5.90  
ALA A  265   7.70  
THR A  266   6.08  
MET A  267   9.35  
LEU A  268  11.58  
GLN A  269  13.34  
ILE A  270   9.31  
GLY A  271   8.22  
THR A  272   5.79  
ALA A  273   3.83  
LEU A  274   5.88  
HIS A  275   2.86  
LYS A  276   2.04  
GLU A  277   1.84  
GLY A  278   3.07  
PRO A  279   2.32  
ALA A  280   2.48  
ILE A  281   5.18  
PHE A  282   5.21  
ASP A  283   2.39  
ARG A  284   2.94  
ILE A  285   6.51  
ILE A  286   3.29  
LYS A  287   2.49  
GLU A  288   3.17  
LEU A  289   6.28  
GLU A  290   2.58  
GLU A  291   2.39  
ILE A  292   2.93  
MET A  293   5.55  
ASN A  294   2.00  
GLN A  295   1.84  
LYS A  296   2.10  
GLY A  297   1.81  
TYR A  298   2.86  
GLN A  299   2.03  
SER A  300   2.91  
ILE A  301   5.36  
ALA A  302   2.44  
ASP A  303   1.99  
PHE A  304   5.45  
HIS A  305   2.94  
GLY A  306   2.70  
LYS A  307   2.56  
LEU A  308   4.65  
LYS A  309   2.56  
SER A  310   1.93  
LEU A  311   1.91  
>1A8Q _
PRO A    1   2.28  
ILE A    2   2.07  
CYS A    3   3.32  
THR A    4   2.06  
THR A    5   2.79  
ARG A    6   2.02  
ASP A    7   1.76  
GLY A    8   1.71  
VAL A    9   2.75  
GLU A   10   2.88  
ILE A   11   6.33  
PHE A   12   3.83  
TYR A   13   3.63  
LYS A   14   2.95  
ASP A   15   2.36  
TRP A   16   2.08  
GLY A   17   1.87  
GLN A   18   1.79  
GLY A   19   1.71  
ARG A   20   3.32  
PRO A   21   3.69  
VAL A   22   7.82  
VAL A   23   9.15  
PHE A   24   9.95  
ILE A   25  12.38  
HIS A   26   9.27  
GLY A   27   6.63  
TRP A   28   3.74  
PRO A   29   5.19  
LEU A   30   6.45  
ASN A   31   5.50  
GLY A   32   5.57  
ASP A   33   2.44  
ALA A   34   3.69  
TRP A   35   7.36  
GLN A   36   1.98  
ASP A   37   2.21  
GLN A   38   5.73  
LEU A   39   4.16  
LYS A   40   2.09  
ALA A   41   4.00  
VAL A   42   5.15  
VAL A   43   2.36  
ASP A   44   1.78  
ALA A   45   1.86  
GLY A   46   1.80  
TYR A   47   3.16  
ARG A   48   3.35  
GLY A   49   5.82  
ILE A   50   7.10  
ALA A   51   6.69  
HIS A   52   9.07  
ASP A   53   7.22  
ARG A   54   9.89  
ARG A   55   5.75  
GLY A   56   4.77  
HIS A   57   6.21  
GLY A   58   2.60  
HIS A   59   1.96  
SER A   60   4.17  
THR A   61   3.00  
PRO A   62   2.10  
VAL A   63   2.37  
TRP A   64   2.01  
ASP A   65   2.33  
GLY A   66   3.29  
TYR A   67   3.88  
ASP A   68   2.84  
PHE A   69   5.04  
ASP A   70   2.21  
THR A   71   2.42  
PHE A   72   6.41  
ALA A   73   5.48  
ASP A   74   3.06  
ASP A   75   5.42  
LEU A   76   7.69  
ASN A   77   3.19  
ASP A   78   2.00  
LEU A   79   4.99  
LEU A   80   5.35  
THR A   81   2.15  
ASP A   82   1.71  
LEU A   83   2.43  
ASP A   84   1.85  
LEU A   85   2.80  
ARG A   86   1.99  
ASP A   87   2.18  
VAL A   88   4.81  
THR A   89   7.44  
LEU A   90   9.58  
VAL A   91  12.29  
ALA A   92  12.54  
HIS A   93   7.76  
SER A   94   6.54  
MET A   95   7.67  
GLY A   96  10.38  
GLY A   97   9.58  
GLY A   98   7.56  
GLU A   99   9.54  
LEU A  100   9.62  
ALA A  101   5.94  
ARG A  102   3.79  
TYR A  103   5.19  
VAL A  104   4.03  
GLY A  105   2.60  
ARG A  106   1.92  
HIS A  107   2.04  
GLY A  108   2.67  
THR A  109   2.78  
GLY A  110   2.02  
ARG A  111   2.66  
LEU A  112   3.92  
ARG A  113   2.12  
SER A  114   5.37  
ALA A  115   8.12  
VAL A  116  10.41  
LEU A  117   9.79  
LEU A  118  10.10  
SER A  119   8.93  
ALA A  120  10.09  
ILE A  121   8.71  
PRO A  122   7.55  
PRO A  123   4.67  
VAL A  124   5.08  
MET A  125   5.96  
ILE A  126   3.45  
LYS A  127   2.34  
SER A  128   1.94  
ASP A  129   1.67  
LYS A  130   1.90  
ASN A  131   3.55  
PRO A  132   2.00  
ASP A  133   1.81  
GLY A  134   2.11  
VAL A  135   2.63  
PRO A  136   2.47  
ASP A  137   1.95  
GLU A  138   1.73  
VAL A  139   2.37  
PHE A  140   4.80  
ASP A  141   1.86  
ALA A  142   2.32  
LEU A  143   3.60  
LYS A  144   2.34  
ASN A  145   1.84  
GLY A  146   2.52  
VAL A  147   4.80  
LEU A  148   2.22  
THR A  149   1.88  
GLU A  150   2.24  
ARG A  151   2.84  
SER A  152   2.37  
GLN A  153   2.22  
PHE A  154   3.28  
TRP A  155   5.72  
LYS A  156   2.26  
ASP A  157   1.76  
THR A  158   2.20  
ALA A  159   4.19  
GLU A  160   2.48  
GLY A  161   2.33  
PHE A  162   3.17  
PHE A  163   5.45  
SER A  164   4.77  
ALA A  165   2.36  
ASN A  166   1.83  
ARG A  167   1.90  
PRO A  168   1.87  
GLY A  169   1.71  
ASN A  170   1.84  
LYS A  171   1.98  
VAL A  172   2.27  
THR A  173   2.28  
GLN A  174   1.97  
GLY A  175   1.71  
ASN A  176   2.32  
LYS A  177   3.46  
ASP A  178   1.94  
ALA A  179   2.19  
PHE A  180   4.81  
TRP A  181   2.62  
TYR A  182   1.97  
MET A  183   3.26  
ALA A  184   4.99  
MET A  185   2.28  
ALA A  186   1.84  
GLN A  187   3.91  
THR A  188   2.29  
ILE A  189   1.99  
GLU A  190   2.44  
GLY A  191   4.98  
GLY A  192   5.16  
VAL A  193   2.95  
ARG A  194   2.80  
CYS A  195   6.01  
VAL A  196   5.22  
ASP A  197   1.96  
ALA A  198   2.26  
PHE A  199   4.76  
GLY A  200   4.63  
TYR A  201   2.00  
THR A  202   2.70  
ASP A  203   2.22  
PHE A  204   3.56  
THR A  205   2.99  
GLU A  206   1.97  
ASP A  207   2.55  
LEU A  208   5.31  
LYS A  209   2.20  
LYS A  210   1.98  
PHE A  211   5.09  
ASP A  212   1.86  
ILE A  213   3.12  
PRO A  214   3.14  
THR A  215   5.46  
LEU A  216   5.93  
VAL A  217   5.43  
VAL A  218   6.05  
HIS A  219   7.11  
GLY A  220   5.83  
ASP A  221   2.08  
ASP A  222   2.27  
ASP A  223   4.90  
GLN A  224   1.94  
VAL A  225   2.47  
VAL A  226   5.20  
PRO A  227   3.03  
ILE A  228   4.22  
ASP A  229   1.94  
ALA A  230   4.09  
THR A  231   5.94  
GLY A  232   5.27  
ARG A  233   2.10  
LYS A  234   2.01  
SER A  235   4.83  
ALA A  236   2.31  
GLN A  237   1.81  
ILE A  238   1.98  
ILE A  239   3.95  
PRO A  240   2.37  
ASN A  241   1.72  
ALA A  242   2.26  
GLU A  243   2.07  
LEU A  244   2.12  
LYS A  245   2.19  
VAL A  246   1.99  
TYR A  247   3.30  
GLU A  248   1.85  
GLY A  249   1.71  
SER A  250   2.57  
SER A  251   4.36  
HIS A  252   5.12  
GLY A  253   6.75  
ILE A  254   6.09  
ALA A  255   6.19  
MET A  256   3.30  
VAL A  257   4.07  
PRO A  258   2.20  
GLY A  259   2.16  
ASP A  260   2.92  
LYS A  261   4.03  
GLU A  262   2.17  
LYS A  263   1.97  
PHE A  264   6.03  
ASN A  265   4.62  
ARG A  266   2.08  
ASP A  267   2.28  
LEU A  268   5.88  
LEU A  269   2.26  
GLU A  270   1.80  
PHE A  271   4.48  
LEU A  272   4.09  
ASN A  273   1.86  
LYS A  274   2.00  
>1BN6 A
ILE A   15   2.14  
GLY A   16   2.67  
THR A   17   3.09  
GLY A   18   2.47  
PHE A   19   3.92  
PRO A   20   1.90  
PHE A   21   3.34  
ASP A   22   2.16  
PRO A   23   2.33  
HIS A   24   2.91  
TYR A   25   2.31  
VAL A   26   2.24  
GLU A   27   2.04  
VAL A   28   4.51  
LEU A   29   2.08  
GLY A   30   2.09  
GLU A   31   2.88  
ARG A   32   2.70  
MET A   33   6.10  
HIS A   34   5.95  
TYR A   35   4.79  
VAL A   36   6.71  
ASP A   37   3.23  
VAL A   38   3.30  
GLY A   39   2.40  
PRO A   40   2.32  
ARG A   41   2.13  
ASP A   42   1.83  
GLY A   43   1.71  
THR A   44   2.11  
PRO A   45   4.24  
VAL A   46   7.15  
LEU A   47   9.95  
PHE A   48  11.96  
LEU A   49  14.07  
HIS A   50  13.20  
GLY A   51  12.19  
ASN A   52   9.10  
PRO A   53   9.20  
THR A   54  11.10  
SER A   55   9.06  
SER A   56   9.13  
TYR A   57   6.65  
LEU A   58  11.24  
TRP A   59  11.78  
ARG A   60   6.42  
ASN A   61   4.37  
ILE A   62   6.92  
ILE A   63   6.34  
PRO A   64   2.84  
HIS A   65   2.77  
VAL A   66   5.38  
ALA A   67   4.41  
PRO A   68   2.35  
SER A   69   2.00  
HIS A   70   3.07  
ARG A   71   4.60  
CYS A   72   7.60  
ILE A   73   7.38  
ALA A   74   9.84  
PRO A   75   9.88  
ASP A   76   8.25  
LEU A   77  10.96  
ILE A   78   7.25  
GLY A   79   6.61  
MET A   80   8.49  
GLY A   81   4.72  
LYS A   82   2.55  
SER A   83   4.64  
ASP A   84   2.65  
LYS A   85   2.33  
PRO A   86   2.74  
ASP A   87   1.91  
LEU A   88   2.44  
ASP A   89   2.18  
TYR A   90   5.41  
PHE A   91   3.64  
PHE A   92   5.93  
ASP A   93   2.33  
ASP A   94   3.49  
HIS A   95   7.39  
VAL A   96   3.23  
ARG A   97   2.54  
TYR A   98   4.97  
LEU A   99   7.97  
ASP A  100   4.09  
ALA A  101   4.35  
PHE A  102   5.85  
ILE A  103   5.97  
GLU A  104   2.24  
ALA A  105   2.02  
LEU A  106   2.07  
GLY A  107   1.84  
LEU A  108   3.59  
GLU A  109   1.98  
GLU A  110   1.85  
VAL A  111   4.89  
VAL A  112   6.77  
LEU A  113   9.32  
VAL A  114  12.48  
ILE A  115  13.13  
HIS A  116  11.96  
ASP A  117  10.44  
TRP A  118  10.92  
GLY A  119  13.05  
SER A  120  10.78  
ALA A  121   8.98  
LEU A  122   8.58  
GLY A  123  10.04  
PHE A  124   8.52  
HIS A  125   4.38  
TRP A  126   5.47  
ALA A  127   5.60  
LYS A  128   3.04  
ARG A  129   2.25  
ASN A  130   3.15  
PRO A  131   2.15  
GLU A  132   1.75  
ARG A  133   2.44  
VAL A  134   3.16  
LYS A  135   2.24  
GLY A  136   4.59  
ILE A  137   7.23  
ALA A  138   9.94  
CYS A  139  10.40  
MET A  140  11.38  
GLU A  141   8.63  
PHE A  142   6.48  
ILE A  143   7.24  
ARG A  144   2.59  
PRO A  145   2.27  
ILE A  146   4.32  
PRO A  147   2.57  
THR A  148   2.52  
TRP A  149   3.08  
ASP A  150   1.67  
GLU A  151   1.88  
TRP A  152   5.45  
PRO A  153   3.72  
GLU A  154   1.81  
PHE A  155   1.92  
ALA A  156   2.39  
ARG A  157   2.44  
GLU A  158   1.84  
THR A  159   2.16  
PHE A  160   3.66  
GLN A  161   2.19  
ALA A  162   2.41  
PHE A  163   3.94  
ARG A  164   4.09  
THR A  165  15.74  
ALA A  166   2.12  
ASP A  167  20.05  
VAL A  168   2.09  
GLY A  169   4.32  
ARG A  170   2.15  
GLU A  171   2.06  
LEU A  172   2.70  
ILE A  173   5.49  
ILE A  174   3.26  
ASP A  175   1.89  
GLN A  176   1.82  
ASN A  177   2.76  
ALA A  178   1.99  
PHE A  179   4.69  
ILE A  180   5.50  
GLU A  181   1.96  
GLY A  182   1.83  
VAL A  183   2.16  
LEU A  184   5.53  
PRO A  185   2.93  
LYS A  186   2.30  
CYS A  187   3.39  
VAL A  188   3.78  
VAL A  189   2.11  
ARG A  190   3.61  
PRO A  191   2.37  
LEU A  192   2.73  
THR A  193   2.12  
GLU A  194   1.97  
VAL A  195   2.55  
GLU A  196   5.09  
MET A  197   3.46  
ASP A  198   2.48  
HIS A  199   3.03  
TYR A  200   7.59  
ARG A  201   3.39  
GLU A  202   2.50  
PRO A  203   4.22  
PHE A  204   6.35  
LEU A  205   2.26  
LYS A  206   2.31  
PRO A  207   2.87  
VAL A  208   2.53  
ASP A  209   3.44  
ARG A  210   4.55  
GLU A  211   3.04  
PRO A  212   6.96  
LEU A  213   8.86  
TRP A  214   4.25  
ARG A  215   4.12  
PHE A  216   9.20  
PRO A  217   6.62  
ASN A  218   2.63  
GLU A  219   5.24  
ILE A  220   7.62  
PRO A  221   7.07  
ILE A  222   4.61  
ALA A  223   2.08  
GLY A  224   1.77  
GLU A  225   2.34  
PRO A  226   2.70  
ALA A  227   1.94  
ASN A  228   2.38  
ILE A  229   5.51  
VAL A  230   3.90  
ALA A  231   2.23  
LEU A  232   2.50  
VAL A  233   4.96  
GLU A  234   2.43  
ALA A  235   3.18  
TYR A  236   6.19  
MET A  237   2.91  
ASN A  238   2.70  
TRP A  239   3.38  
LEU A  240   5.95  
HIS A  241   2.08  
GLN A  242   1.97  
SER A  243   2.16  
PRO A  244   2.02  
VAL A  245   2.57  
PRO A  246   3.19  
LYS A  247   4.83  
LEU A  248   5.69  
LEU A  249   7.36  
PHE A  250   8.35  
TRP A  251   4.58  
GLY A  252   5.05  
THR A  253   2.43  
PRO A  254   2.71  
GLY A  255   5.28  
VAL A  256   5.20  
LEU A  257   5.18  
ILE A  258   4.98  
PRO A  259   3.41  
PRO A  260   2.41  
ALA A  261   2.30  
GLU A  262   2.93  
ALA A  263   4.65  
ALA A  264   2.22  
ARG A  265   1.88  
LEU A  266   3.60  
ALA A  267   3.79  
GLU A  268   2.31  
SER A  269   2.11  
LEU A  270   4.20  
PRO A  271   2.73  
ASN A  272   1.90  
CYS A  273   2.56  
LYS A  274   2.36  
THR A  275   2.77  
VAL A  276   4.39  
ASP A  277   2.07  
ILE A  278   3.11  
GLY A  279   1.92  
PRO A  280   2.39  
GLY A  281   3.68  
LEU A  282   3.79  
HIS A  283   6.80  
TYR A  284   7.30  
LEU A  285   8.27  
GLN A  286  10.10  
GLU A  287   7.27  
ASP A  288   4.25  
ASN A  289   3.19  
PRO A  290   4.83  
ASP A  291   2.11  
LEU A  292   2.89  
ILE A  293   6.86  
GLY A  294   5.19  
SER A  295   2.93  
GLU A  296   3.66  
ILE A  297   6.54  
ALA A  298   2.29  
ARG A  299   1.87  
TRP A  300   4.62  
LEU A  301   4.03  
PRO A  302   1.99  
GLY A  303   1.82  
LEU A  304   2.58  
ALA A  305   1.84  
>1DQZ A
ARG A    3   1.81  
PRO A    4   1.83  
GLY A    5   1.78  
LEU A    6   2.09  
PRO A    7   2.19  
VAL A    8   1.92  
GLU A    9   2.02  
TYR A   10   1.89  
LEU A   11   3.00  
GLN A   12   2.34  
VAL A   13   5.07  
PRO A   14   2.60  
SER A   15   3.30  
ALA A   16   1.77  
SER A   17   2.03  
MET A   18   4.17  
GLY A   19   1.94  
ARG A   20   2.04  
ASP A   21   1.90  
ILE A   22   3.85  
LYS A   23   3.37  
VAL A   24   6.78  
GLN A   25   4.48  
PHE A   26   5.31  
GLN A   27   4.98  
GLY A   28   2.31  
GLY A   29   1.82  
GLY A   30   2.47  
PRO A   31   2.46  
HIS A   32   3.41  
ALA A   33   7.72  
VAL A   34  10.34  
TYR A   35   9.39  
LEU A   36  10.37  
LEU A   37   9.59  
ASP A   38   5.55  
GLY A   39   3.17  
LEU A   40   2.63  
ARG A   41   2.33  
ALA A   42   3.96  
GLN A   43   2.45  
ASP A   44   1.84  
ASP A   45   1.74  
TYR A   46   2.47  
ASN A   47   5.43  
GLY A   48   4.88  
TRP A   49   6.98  
ASP A   50   1.99  
ILE A   51   2.03  
ASN A   52   1.94  
THR A   53   2.58  
PRO A   54   2.41  
ALA A   55   4.74  
PHE A   56   3.07  
GLU A   57   2.03  
GLU A   58   2.41  
TYR A   59   6.06  
TYR A   60   2.35  
GLN A   61   1.82  
SER A   62   2.52  
GLY A   63   1.82  
LEU A   64   4.64  
SER A   65   6.03  
VAL A   66   7.96  
ILE A   67   9.83  
MET A   68   7.03  
PRO A   69   9.36  
VAL A   70   5.20  
GLY A   71   4.89  
GLY A   72   5.30  
GLN A   73   3.44  
SER A   74   6.91  
SER A   75   8.76  
PHE A   76   7.22  
TYR A   77   9.39  
THR A   78   7.09  
ASP A   79   3.48  
TRP A   80   6.03  
TYR A   81   1.90  
GLN A   82   2.56  
PRO A   83   2.69  
SER A   84   4.31  
GLN A   85   1.94  
SER A   86   1.74  
ASN A   87   1.83  
GLY A   88   1.71  
GLN A   89   2.48  
ASN A   90   1.87  
TYR A   91   2.72  
THR A   92   2.87  
TYR A   93   5.28  
LYS A   94   3.13  
TRP A   95   6.76  
GLU A   96   4.10  
THR A   97   3.04  
PHE A   98   6.54  
LEU A   99   7.54  
THR A  100   3.57  
ARG A  101   1.99  
GLU A  102   2.70  
MET A  103   6.36  
PRO A  104   2.97  
ALA A  105   2.39  
TRP A  106   3.29  
LEU A  107   5.88  
GLN A  108   2.15  
ALA A  109   1.93  
ASN A  110   1.92  
LYS A  111   2.13  
GLY A  112   1.71  
VAL A  113   3.00  
SER A  114   2.42  
PRO A  115   2.60  
THR A  116   2.19  
GLY A  117   2.62  
ASN A  118   5.45  
ALA A  119   7.48  
ALA A  120  10.13  
VAL A  121  11.35  
GLY A  122   8.69  
LEU A  123   4.87  
SER A  124   3.30  
MET A  125   4.42  
SER A  126   7.02  
GLY A  127   8.82  
GLY A  128   9.82  
SER A  129   9.82  
ALA A  130  11.15  
LEU A  131  10.43  
ILE A  132   7.32  
LEU A  133   7.04  
ALA A  134   6.14  
ALA A  135   4.58  
TYR A  136   2.56  
TYR A  137   2.71  
PRO A  138   2.14  
GLN A  139   2.13  
GLN A  140   4.29  
PHE A  141   5.96  
PRO A  142   2.64  
TYR A  143   5.65  
ALA A  144   8.31  
ALA A  145  10.06  
SER A  146  10.58  
LEU A  147   8.71  
SER A  148   6.48  
GLY A  149   6.60  
PHE A  150   4.51  
LEU A  151   8.38  
ASN A  152   4.78  
PRO A  153   6.64  
SER A  154   2.97  
GLU A  155   2.54  
SER A  156   1.90  
TRP A  157   2.01  
TRP A  158   3.82  
PRO A  159   3.74  
THR A  160   2.41  
LEU A  161   2.76  
ILE A  162   4.84  
GLY A  163   2.68  
LEU A  164   3.58  
ALA A  165   2.51  
MET A  166   5.18  
ASN A  167   2.35  
ASP A  168   2.58  
SER A  169   3.02  
GLY A  170   1.85  
GLY A  171   1.99  
TYR A  172   3.48  
ASN A  173   3.01  
ALA A  174   2.97  
ASN A  175   2.15  
SER A  176   2.95  
MET A  177   6.29  
TRP A  178   6.63  
GLY A  179   2.74  
PRO A  180   2.44  
SER A  181   1.87  
SER A  182   1.81  
ASP A  183   2.52  
PRO A  184   2.62  
ALA A  185   4.91  
TRP A  186   4.93  
LYS A  187   3.43  
ARG A  188   3.68  
ASN A  189   7.16  
ASP A  190   5.60  
PRO A  191   7.29  
MET A  192   3.37  
VAL A  193   2.30  
GLN A  194   3.28  
ILE A  195   5.61  
PRO A  196   2.98  
ARG A  197   2.30  
LEU A  198   5.89  
VAL A  199   2.94  
ALA A  200   1.94  
ASN A  201   1.85  
ASN A  202   2.31  
THR A  203   3.86  
ARG A  204   4.01  
ILE A  205   6.32  
TRP A  206   4.78  
VAL A  207   7.81  
TYR A  208   6.14  
CYS A  209   6.52  
GLY A  210   5.62  
ASN A  211   2.55  
GLY A  212   2.31  
THR A  213   2.18  
PRO A  214   2.24  
SER A  215   1.88  
ASP A  216   1.71  
LEU A  217   1.97  
GLY A  218   2.72  
GLY A  219   4.00  
ASP A  220   2.04  
ASN A  221   2.40  
ILE A  222   2.54  
PRO A  223   2.47  
ALA A  224   2.72  
LYS A  225   2.70  
PHE A  226   2.91  
LEU A  227   3.69  
GLU A  228   5.50  
GLY A  229   2.85  
LEU A  230   2.72  
THR A  231   5.03  
LEU A  232   3.13  
ARG A  233   1.93  
THR A  234   3.65  
ASN A  235   6.17  
GLN A  236   2.21  
THR A  237   2.22  
PHE A  238   6.66  
ARG A  239   3.37  
ASP A  240   2.07  
THR A  241   2.33  
TYR A  242   4.98  
ALA A  243   2.16  
ALA A  244   1.99  
ASP A  245   2.30  
GLY A  246   1.76  
GLY A  247   2.15  
ARG A  248   1.93  
ASN A  249   2.05  
GLY A  250   1.97  
VAL A  251   3.01  
PHE A  252   4.40  
ASN A  253   2.75  
PHE A  254   2.77  
PRO A  255   2.16  
PRO A  256   1.89  
ASN A  257   2.64  
GLY A  258   5.01  
THR A  259   5.40  
HIS A  260   2.52  
SER A  261   3.02  
TRP A  262   3.43  
PRO A  263   2.68  
TYR A  264   3.92  
TRP A  265   5.18  
ASN A  266   3.25  
GLU A  267   2.49  
GLN A  268   5.25  
LEU A  269   6.33  
VAL A  270   2.72  
ALA A  271   2.92  
MET A  272   5.29  
LYS A  273   3.89  
ALA A  274   2.31  
ASP A  275   2.15  
ILE A  276   5.93  
GLN A  277   2.15  
HIS A  278   1.88  
VAL A  279   2.07  
LEU A  280   2.71  
ASN A  281   1.76  
GLY A  282   1.65  
>1IMJ A
ALA A    2   1.77  
ALA A    3   1.77  
SER A    4   2.10  
VAL A    5   2.80  
GLU A    6   2.05  
GLN A    7   2.25  
ARG A    8   1.92  
GLU A    9   1.71  
GLY A   10   1.79  
THR A   11   2.02  
ILE A   12   3.31  
GLN A   13   1.87  
VAL A   14   3.70  
GLN A   15   1.85  
GLY A   16   1.76  
GLN A   17   2.38  
ALA A   18   1.91  
LEU A   19   3.20  
PHE A   20   2.79  
PHE A   21   4.76  
ARG A   22   4.53  
GLU A   23   4.54  
ALA A   24   5.14  
LEU A   25   2.90  
PRO A   26   2.26  
GLY A   27   1.94  
SER A   28   1.86  
GLY A   29   1.83  
GLN A   30   1.86  
ALA A   31   1.82  
ARG A   32   1.88  
PHE A   33   2.90  
SER A   34   3.27  
VAL A   35   7.23  
LEU A   36   7.99  
LEU A   37  10.17  
LEU A   38   7.94  
HIS A   39   5.31  
GLY A   40   4.72  
ILE A   41   2.46  
ARG A   42   1.88  
PHE A   43   2.32  
SER A   44   3.09  
SER A   45   5.84  
GLU A   46   2.67  
THR A   47   2.17  
TRP A   48   5.81  
GLN A   49   2.49  
ASN A   50   1.80  
LEU A   51   2.12  
GLY A   52   1.98  
THR A   53   4.94  
LEU A   54   4.58  
HIS A   55   2.39  
ARG A   56   2.02  
LEU A   57   4.92  
ALA A   58   3.99  
GLN A   59   1.90  
ALA A   60   1.92  
GLY A   61   2.71  
TYR A   62   4.24  
ARG A   63   2.65  
ALA A   64   6.37  
VAL A   65   8.02  
ALA A   66   8.86  
ILE A   67   7.77  
ASP A   68   5.16  
LEU A   69   3.09  
PRO A   70   2.75  
GLY A   71   1.93  
LEU A   72   2.64  
GLY A   73   2.44  
HIS A   74   2.29  
SER A   75   2.96  
LYS A   76   2.09  
GLU A   77   1.73  
ALA A   78   2.56  
ALA A   79   2.49  
ALA A   80   2.23  
PRO A   81   2.50  
ALA A   82   2.12  
PRO A   83   2.15  
ILE A   84   1.95  
GLY A   85   1.90  
GLU A   86   2.20  
LEU A   87   2.66  
ALA A   88   2.44  
PRO A   89   2.20  
GLY A   90   1.89  
SER A   91   1.83  
PHE A   92   4.57  
LEU A   93   5.81  
ALA A   94   2.24  
ALA A   95   2.37  
VAL A   96   5.81  
VAL A   97   3.12  
ASP A   98   1.83  
ALA A   99   2.17  
LEU A  100   3.96  
GLU A  101   1.87  
LEU A  102   3.01  
GLY A  103   1.88  
PRO A  104   1.93  
PRO A  105   3.67  
VAL A  106   6.14  
VAL A  107   7.68  
ILE A  108  11.18  
SER A  109   9.47  
PRO A  110   8.42  
SER A  111   4.50  
LEU A  112   3.09  
SER A  113   5.83  
GLY A  114   6.84  
MET A  115   4.18  
TYR A  116   4.38  
SER A  117   8.54  
LEU A  118   6.45  
PRO A  119   4.50  
PHE A  120   3.52  
LEU A  121   3.48  
THR A  122   2.12  
ALA A  123   2.04  
PRO A  124   1.89  
GLY A  125   1.71  
SER A  126   2.00  
GLN A  127   1.78  
LEU A  128   2.66  
PRO A  129   2.20  
GLY A  130   5.36  
PHE A  131   8.06  
VAL A  132   9.52  
PRO A  133   8.84  
VAL A  134   7.53  
ALA A  135   3.70  
PRO A  136   3.49  
ILE A  137   2.49  
CYS A  138   3.55  
THR A  139   2.70  
ASP A  140   1.90  
LYS A  141   2.10  
ILE A  142   2.60  
ASN A  143   2.15  
ALA A  144   1.93  
ALA A  145   1.83  
ASN A  146   1.85  
TYR A  147   4.98  
ALA A  148   2.16  
SER A  149   1.85  
VAL A  150   2.42  
LYS A  151   2.24  
THR A  152   3.35  
PRO A  153   3.29  
ALA A  154   5.27  
LEU A  155   5.00  
ILE A  156   5.42  
VAL A  157   6.45  
TYR A  158   4.03  
GLY A  159   4.22  
ASP A  160   2.02  
GLN A  161   1.94  
ASP A  162   2.55  
PRO A  163   2.01  
MET A  164   2.00  
GLY A  165   4.13  
GLN A  166   2.02  
THR A  167   1.91  
SER A  168   2.67  
PHE A  169   3.41  
GLU A  170   2.00  
HIS A  171   2.36  
LEU A  172   5.65  
LYS A  173   2.32  
GLN A  174   2.32  
LEU A  175   5.03  
PRO A  176   2.10  
ASN A  177   2.09  
HIS A  178   2.03  
ARG A  179   2.11  
VAL A  180   2.04  
LEU A  181   2.31  
ILE A  182   2.24  
MET A  183   4.35  
LYS A  184   2.28  
GLY A  185   2.03  
ALA A  186   2.43  
GLY A  187   2.76  
HIS A  188   3.36  
PRO A  189   2.35  
CYS A  190   4.73  
TYR A  191   5.42  
LEU A  192   2.41  
ASP A  193   1.86  
LYS A  194   2.46  
PRO A  195   2.86  
GLU A  196   2.21  
GLU A  197   2.36  
TRP A  198   6.79  
HIS A  199   3.88  
THR A  200   2.22  
GLY A  201   2.58  
LEU A  202   6.06  
LEU A  203   2.49  
ASP A  204   1.81  
PHE A  205   4.21  
LEU A  206   5.41  
GLN A  207   2.05  
GLY A  208   1.71  
LEU A  209   3.11  
>1L7A A
MET A    1   1.83  
GLN A    2   2.33  
LEU A    3   2.19  
PHE A    4   2.60  
ASP A    5   2.21  
LEU A    6   2.25  
PRO A    7   2.53  
LEU A    8   2.37  
ASP A    9   1.73  
GLN A   10   2.08  
LEU A   11   5.07  
GLN A   12   2.07  
THR A   13   1.98  
TYR A   14   2.80  
LYS A   15   2.08  
PRO A   16   2.74  
GLU A   17   2.07  
LYS A   18   2.21  
THR A   19   2.19  
ALA A   20   2.09  
PRO A   21   2.31  
LYS A   22   1.87  
ASP A   23   1.89  
PHE A   24   4.31  
SER A   25   2.18  
GLU A   26   1.91  
PHE A   27   3.31  
TRP A   28   6.19  
LYS A   29   2.62  
LEU A   30   2.32  
SER A   31   4.21  
LEU A   32   2.95  
GLU A   33   2.36  
GLU A   34   2.72  
LEU A   35   5.29  
ALA A   36   2.30  
LYS A   37   1.97  
VAL A   38   3.21  
GLN A   39   2.47  
ALA A   40   3.21  
GLU A   41   2.04  
PRO A   42   2.13  
ASP A   43   2.01  
LEU A   44   2.17  
GLN A   45   2.06  
PRO A   46   1.95  
VAL A   47   1.97  
ASP A   48   1.67  
TYR A   49   2.55  
PRO A   50   2.38  
ALA A   51   2.96  
ASP A   52   1.97  
GLY A   53   2.14  
VAL A   54   2.88  
LYS A   55   2.62  
VAL A   56   4.06  
TYR A   57   3.39  
ARG A   58   3.23  
LEU A   59   5.01  
THR A   60   3.10  
TYR A   61   6.75  
LYS A   62   3.58  
SER A   63   6.73  
PHE A   64   3.99  
GLY A   65   1.94  
ASN A   66   2.06  
ALA A   67   3.70  
ARG A   68   2.47  
ILE A   69   6.48  
THR A   70   5.56  
GLY A   71   6.92  
TRP A   72   4.24  
TYR A   73   4.51  
ALA A   74   6.58  
VAL A   75   4.80  
PRO A   76   3.17  
ASP A   77   1.87  
LYS A   78   1.87  
GLU A   79   1.77  
GLY A   80   1.71  
PRO A   81   1.93  
HIS A   82   2.83  
PRO A   83   3.45  
ALA A   84   7.33  
ILE A   85   7.58  
VAL A   86   8.74  
LYS A   87   4.34  
TYR A   88   7.53  
HIS A   89   5.06  
GLY A   90   2.76  
TYR A   91   2.61  
ASN A   92   2.00  
ALA A   93   1.97  
SER A   94   2.87  
TYR A   95   2.15  
ASP A   96   1.80  
GLY A   97   4.16  
GLU A   98   2.82  
ILE A   99   3.16  
HIS A  100   2.77  
GLU A  101   2.20  
MET A  102   6.04  
VAL A  103   6.26  
ASN A  104   4.62  
TRP A  105   3.83  
ALA A  106   5.82  
LEU A  107   4.52  
HIS A  108   5.31  
GLY A  109   2.20  
TYR A  110   4.75  
ALA A  111   6.19  
THR A  112   7.78  
PHE A  113   9.05  
GLY A  114   8.59  
MET A  115   9.58  
LEU A  116   6.16  
VAL A  117   5.67  
ARG A  118   5.02  
GLY A  119   1.83  
GLN A  120   3.38  
GLN A  121   2.07  
ARG A  122   1.93  
SER A  123   2.84  
GLU A  124   2.08  
ASP A  125   2.04  
THR A  126   1.92  
SER A  127   2.54  
ILE A  128   2.31  
SER A  129   1.86  
PRO A  130   2.29  
HIS A  131   2.38  
GLY A  132   1.81  
HIS A  133   1.92  
ALA A  134   1.93  
LEU A  135   2.12  
GLY A  136   2.28  
TRP A  137   2.78  
MET A  138   6.53  
THR A  139   5.73  
LYS A  140   4.61  
GLY A  141   5.43  
ILE A  142   6.39  
LEU A  143   2.30  
ASP A  144   2.32  
LYS A  145   3.50  
ASP A  146   2.15  
THR A  147   2.91  
TYR A  148   7.95  
TYR A  149   6.39  
TYR A  150   9.14  
ARG A  151   4.67  
GLY A  152   7.36  
VAL A  153   9.92  
TYR A  154  10.79  
LEU A  155   7.76  
ASP A  156   9.44  
ALA A  157   9.73  
VAL A  158   6.06  
ARG A  159   5.17  
ALA A  160   7.81  
LEU A  161   5.77  
GLU A  162   2.50  
VAL A  163   4.39  
ILE A  164   5.91  
SER A  165   2.16  
SER A  166   1.93  
PHE A  167   2.65  
ASP A  168   1.73  
GLU A  169   2.10  
VAL A  170   3.43  
ASP A  171   2.28  
GLU A  172   1.87  
THR A  173   1.90  
ARG A  174   2.75  
ILE A  175   4.45  
GLY A  176   7.02  
VAL A  177   8.09  
THR A  178   4.65  
GLY A  179   2.62  
GLY A  180   2.55  
SER A  181   3.55  
GLN A  182   5.52  
GLY A  183   5.27  
GLY A  184   6.35  
GLY A  185   9.25  
LEU A  186   9.55  
THR A  187   7.71  
ILE A  188   8.15  
ALA A  189   6.85  
ALA A  190   5.61  
ALA A  191   3.30  
ALA A  192   2.51  
LEU A  193   3.40  
SER A  194   2.26  
ASP A  195   1.67  
ILE A  196   2.03  
PRO A  197   3.24  
LYS A  198   2.33  
ALA A  199   5.38  
ALA A  200   7.15  
VAL A  201   6.05  
ALA A  202   5.41  
ASP A  203   3.05  
TYR A  204   4.07  
PRO A  205   7.84  
TYR A  206   6.74  
LEU A  207  10.32  
SER A  208  10.08  
ASN A  209   5.96  
PHE A  210   8.02  
GLU A  211   2.39  
ARG A  212   2.99  
ALA A  213   5.01  
ILE A  214   2.73  
ASP A  215   1.76  
VAL A  216   2.11  
ALA A  217   2.57  
LEU A  218   2.07  
GLU A  219   2.34  
GLN A  220   2.46  
PRO A  221   4.39  
TYR A  222   7.03  
LEU A  223   2.36  
GLU A  224   3.46  
ILE A  225   4.36  
ASN A  226   2.09  
SER A  227   2.51  
PHE A  228   3.44  
PHE A  229   2.78  
ARG A  230   1.84  
ARG A  231   1.87  
ASN A  232   2.17  
GLY A  233   1.79  
SER A  234   2.39  
PRO A  235   2.29  
GLU A  236   1.78  
THR A  237   3.02  
GLU A  238   3.42  
VAL A  239   3.13  
GLN A  240   2.70  
ALA A  241   6.31  
MET A  242   4.65  
LYS A  243   3.80  
THR A  244   5.50  
LEU A  245   8.13  
SER A  246   5.21  
TYR A  247   5.35  
PHE A  248   9.70  
ASP A  249   8.66  
ILE A  250  10.53  
MET A  251   6.76  
ASN A  252   5.32  
LEU A  253   6.25  
ALA A  254   5.55  
ASP A  255   2.04  
ARG A  256   1.89  
VAL A  257   3.66  
LYS A  258   1.97  
VAL A  259   2.81  
PRO A  260   2.93  
VAL A  261   5.32  
LEU A  262   5.25  
MET A  263   7.53  
SER A  264   6.88  
ILE A  265   6.80  
GLY A  266   6.20  
LEU A  267   4.22  
ILE A  268   2.67  
ASP A  269   3.84  
LYS A  270   2.46  
VAL A  271   3.77  
THR A  272   6.37  
PRO A  273   6.64  
PRO A  274   6.93  
SER A  275   5.38  
THR A  276   7.86  
VAL A  277   9.29  
PHE A  278   5.75  
ALA A  279   6.37  
ALA A  280   7.24  
TYR A  281   4.06  
ASN A  282   2.17  
HIS A  283   2.90  
LEU A  284   4.18  
GLU A  285   1.85  
THR A  286   2.05  
LYS A  287   2.31  
LYS A  288   2.31  
GLU A  289   2.44  
LEU A  290   3.44  
LYS A  291   2.81  
VAL A  292   2.12  
TYR A  293   2.65  
ARG A  294   2.49  
TYR A  295   2.03  
PHE A  296   2.44  
GLY A  297   2.79  
HIS A  298   2.28  
GLU A  299   2.06  
TYR A  300   2.01  
ILE A  301   4.32  
PRO A  302   3.18  
ALA A  303   3.03  
PHE A  304   5.44  
GLN A  305   3.49  
THR A  306   2.50  
GLU A  307   2.25  
LYS A  308   3.98  
LEU A  309   4.95  
ALA A  310   2.55  
PHE A  311   3.26  
PHE A  312   6.30  
LYS A  313   2.45  
GLN A  314   1.85  
ILE A  315   2.05  
LEU A  316   3.80  
LYS A  317   2.09  
GLY A  318   1.65  
>1LNS A
MET A    1   1.91  
ARG A    2   2.28  
PHE A    3   5.61  
ASN A    4   2.87  
HIS A    5   2.88  
PHE A    6   2.48  
SER A    7   5.05  
ILE A    8   2.34  
VAL A    9   3.42  
ASP A   10   1.81  
LYS A   11   2.48  
ASN A   12   1.96  
PHE A   13   2.35  
ASP A   14   1.78  
GLU A   15   2.03  
GLN A   16   3.75  
LEU A   17   2.26  
ALA A   18   1.90  
GLU A   19   3.27  
LEU A   20   5.32  
ASP A   21   2.08  
GLN A   22   1.88  
LEU A   23   3.62  
GLY A   24   2.16  
PHE A   25   3.45  
ARG A   26   1.93  
TRP A   27   4.42  
SER A   28   2.68  
VAL A   29   2.26  
PHE A   30   1.86  
TRP A   31   1.95  
ASP A   32   2.05  
GLU A   33   3.15  
LYS A   34   2.55  
LYS A   35   2.37  
ILE A   36   5.70  
LEU A   37   6.59  
LYS A   38   3.30  
ASP A   39   2.96  
PHE A   40   6.59  
LEU A   41   3.57  
ILE A   42   2.05  
GLN A   43   1.87  
SER A   44   2.46  
PRO A   45   1.91  
SER A   46   2.01  
ASP A   47   1.73  
MET A   48   2.49  
THR A   49   1.97  
ALA A   50   1.86  
LEU A   51   2.38  
GLN A   52   2.30  
ALA A   53   4.45  
THR A   54   2.44  
ALA A   55   1.86  
GLU A   56   1.75  
LEU A   57   2.10  
ASP A   58   2.61  
VAL A   59   4.99  
ILE A   60   2.73  
GLU A   61   2.10  
PHE A   62   4.86  
LEU A   63   2.63  
LYS A   64   1.91  
SER A   65   2.05  
SER A   66   1.74  
ILE A   67   2.09  
GLU A   68   1.95  
LEU A   69   4.33  
ASP A   70   2.25  
TRP A   71   2.67  
GLU A   72   2.38  
ILE A   73   3.48  
PHE A   74   6.65  
TRP A   75   5.78  
ASN A   76   5.36  
ILE A   77   6.40  
ALA A   78   6.45  
LEU A   79   5.63  
GLN A   80   2.48  
LEU A   81   2.62  
LEU A   82   5.18  
ASP A   83   1.81  
PHE A   84   4.05  
VAL A   85   2.38  
PRO A   86   2.94  
ASN A   87   1.85  
PHE A   88   1.84  
ASP A   89   1.91  
PHE A   90   3.67  
GLU A   91   2.15  
ILE A   92   3.24  
GLY A   93   2.05  
LYS A   94   2.59  
ALA A   95   5.56  
PHE A   96   2.52  
GLU A   97   1.98  
TYR A   98   2.44  
ALA A   99   3.74  
LYS A  100   2.03  
ASN A  101   1.79  
SER A  102   2.47  
ASN A  103   1.85  
LEU A  104   3.52  
PRO A  105   2.05  
GLN A  106   2.01  
ILE A  107   2.06  
GLU A  108   1.71  
ALA A  109   1.77  
GLU A  110   1.88  
MET A  111   2.30  
THR A  112   2.48  
THR A  113   2.72  
GLU A  114   2.31  
ASN A  115   2.49  
ILE A  116   6.22  
ILE A  117   5.74  
SER A  118   3.11  
ALA A  119   3.87  
PHE A  120   7.91  
TYR A  121   6.00  
TYR A  122   2.43  
LEU A  123   5.66  
LEU A  124   7.65  
CYS A  125   5.42  
THR A  126   6.08  
ARG A  127   8.21  
ARG A  128   4.48  
LYS A  129   3.35  
THR A  130   2.79  
GLY A  131   5.08  
MET A  132   3.40  
ILE A  133   7.39  
LEU A  134   6.21  
VAL A  135   8.26  
GLU A  136   6.57  
HIS A  137   2.81  
TRP A  138   3.78  
VAL A  139   5.55  
SER A  140   2.19  
GLU A  141   1.77  
GLY A  142   1.71  
LEU A  143   2.43  
LEU A  144   2.45  
PRO A  145   2.21  
LEU A  146   1.99  
ASP A  147   1.98  
ASN A  148   2.17  
HIS A  149   2.20  
TYR A  150   2.18  
HIS A  151   2.61  
PHE A  152   2.92  
PHE A  153   6.74  
ASN A  154   5.68  
ASP A  155   3.08  
LYS A  156   7.34  
SER A  157   7.09  
LEU A  158   7.30  
ALA A  159   7.74  
THR A  160   5.63  
PHE A  161   5.39  
ASP A  162   2.80  
SER A  163   3.41  
SER A  164   1.94  
LEU A  165   1.99  
LEU A  166   2.47  
GLU A  167   2.53  
ARG A  168   2.68  
GLU A  169   4.28  
VAL A  170   4.69  
LEU A  171   6.08  
TRP A  172   4.24  
VAL A  173   7.54  
GLU A  174   3.38  
SER A  175   4.93  
PRO A  176   2.47  
VAL A  177   2.53  
ASP A  178   1.89  
SER A  179   2.88  
GLU A  180   2.37  
GLN A  181   1.90  
ARG A  182   1.88  
GLY A  183   1.71  
GLU A  184   2.09  
ASN A  185   2.27  
ASP A  186   4.73  
LEU A  187   4.89  
ILE A  188   8.46  
LYS A  189   5.24  
ILE A  190   8.62  
GLN A  191   5.56  
ILE A  192   6.05  
ILE A  193   4.67  
ARG A  194   3.31  
PRO A  195   4.03  
LYS A  196   2.14  
SER A  197   2.36  
THR A  198   1.84  
GLU A  199   1.77  
LYS A  200   2.10  
LEU A  201   4.76  
PRO A  202   5.26  
VAL A  203   8.42  
VAL A  204  10.83  
MET A  205   9.94  
THR A  206   6.43  
ALA A  207   6.34  
SER A  208   3.55  
PRO A  209   5.31  
TYR A  210   1.99  
HIS A  211   2.61  
LEU A  212   2.35  
GLY A  213   2.08  
ILE A  214   2.02  
ASN A  215   2.50  
ASP A  216   1.83  
LYS A  217   1.94  
ALA A  218   2.44  
ASN A  219   2.67  
ASP A  220   1.87  
LEU A  221   1.92  
ALA A  222   1.85  
LEU A  223   1.96  
HIS A  224   2.30  
ASP A  225   2.03  
MET A  226   3.24  
ASN A  227   1.91  
VAL A  228   1.91  
GLU A  229   1.76  
LEU A  230   3.82  
GLU A  231   1.97  
GLU A  232   1.74  
LYS A  233   2.52  
THR A  234   2.06  
SER A  235   1.83  
HIS A  236   1.78  
GLU A  237   1.76  
ILE A  238   2.18  
HIS A  239   1.80  
VAL A  240   2.18  
GLU A  241   1.76  
GLN A  242   1.96  
LYS A  243   1.99  
LEU A  244   2.09  
PRO A  245   1.97  
GLN A  246   1.76  
LYS A  247   1.90  
LEU A  248   1.97  
SER A  249   1.80  
ALA A  250   1.77  
LYS A  251   1.87  
ALA A  252   1.77  
LYS A  253   1.93  
GLU A  254   1.71  
LEU A  255   2.05  
PRO A  256   2.11  
ILE A  257   1.92  
VAL A  258   2.02  
ASP A  259   1.67  
LYS A  260   1.89  
ALA A  261   2.19  
PRO A  262   1.89  
TYR A  263   2.08  
ARG A  264   1.92  
PHE A  265   2.52  
THR A  266   1.85  
HIS A  267   1.78  
GLY A  268   1.71  
TRP A  269   1.96  
THR A  270   2.50  
TYR A  271   4.57  
SER A  272   3.67  
LEU A  273   7.64  
ASN A  274   7.95  
ASP A  275   5.41  
TYR A  276   9.30  
PHE A  277  10.68  
LEU A  278   7.08  
THR A  279   8.52  
ARG A  280   8.56  
GLY A  281   6.39  
PHE A  282   7.60  
ALA A  283   8.74  
SER A  284   7.22  
ILE A  285   9.00  
TYR A  286   6.15  
VAL A  287   8.66  
ALA A  288   7.76  
GLY A  289   9.40  
VAL A  290   7.19  
GLY A  291   6.81  
THR A  292   7.43  
ARG A  293   3.06  
SER A  294   2.49  
SER A  295   5.10  
ASP A  296   2.55  
GLY A  297   2.88  
PHE A  298   3.73  
GLN A  299   5.35  
THR A  300   2.43  
SER A  301   4.59  
GLY A  302   5.94  
ASP A  303   3.10  
TYR A  304   4.86  
GLN A  305   2.60  
GLN A  306   6.71  
ILE A  307   5.70  
TYR A  308   2.92  
SER A  309   6.70  
MET A  310   7.24  
THR A  311   2.75  
ALA A  312   4.55  
VAL A  313   7.27  
ILE A  314   5.40  
ASP A  315   2.88  
TRP A  316   4.17  
LEU A  317   4.68  
ASN A  318   2.17  
GLY A  319   1.80  
ARG A  320   2.05  
ALA A  321   1.93  
ARG A  322   2.32  
ALA A  323   4.82  
TYR A  324   4.40  
THR A  325   3.49  
SER A  326   2.63  
ARG A  327   1.84  
LYS A  328   1.93  
LYS A  329   2.19  
THR A  330   1.94  
HIS A  331   3.16  
GLU A  332   3.53  
ILE A  333   3.84  
LYS A  334   2.17  
ALA A  335   2.12  
SER A  336   1.78  
TRP A  337   3.35  
ALA A  338   3.63  
ASN A  339   2.28  
GLY A  340   2.76  
LYS A  341   3.29  
VAL A  342   6.29  
ALA A  343   8.31  
MET A  344   9.44  
THR A  345   8.41  
GLY A  346   6.02  
LYS A  347   3.46  
SER A  348   2.62  
TYR A  349   2.80  
LEU A  350   4.09  
GLY A  351   6.22  
THR A  352   4.70  
MET A  353   7.22  
ALA A  354   9.43  
TYR A  355   9.33  
GLY A  356   7.44  
ALA A  357   5.34  
ALA A  358   6.18  
THR A  359   5.33  
THR A  360   2.39  
GLY A  361   2.03  
VAL A  362   2.17  
GLU A  363   2.00  
GLY A  364   2.33  
LEU A  365   3.15  
GLU A  366   2.25  
LEU A  367   5.70  
ILE A  368   8.00  
LEU A  369  10.85  
ALA A  370  10.14  
GLU A  371   7.65  
ALA A  372   5.80  
GLY A  373   5.27  
ILE A  374   4.40  
SER A  375   6.06  
SER A  376   4.69  
TRP A  377   4.85  
TYR A  378   5.04  
ASN A  379   3.76  
TYR A  380   3.79  
TYR A  381   5.71  
ARG A  382   7.10  
GLU A  383   4.89  
ASN A  384   2.43  
GLY A  385   4.89  
LEU A  386   7.54  
VAL A  387   7.15  
ARG A  388   8.66  
SER A  389   6.29  
PRO A  390   4.96  
GLY A  391   2.25  
GLY A  392   1.90  
PHE A  393   2.15  
PRO A  394   1.97  
GLY A  395   2.59  
GLU A  396   2.93  
ASP A  397   5.53  
LEU A  398   5.98  
ASP A  399   3.99  
VAL A  400   4.22  
LEU A  401   3.11  
ALA A  402   6.17  
ALA A  403   4.78  
LEU A  404   3.73  
THR A  405   6.20  
TYR A  406   5.70  
SER A  407   5.71  
ARG A  408   4.24  
ASN A  409   2.44  
LEU A  410   2.01  
ASP A  411   1.92  
GLY A  412   1.71  
ALA A  413   1.80  
ASP A  414   3.00  
PHE A  415   2.30  
LEU A  416   1.91  
LYS A  417   1.98  
GLY A  418   2.42  
ASN A  419   2.81  
ALA A  420   1.92  
GLU A  421   2.08  
TYR A  422   3.60  
GLU A  423   1.98  
LYS A  424   2.01  
ARG A  425   2.42  
LEU A  426   2.86  
ALA A  427   1.93  
GLU A  428   1.84  
MET A  429   2.62  
THR A  430   2.26  
ALA A  431   1.80  
ALA A  432   2.08  
LEU A  433   4.28  
ASP A  434   2.10  
ARG A  435   2.89  
LYS A  436   1.92  
SER A  437   2.39  
GLY A  438   5.21  
ASP A  439   3.45  
TYR A  440   2.67  
ASN A  441   3.29  
GLN A  442   2.14  
PHE A  443   2.64  
TRP A  444   6.69  
HIS A  445   3.70  
ASP A  446   2.71  
ARG A  447   4.56  
ASN A  448   3.63  
TYR A  449   6.82  
LEU A  450   2.40  
ILE A  451   2.04  
ASN A  452   2.51  
THR A  453   2.39  
ASP A  454   1.72  
LYS A  455   2.23  
VAL A  456   4.51  
LYS A  457   2.14  
ALA A  458   2.77  
ASP A  459   3.47  
VAL A  460   6.74  
LEU A  461   7.42  
ILE A  462   9.52  
VAL A  463  10.26  
HIS A  464   9.32  
GLY A  465   8.72  
LEU A  466   6.76  
GLN A  467   3.58  
ASP A  468   4.94  
TRP A  469   3.47  
ASN A  470   2.85  
VAL A  471   4.38  
THR A  472   6.80  
PRO A  473   5.89  
GLU A  474   3.19  
GLN A  475   5.98  
ALA A  476   6.71  
TYR A  477   3.22  
ASN A  478   2.63  
PHE A  479   6.30  
TRP A  480   3.49  
LYS A  481   2.05  
ALA A  482   1.85  
LEU A  483   3.43  
PRO A  484   2.05  
GLU A  485   1.71  
GLY A  486   1.71  
HIS A  487   2.25  
ALA A  488   2.36  
LYS A  489   2.33  
HIS A  490   3.63  
ALA A  491   7.20  
PHE A  492   9.07  
LEU A  493   8.10  
HIS A  494   7.03  
ARG A  495   4.96  
GLY A  496   6.22  
ALA A  497   4.63  
HIS A  498   2.39  
ILE A  499   2.59  
TYR A  500   2.39  
MET A  501   5.25  
ASN A  502   4.99  
SER A  503   4.00  
TRP A  504   4.43  
GLN A  505   5.45  
SER A  506   5.68  
ILE A  507   6.80  
ASP A  508   6.83  
PHE A  509   9.40  
SER A  510  10.71  
GLU A  511   9.58  
THR A  512   7.59  
ILE A  513   9.99  
ASN A  514   9.76  
ALA A  515   6.90  
TYR A  516   4.00  
PHE A  517   8.15  
VAL A  518   5.23  
ALA A  519   2.32  
LYS A  520   2.14  
LEU A  521   4.09  
LEU A  522   2.00  
ASP A  523   1.70  
ARG A  524   1.85  
ASP A  525   1.73  
LEU A  526   2.16  
ASN A  527   1.90  
LEU A  528   3.39  
ASN A  529   1.80  
LEU A  530   2.97  
PRO A  531   2.13  
PRO A  532   2.58  
VAL A  533   4.59  
ILE A  534   5.46  
LEU A  535   4.20  
GLN A  536   5.52  
GLU A  537   2.15  
ASN A  538   2.05  
SER A  539   2.30  
LYS A  540   2.35  
ASP A  541   1.76  
GLN A  542   2.68  
VAL A  543   3.18  
TRP A  544   4.55  
THR A  545   2.19  
MET A  546   1.96  
MET A  547   2.09  
ASN A  548   1.84  
ASP A  549   2.26  
PHE A  550   4.51  
GLY A  551   1.94  
ALA A  552   1.95  
ASN A  553   1.72  
THR A  554   2.08  
GLN A  555   1.96  
ILE A  556   2.36  
LYS A  557   2.04  
LEU A  558   2.26  
PRO A  559   2.18  
LEU A  560   4.04  
GLY A  561   2.31  
LYS A  562   2.00  
THR A  563   1.96  
ALA A  564   1.84  
VAL A  565   1.93  
SER A  566   2.33  
PHE A  567   1.87  
ALA A  568   2.15  
GLN A  569   1.88  
PHE A  570   3.30  
ASP A  571   2.12  
ASN A  572   5.28  
ASN A  573   2.19  
TYR A  574   2.59  
ASP A  575   1.94  
ASP A  576   1.76  
GLU A  577   1.78  
THR A  578   2.47  
PHE A  579   2.85  
LYS A  580   2.01  
LYS A  581   2.21  
TYR A  582   3.50  
SER A  583   2.16  
LYS A  584   1.88  
ASP A  585   2.06  
PHE A  586   2.51  
ASN A  587   1.93  
VAL A  588   1.95  
PHE A  589   5.45  
LYS A  590   2.85  
LYS A  591   2.41  
ASP A  592   2.54  
LEU A  593   6.06  
PHE A  594   3.46  
GLU A  595   1.91  
ASN A  596   1.96  
LYS A  597   1.92  
ALA A  598   1.89  
ASN A  599   2.14  
GLU A  600   2.53  
ALA A  601   2.42  
VAL A  602   1.97  
ILE A  603   3.01  
ASP A  604   1.97  
LEU A  605   2.55  
GLU A  606   1.74  
LEU A  607   2.80  
PRO A  608   1.88  
SER A  609   2.04  
MET A  610   1.95  
LEU A  611   2.49  
THR A  612   2.62  
ILE A  613   5.40  
ASN A  614   4.60  
GLY A  615   4.08  
PRO A  616   2.30  
VAL A  617   4.31  
GLU A  618   2.80  
LEU A  619   5.66  
GLU A  620   2.63  
LEU A  621   4.70  
ARG A  622   2.86  
LEU A  623   5.55  
LYS A  624   2.44  
LEU A  625   3.53  
ASN A  626   1.77  
ASP A  627   1.99  
THR A  628   2.38  
LYS A  629   3.20  
GLY A  630   6.17  
PHE A  631   7.33  
LEU A  632   5.91  
SER A  633   8.94  
ALA A  634   8.91  
GLN A  635   5.91  
ILE A  636   8.24  
LEU A  637   6.01  
ASP A  638   4.84  
PHE A  639   2.40  
GLY A  640   1.95  
GLN A  641   1.79  
LYS A  642   2.27  
LYS A  643   1.99  
ARG A  644   4.03  
LEU A  645   4.76  
GLU A  646   2.19  
ASP A  647   2.22  
LYS A  648   2.09  
VAL A  649   2.11  
ARG A  650   1.89  
VAL A  651   1.92  
LYS A  652   2.01  
ASP A  653   2.14  
PHE A  654   1.86  
LYS A  655   2.06  
VAL A  656   2.10  
LEU A  657   3.85  
ASP A  658   2.66  
ARG A  659   5.44  
GLY A  660   4.43  
ARG A  661   2.29  
ASN A  662   1.72  
PHE A  663   3.14  
MET A  664   2.16  
LEU A  665   2.00  
ASP A  666   2.16  
ASP A  667   2.22  
LEU A  668   5.22  
VAL A  669   3.13  
GLU A  670   2.54  
LEU A  671   3.58  
PRO A  672   2.39  
LEU A  673   2.15  
VAL A  674   2.44  
GLU A  675   1.77  
SER A  676   2.39  
PRO A  677   2.51  
TYR A  678   2.32  
GLN A  679   3.35  
LEU A  680   3.08  
VAL A  681   6.67  
THR A  682   7.09  
LYS A  683   5.65  
GLY A  684   6.23  
PHE A  685   7.03  
THR A  686   3.01  
ASN A  687   3.71  
LEU A  688   2.72  
GLN A  689   3.08  
ASN A  690   2.64  
GLN A  691   1.78  
SER A  692   2.12  
LEU A  693   2.47  
LEU A  694   2.49  
THR A  695   2.29  
VAL A  696   3.00  
SER A  697   2.22  
ASP A  698   1.76  
LEU A  699   2.46  
LYS A  700   1.99  
ALA A  701   1.88  
ASP A  702   1.87  
GLU A  703   1.87  
TRP A  704   2.21  
PHE A  705   2.28  
THR A  706   1.85  
ILE A  707   2.15  
LYS A  708   1.91  
PHE A  709   2.95  
GLU A  710   1.95  
LEU A  711   4.66  
GLN A  712   4.39  
PRO A  713   3.39  
THR A  714   6.11  
ILE A  715   3.21  
TYR A  716   3.99  
HIS A  717   1.98  
LEU A  718   4.90  
GLU A  719   2.41  
LYS A  720   2.10  
ALA A  721   1.89  
ASP A  722   2.08  
LYS A  723   2.55  
LEU A  724   5.34  
ARG A  725   3.82  
VAL A  726   6.44  
ILE A  727   6.68  
LEU A  728   6.00  
TYR A  729   7.98  
SER A  730   8.62  
THR A  731   7.90  
ASP A  732   7.89  
PHE A  733   5.01  
GLU A  734   4.76  
HIS A  735   6.58  
THR A  736   8.03  
VAL A  737   5.31  
ARG A  738   3.00  
ASP A  739   2.24  
ASN A  740   1.97  
ARG A  741   2.78  
LYS A  742   1.90  
VAL A  743   2.24  
THR A  744   2.01  
TYR A  745   5.01  
GLU A  746   2.45  
ILE A  747   5.46  
ASP A  748   3.31  
LEU A  749   3.71  
SER A  750   2.07  
GLN A  751   1.87  
SER A  752   3.45  
LYS A  753   2.81  
LEU A  754   5.89  
ILE A  755   2.87  
ILE A  756   4.47  
PRO A  757   2.94  
ILE A  758   3.04  
GLU A  759   2.04  
SER A  760   1.80  
VAL A  761   1.90  
LYS A  762   1.93  
ASN A  763   1.69  
>1Q0R A
SER A    2   2.17  
GLU A    3   1.90  
ARG A    4   2.08  
ILE A    5   2.03  
VAL A    6   3.01  
PRO A    7   1.83  
SER A    8   2.59  
GLY A    9   1.71  
ASP A   10   1.67  
VAL A   11   2.63  
GLU A   12   1.92  
LEU A   13   4.23  
TRP A   14   3.04  
SER A   15   4.87  
ASP A   16   3.26  
ASP A   17   4.38  
PHE A   18   3.42  
GLY A   19   1.71  
ASP A   20   2.14  
PRO A   21   2.10  
ALA A   22   1.78  
ASP A   23   1.88  
PRO A   24   2.29  
ALA A   25   2.83  
LEU A   26   6.81  
LEU A   27   8.56  
LEU A   28  10.58  
VAL A   29  12.92  
MET A   30  12.01  
GLY A   31  11.35  
GLY A   32   8.38  
ASN A   33   5.89  
LEU A   34   8.84  
SER A   35   7.33  
ALA A   36   5.43  
LEU A   37   3.92  
GLY A   38   8.40  
TRP A   39   9.56  
PRO A   40   5.83  
ASP A   41   2.93  
GLU A   42   1.98  
PHE A   43   5.63  
ALA A   44   5.15  
ARG A   45   2.16  
ARG A   46   1.85  
LEU A   47   4.37  
ALA A   48   3.26  
ASP A   49   1.81  
GLY A   50   1.71  
GLY A   51   2.34  
LEU A   52   4.24  
HIS A   53   3.11  
VAL A   54   6.78  
ILE A   55   6.37  
ARG A   56   5.33  
TYR A   57   9.03  
ASP A   58   6.23  
HIS A   59   9.46  
ARG A   60   4.91  
ASP A   61   4.51  
THR A   62   4.89  
GLY A   63   2.70  
ARG A   64   1.87  
SER A   65   2.38  
THR A   66   2.42  
THR A   67   1.99  
ARG A   68   1.93  
ASP A   69   1.95  
PHE A   70   2.90  
ALA A   71   1.88  
ALA A   72   1.79  
HIS A   73   2.00  
PRO A   74   1.97  
TYR A   75   3.60  
GLY A   76   2.64  
PHE A   77   4.94  
GLY A   78   2.07  
GLU A   79   2.37  
LEU A   80   6.43  
ALA A   81   4.88  
ALA A   82   3.03  
ASP A   83   5.20  
ALA A   84   7.00  
VAL A   85   3.75  
ALA A   86   3.16  
VAL A   87   6.34  
LEU A   88   4.30  
ASP A   89   1.91  
GLY A   90   1.96  
TRP A   91   3.13  
GLY A   92   1.76  
VAL A   93   1.97  
ASP A   94   2.01  
ARG A   95   1.88  
ALA A   96   4.44  
HIS A   97   5.08  
VAL A   98   9.57  
VAL A   99  12.07  
GLY A  100  13.19  
LEU A  101  13.55  
SER A  102  12.18  
MET A  103   9.63  
GLY A  104  12.52  
ALA A  105  12.29  
THR A  106   8.49  
ILE A  107   9.04  
THR A  108  11.05  
GLN A  109   8.71  
VAL A  110   5.52  
ILE A  111   6.86  
ALA A  112   6.06  
LEU A  113   3.67  
ASP A  114   1.84  
HIS A  115   2.71  
HIS A  116   2.56  
ASP A  117   2.09  
ARG A  118   3.17  
LEU A  119   5.99  
SER A  120   3.43  
SER A  121   6.43  
LEU A  122   8.42  
THR A  123   9.52  
MET A  124   9.83  
LEU A  125   9.57  
LEU A  126  11.11  
GLY A  127  10.17  
GLY A  128   8.92  
GLY A  129   6.54  
LEU A  130   5.87  
ASP A  131   2.75  
ILE A  132   5.03  
ASP A  133   2.68  
PHE A  134   5.63  
ASP A  135   2.39  
ALA A  136   2.94  
ASN A  137   4.88  
ILE A  138   3.33  
GLU A  139   2.01  
ARG A  140   2.31  
VAL A  141   2.11  
MET A  142   1.97  
ARG A  143   1.88  
GLY A  144   1.71  
GLU A  145   1.80  
PRO A  146   2.11  
THR A  147   2.33  
LEU A  148   2.01  
ASP A  149   2.73  
GLY A  150   1.75  
LEU A  151   2.24  
PRO A  152   2.45  
GLY A  153   2.76  
PRO A  154   3.46  
GLN A  155   2.02  
GLN A  156   1.96  
PRO A  157   2.49  
PHE A  158   4.58  
LEU A  159   2.10  
ASP A  160   1.76  
ALA A  161   4.13  
LEU A  162   2.16  
ALA A  163   1.85  
LEU A  164   3.02  
MET A  165   2.25  
ASN A  166   1.77  
GLN A  167   1.82  
PRO A  168   1.89  
ALA A  169   1.86  
GLU A  170   1.74  
GLY A  171   2.45  
ARG A  172   2.07  
ALA A  173   1.82  
ALA A  174   2.54  
GLU A  175   4.21  
VAL A  176   3.23  
ALA A  177   3.08  
LYS A  178   4.02  
ARG A  179   5.89  
VAL A  180   3.60  
SER A  181   4.24  
LYS A  182   5.60  
TRP A  183   8.28  
ARG A  184   3.11  
ILE A  185   2.74  
LEU A  186   6.05  
SER A  187   5.73  
GLY A  188   3.62  
THR A  189   1.99  
GLY A  190   1.79  
VAL A  191   2.18  
PRO A  192   1.83  
PHE A  193   3.73  
ASP A  194   2.20  
ASP A  195   1.96  
ALA A  196   1.77  
GLU A  197   1.97  
TYR A  198   5.84  
ALA A  199   3.11  
ARG A  200   2.44  
TRP A  201   3.28  
GLU A  202   6.89  
GLU A  203   2.95  
ARG A  204   2.11  
ALA A  205   4.18  
ILE A  206   4.08  
ASP A  207   1.82  
HIS A  208   2.38  
ALA A  209   2.21  
GLY A  210   1.71  
GLY A  211   1.71  
VAL A  212   2.29  
LEU A  213   2.17  
ALA A  214   1.83  
GLU A  215   1.99  
PRO A  216   2.77  
TYR A  217   2.11  
ALA A  218   4.39  
HIS A  219   6.75  
TYR A  220   1.99  
SER A  221   1.80  
LEU A  222   3.61  
THR A  223   2.27  
LEU A  224   2.51  
PRO A  225   2.47  
PRO A  226   2.30  
PRO A  227   2.08  
SER A  228   1.81  
ARG A  229   2.61  
ALA A  230   2.52  
ALA A  231   1.81  
GLU A  232   1.94  
LEU A  233   4.95  
ARG A  234   2.00  
GLU A  235   1.82  
VAL A  236   3.39  
THR A  237   2.27  
VAL A  238   3.66  
PRO A  239   2.47  
THR A  240   4.49  
LEU A  241   5.78  
VAL A  242   5.47  
ILE A  243   5.28  
GLN A  244   4.64  
ALA A  245   6.12  
GLU A  246   2.59  
HIS A  247   2.22  
ASP A  248   5.58  
PRO A  249   4.66  
ILE A  250   7.79  
ALA A  251   7.13  
PRO A  252   3.96  
ALA A  253   2.26  
PRO A  254   2.10  
HIS A  255   5.30  
GLY A  256   4.21  
LYS A  257   2.15  
HIS A  258   2.48  
LEU A  259   6.09  
ALA A  260   2.50  
GLY A  261   1.82  
LEU A  262   2.45  
ILE A  263   4.29  
PRO A  264   2.17  
THR A  265   2.06  
ALA A  266   2.20  
ARG A  267   2.14  
LEU A  268   2.11  
ALA A  269   2.07  
GLU A  270   1.87  
ILE A  271   3.01  
PRO A  272   2.36  
GLY A  273   3.33  
MET A  274   5.96  
GLY A  275   7.05  
HIS A  276   9.25  
ALA A  277   8.10  
LEU A  278   7.35  
PRO A  279   3.16  
SER A  280   1.95  
SER A  281   1.81  
VAL A  282   3.21  
HIS A  283   3.32  
GLY A  284   1.78  
PRO A  285   2.88  
LEU A  286   5.41  
ALA A  287   2.56  
GLU A  288   1.77  
VAL A  289   2.35  
ILE A  290   6.07  
LEU A  291   2.84  
ALA A  292   2.86  
HIS A  293   4.28  
THR A  294   4.71  
ARG A  295   2.00  
SER A  296   1.87  
ALA A  297   2.50  
ALA A  298   1.93  
>1QFS A
MET A    1   1.87  
LEU A    2   1.94  
SER A    3   1.79  
PHE A    4   2.30  
GLN A    5   1.82  
TYR A    6   2.17  
PRO A    7   1.95  
ASP A    8   1.67  
VAL A    9   2.16  
TYR A   10   2.05  
ARG A   11   2.67  
ASP A   12   2.59  
GLU A   13   2.13  
THR A   14   1.91  
ALA A   15   2.24  
ILE A   16   1.97  
GLN A   17   1.88  
ASP A   18   1.89  
TYR A   19   2.60  
HIS A   20   1.91  
GLY A   21   1.82  
HIS A   22   2.40  
LYS A   23   1.91  
VAL A   24   3.01  
CYS A   25   2.08  
ASP A   26   3.49  
PRO A   27   3.57  
TYR A   28   5.47  
ALA A   29   2.29  
TRP A   30   1.91  
LEU A   31   4.54  
GLU A   32   2.12  
ASP A   33   2.25  
PRO A   34   3.25  
ASP A   35   2.13  
SER A   36   4.07  
GLU A   37   1.93  
GLN A   38   2.08  
THR A   39   5.06  
LYS A   40   2.23  
ALA A   41   1.77  
PHE A   42   3.00  
VAL A   43   3.48  
GLU A   44   2.36  
ALA A   45   2.27  
GLN A   46   4.21  
ASN A   47   2.63  
LYS A   48   2.21  
ILE A   49   3.36  
THR A   50   5.43  
VAL A   51   2.63  
PRO A   52   2.04  
PHE A   53   4.70  
LEU A   54   5.01  
GLU A   55   1.88  
GLN A   56   1.79  
CYS A   57   2.48  
PRO A   58   2.02  
ILE A   59   3.01  
ARG A   60   2.50  
GLY A   61   1.98  
LEU A   62   2.41  
TYR A   63   7.05  
LYS A   64   2.70  
GLU A   65   1.85  
ARG A   66   2.78  
MET A   67   5.84  
THR A   68   2.26  
GLU A   69   1.80  
LEU A   70   2.49  
TYR A   71   5.27  
ASP A   72   1.95  
TYR A   73   3.61  
PRO A   74   2.89  
LYS A   75   6.50  
TYR A   76   4.48  
SER A   77   9.58  
CYS A   78   9.73  
HIS A   79   5.72  
PHE A   80   9.59  
LYS A   81   4.49  
LYS A   82   7.02  
GLY A   83   2.84  
LYS A   84   2.02  
ARG A   85   3.01  
TYR A   86   3.69  
PHE A   87   7.17  
TYR A   88   5.50  
PHE A   89  10.14  
TYR A   90   4.45  
ASN A   91   5.51  
THR A   92   2.31  
GLY A   93   3.46  
LEU A   94   2.06  
GLN A   95   2.58  
ASN A   96   4.28  
GLN A   97   6.16  
ARG A   98   9.59  
VAL A   99   6.30  
LEU A  100   6.89  
TYR A  101   4.22  
VAL A  102   3.82  
GLN A  103   3.49  
ASP A  104   1.96  
SER A  105   2.34  
LEU A  106   1.96  
GLU A  107   1.76  
GLY A  108   1.83  
GLU A  109   1.73  
ALA A  110   1.86  
ARG A  111   2.21  
VAL A  112   2.61  
PHE A  113   3.06  
LEU A  114   3.31  
ASP A  115   3.66  
PRO A  116   5.45  
ASN A  117   2.50  
ILE A  118   2.05  
LEU A  119   2.31  
SER A  120   2.38  
ASP A  121   1.70  
ASP A  122   2.11  
GLY A  123   3.98  
THR A  124   4.35  
VAL A  125   3.48  
ALA A  126   4.98  
LEU A  127   7.24  
ARG A  128   7.06  
GLY A  129  10.03  
TYR A  130  11.12  
ALA A  131   9.17  
PHE A  132   7.77  
SER A  133   3.44  
GLU A  134   2.51  
ASP A  135   2.05  
GLY A  136   4.90  
GLU A  137   2.76  
TYR A  138   2.79  
PHE A  139   6.56  
ALA A  140   8.15  
TYR A  141   4.50  
GLY A  142   5.78  
LEU A  143   2.69  
SER A  144   2.59  
ALA A  145   1.95  
SER A  146   3.41  
GLY A  147   5.03  
SER A  148   2.82  
ASP A  149   5.51  
TRP A  150   2.48  
VAL A  151   3.92  
THR A  152   2.76  
ILE A  153   6.47  
LYS A  154   4.15  
PHE A  155   5.10  
MET A  156   3.58  
LYS A  157   3.26  
VAL A  158   5.17  
ASP A  159   2.05  
GLY A  160   1.88  
ALA A  161   2.17  
LYS A  162   2.31  
GLU A  163   1.81  
LEU A  164   2.01  
PRO A  165   1.83  
ASP A  166   2.15  
VAL A  167   1.95  
LEU A  168   4.17  
GLU A  169   2.42  
ARG A  170   2.29  
VAL A  171   5.24  
LYS A  172   6.45  
PHE A  173   9.85  
SER A  174  10.17  
CYS A  175  11.54  
MET A  176  11.41  
ALA A  177   9.76  
TRP A  178   5.17  
THR A  179   4.80  
HIS A  180   2.74  
ASP A  181   1.93  
GLY A  182   1.82  
LYS A  183   2.63  
GLY A  184   5.71  
MET A  185   8.30  
PHE A  186   9.17  
TYR A  187   6.75  
ASN A  188   7.00  
ALA A  189   2.71  
TYR A  190   4.60  
PRO A  191   2.16  
GLN A  192   1.86  
GLN A  193   2.30  
ASP A  194   1.71  
GLY A  195   1.71  
LYS A  196   2.11  
SER A  197   1.78  
ASP A  198   2.00  
GLY A  199   4.37  
THR A  200   3.73  
GLU A  201   4.97  
THR A  202   4.07  
SER A  203   3.30  
THR A  204   2.65  
ASN A  205   4.94  
LEU A  206   2.23  
HIS A  207   2.47  
GLN A  208   6.48  
LYS A  209   3.71  
LEU A  210   7.46  
TYR A  211   3.90  
TYR A  212   6.16  
HIS A  213   4.52  
VAL A  214   3.38  
LEU A  215   2.14  
GLY A  216   1.78  
THR A  217   2.16  
ASP A  218   1.96  
GLN A  219   2.34  
SER A  220   1.79  
GLU A  221   1.79  
ASP A  222   3.50  
ILE A  223   3.08  
LEU A  224   2.67  
CYS A  225   5.70  
ALA A  226   4.71  
GLU A  227   2.29  
PHE A  228   2.71  
PRO A  229   1.97  
ASP A  230   1.75  
GLU A  231   2.39  
PRO A  232   2.67  
LYS A  233   3.09  
TRP A  234   3.90  
MET A  235   8.75  
GLY A  236   8.18  
GLY A  237  10.41  
ALA A  238  11.74  
GLU A  239  11.24  
LEU A  240   6.88  
SER A  241   5.73  
ASP A  242   4.15  
ASP A  243   2.07  
GLY A  244   2.81  
ARG A  245   2.15  
TYR A  246   4.29  
VAL A  247   6.82  
LEU A  248   9.28  
LEU A  249   7.63  
SER A  250  10.42  
ILE A  251   6.80  
ARG A  252  10.00  
GLU A  253   4.68  
GLY A  254   6.28  
CYS A  255   7.17  
ASP A  256   4.21  
PRO A  257   6.31  
VAL A  258   5.66  
ASN A  259   8.59  
ARG A  260   4.81  
LEU A  261   6.64  
TRP A  262   4.62  
TYR A  263   3.65  
CYS A  264   3.06  
ASP A  265   2.33  
LEU A  266   2.17  
GLN A  267   1.77  
GLN A  268   1.86  
GLU A  269   2.07  
SER A  270   1.74  
ASN A  271   1.80  
GLY A  272   2.21  
ILE A  273   3.00  
THR A  274   2.27  
GLY A  275   3.69  
ILE A  276   2.09  
LEU A  277   3.43  
LYS A  278   1.91  
TRP A  279   3.65  
VAL A  280   2.49  
LYS A  281   2.03  
LEU A  282   2.54  
ILE A  283   2.74  
ASP A  284   2.11  
ASN A  285   2.70  
PHE A  286   4.17  
GLU A  287   2.05  
GLY A  288   4.62  
GLU A  289   8.21  
TYR A  290   7.24  
ASP A  291  12.85  
TYR A  292  10.41  
VAL A  293  10.30  
THR A  294   6.92  
ASN A  295   5.06  
GLU A  296   2.01  
GLY A  297   2.45  
THR A  298   2.46  
VAL A  299   2.93  
PHE A  300   6.00  
THR A  301   6.82  
PHE A  302   8.05  
LYS A  303  10.49  
THR A  304   7.93  
ASN A  305   4.63  
ARG A  306   3.35  
HIS A  307   1.96  
SER A  308   3.40  
PRO A  309   3.17  
ASN A  310   5.46  
TYR A  311   6.99  
ARG A  312   4.59  
LEU A  313   6.53  
ILE A  314   5.74  
ASN A  315   2.56  
ILE A  316   3.18  
ASP A  317   2.48  
PHE A  318   4.11  
THR A  319   1.88  
ASP A  320   2.20  
PRO A  321   2.21  
GLU A  322   2.00  
GLU A  323   1.81  
SER A  324   1.75  
LYS A  325   2.30  
TRP A  326   2.91  
LYS A  327   2.29  
VAL A  328   2.18  
LEU A  329   3.67  
VAL A  330   2.50  
PRO A  331   1.97  
GLU A  332   2.25  
HIS A  333   2.14  
GLU A  334   1.96  
LYS A  335   2.54  
ASP A  336   2.84  
VAL A  337   7.02  
LEU A  338   6.21  
GLU A  339   9.54  
TRP A  340  11.27  
VAL A  341   9.80  
ALA A  342  10.48  
CYS A  343   6.83  
VAL A  344   6.47  
ARG A  345   2.97  
SER A  346   2.52  
ASN A  347   2.34  
PHE A  348   3.86  
LEU A  349   7.31  
VAL A  350   8.71  
LEU A  351   5.51  
CYS A  352   7.82  
TYR A  353   3.79  
LEU A  354   5.81  
HIS A  355   2.25  
ASP A  356   2.79  
VAL A  357   5.83  
LYS A  358   2.46  
ASN A  359   4.41  
THR A  360   3.63  
LEU A  361   6.39  
GLN A  362   4.08  
LEU A  363   4.21  
HIS A  364   3.63  
ASP A  365   2.88  
LEU A  366   3.59  
ALA A  367   2.30  
THR A  368   2.11  
GLY A  369   1.98  
ALA A  370   2.24  
LEU A  371   2.02  
LEU A  372   2.13  
LYS A  373   2.75  
ILE A  374   2.19  
PHE A  375   4.35  
PRO A  376   2.05  
LEU A  377   2.97  
GLU A  378   1.82  
VAL A  379   2.14  
GLY A  380   4.55  
SER A  381   7.44  
VAL A  382   8.88  
VAL A  383  11.36  
GLY A  384  11.39  
TYR A  385  11.57  
SER A  386   9.51  
GLY A  387   8.52  
GLN A  388   7.11  
LYS A  389   2.57  
LYS A  390   2.10  
ASP A  391   3.98  
THR A  392   2.90  
GLU A  393   3.11  
ILE A  394   6.56  
PHE A  395   6.32  
TYR A  396   5.15  
GLN A  397   8.99  
PHE A  398   4.09  
THR A  399   5.57  
SER A  400   3.54  
PHE A  401   5.12  
LEU A  402   2.53  
SER A  403   2.73  
PRO A  404   3.66  
GLY A  405   3.80  
ILE A  406   3.82  
ILE A  407   6.04  
TYR A  408   3.51  
HIS A  409   2.71  
CYS A  410   2.72  
ASP A  411   1.85  
LEU A  412   4.34  
THR A  413   2.00  
LYS A  414   1.92  
GLU A  415   1.79  
GLU A  416   1.77  
LEU A  417   2.07  
GLU A  418   1.74  
PRO A  419   1.97  
ARG A  420   2.04  
VAL A  421   1.98  
PHE A  422   2.21  
ARG A  423   2.50  
GLU A  424   1.85  
VAL A  425   2.30  
THR A  426   2.02  
VAL A  427   2.24  
LYS A  428   1.90  
GLY A  429   1.71  
ILE A  430   2.74  
ASP A  431   1.92  
ALA A  432   1.86  
SER A  433   1.74  
ASP A  434   1.77  
TYR A  435   2.70  
GLN A  436   2.33  
THR A  437   2.12  
VAL A  438   2.66  
GLN A  439   2.17  
ILE A  440   3.40  
PHE A  441   2.06  
TYR A  442   5.28  
PRO A  443   2.22  
SER A  444   3.07  
LYS A  445   2.04  
ASP A  446   1.85  
GLY A  447   1.71  
THR A  448   2.40  
LYS A  449   2.36  
ILE A  450   4.70  
PRO A  451   3.92  
MET A  452   7.32  
PHE A  453   5.49  
ILE A  454   6.15  
VAL A  455   6.90  
HIS A  456   4.97  
LYS A  457   2.64  
LYS A  458   1.96  
GLY A  459   1.71  
ILE A  460   2.34  
LYS A  461   2.07  
LEU A  462   1.97  
ASP A  463   1.87  
GLY A  464   2.42  
SER A  465   2.23  
HIS A  466   3.17  
PRO A  467   3.69  
ALA A  468   7.91  
PHE A  469  11.38  
LEU A  470  11.20  
TYR A  471  14.68  
GLY A  472  13.43  
TYR A  473  14.62  
GLY A  474  10.94  
GLY A  475  11.47  
PHE A  476  10.01  
ASN A  477   9.59  
ILE A  478  13.69  
SER A  479  11.59  
ILE A  480  11.96  
THR A  481   9.21  
PRO A  482   6.37  
ASN A  483   9.17  
TYR A  484   6.43  
SER A  485  10.09  
VAL A  486   6.97  
SER A  487  10.36  
ARG A  488  11.19  
LEU A  489   6.38  
ILE A  490   6.50  
PHE A  491   6.71  
VAL A  492   5.69  
ARG A  493   2.51  
HIS A  494   3.26  
MET A  495   3.58  
GLY A  496   2.32  
GLY A  497   4.60  
VAL A  498   7.48  
LEU A  499   9.87  
ALA A  500  10.77  
VAL A  501  10.10  
ALA A  502   9.88  
ASN A  503   7.25  
ILE A  504   8.66  
ARG A  505   4.34  
GLY A  506   7.87  
GLY A  507   9.10  
GLY A  508   9.39  
GLU A  509   7.39  
TYR A  510   3.32  
GLY A  511   5.99  
GLU A  512   3.32  
THR A  513   2.33  
TRP A  514   4.30  
HIS A  515   6.40  
LYS A  516   2.67  
GLY A  517   2.40  
GLY A  518   4.95  
ILE A  519   4.23  
LEU A  520   2.84  
ALA A  521   1.97  
ASN A  522   2.10  
LYS A  523   5.61  
GLN A  524   2.40  
ASN A  525   2.79  
CYS A  526   6.26  
PHE A  527   5.61  
ASP A  528   2.03  
ASP A  529   5.09  
PHE A  530   7.36  
GLN A  531   3.16  
CYS A  532   2.87  
ALA A  533   6.23  
ALA A  534   5.18  
GLU A  535   2.56  
TYR A  536   3.91  
LEU A  537   6.53  
ILE A  538   2.50  
LYS A  539   2.12  
GLU A  540   2.06  
GLY A  541   2.58  
TYR A  542   4.54  
THR A  543   3.76  
SER A  544   2.85  
PRO A  545   2.16  
LYS A  546   1.98  
ARG A  547   3.32  
LEU A  548   5.60  
THR A  549   7.59  
ILE A  550   9.06  
ASN A  551  12.96  
GLY A  552  14.31  
GLY A  553  14.64  
SER A  554  15.65  
ASN A  555  13.83  
GLY A  556  14.71  
GLY A  557  14.02  
LEU A  558  10.77  
LEU A  559  10.21  
VAL A  560  11.33  
ALA A  561   9.61  
THR A  562   6.27  
CYS A  563   6.65  
ALA A  564   6.94  
ASN A  565   4.99  
GLN A  566   2.01  
ARG A  567   3.00  
PRO A  568   3.42  
ASP A  569   1.98  
LEU A  570   2.81  
PHE A  571   4.19  
GLY A  572   2.18  
CYS A  573   5.26  
VAL A  574   7.59  
ILE A  575  10.84  
ALA A  576  11.91  
GLN A  577  10.14  
VAL A  578  11.74  
GLY A  579  13.95  
VAL A  580  12.82  
MET A  581  10.52  
ASP A  582   7.43  
MET A  583   8.68  
LEU A  584   4.68  
LYS A  585   3.61  
PHE A  586   6.94  
HIS A  587   3.10  
LYS A  588   2.07  
TYR A  589   3.90  
THR A  590   6.54  
ILE A  591   7.34  
GLY A  592   6.13  
HIS A  593   3.40  
ALA A  594   6.28  
TRP A  595   8.80  
THR A  596   3.64  
THR A  597   2.76  
ASP A  598   6.19  
TYR A  599   8.19  
GLY A  600   3.43  
CYS A  601   2.42  
SER A  602   2.32  
ASP A  603   1.72  
SER A  604   2.34  
LYS A  605   2.07  
GLN A  606   2.09  
HIS A  607   3.29  
PHE A  608   4.86  
GLU A  609   1.99  
TRP A  610   2.71  
LEU A  611   6.08  
ILE A  612   2.55  
LYS A  613   1.98  
TYR A  614   5.24  
SER A  615   5.95  
PRO A  616   7.15  
LEU A  617   4.68  
HIS A  618   2.57  
ASN A  619   2.33  
VAL A  620   2.69  
LYS A  621   2.42  
LEU A  622   2.20  
PRO A  623   3.35  
GLU A  624   1.78  
ALA A  625   2.31  
ASP A  626   1.72  
ASP A  627   1.67  
ILE A  628   2.34  
GLN A  629   2.50  
TYR A  630   5.16  
PRO A  631   2.93  
SER A  632   3.79  
MET A  633   7.67  
LEU A  634   9.11  
LEU A  635  10.54  
LEU A  636   6.72  
THR A  637   7.40  
ALA A  638   6.56  
ASP A  639   3.83  
HIS A  640   4.15  
ASP A  641   9.65  
ASP A  642   7.02  
ARG A  643  10.79  
VAL A  644  12.28  
VAL A  645   8.46  
PRO A  646   8.98  
LEU A  647   6.66  
HIS A  648   9.44  
SER A  649  10.98  
LEU A  650   8.12  
LYS A  651   6.98  
PHE A  652   8.08  
ILE A  653   8.35  
ALA A  654   6.63  
THR A  655   4.04  
LEU A  656   6.95  
GLN A  657   4.41  
TYR A  658   2.78  
ILE A  659   2.28  
VAL A  660   4.06  
GLY A  661   2.47  
ARG A  662   1.90  
SER A  663   2.08  
ARG A  664   1.86  
LYS A  665   2.51  
GLN A  666   4.32  
ASN A  667   1.87  
ASN A  668   2.42  
PRO A  669   4.08  
LEU A  670   6.29  
LEU A  671   7.82  
ILE A  672   7.91  
HIS A  673   3.99  
VAL A  674   3.26  
ASP A  675   2.71  
THR A  676   2.51  
LYS A  677   2.90  
ALA A  678   6.05  
GLY A  679   8.39  
HIS A  680  11.71  
GLY A  681  10.50  
ALA A  682   9.89  
GLY A  683   8.50  
LYS A  684   6.29  
PRO A  685   3.46  
THR A  686   4.20  
ALA A  687   2.67  
LYS A  688   2.85  
VAL A  689   6.52  
ILE A  690   4.41  
GLU A  691   2.61  
GLU A  692   4.32  
VAL A  693   6.98  
SER A  694   5.53  
ASP A  695   4.12  
MET A  696   7.99  
PHE A  697   9.68  
ALA A  698   6.32  
PHE A  699   6.66  
ILE A  700   7.40  
ALA A  701   4.06  
ARG A  702   2.21  
CYS A  703   2.28  
LEU A  704   2.44  
ASN A  705   1.91  
ILE A  706   3.16  
ASP A  707   1.88  
TRP A  708   2.55  
ILE A  709   2.62  
PRO A  710   1.93  
>1VE6 A
GLU A    8   2.79  
PHE A    9   2.09  
SER A   10   1.84  
ARG A   11   2.08  
ILE A   12   3.14  
VAL A   13   4.48  
ARG A   14   2.15  
ASP A   15   4.09  
VAL A   16   5.01  
GLU A   17   1.91  
ARG A   18   2.18  
LEU A   19   5.95  
ILE A   20   2.82  
ALA A   21   1.80  
VAL A   22   2.61  
GLU A   23   2.87  
LYS A   24   6.48  
TYR A   25   4.31  
SER A   26   8.69  
LEU A   27   6.66  
GLN A   28   4.50  
GLY A   29   3.41  
VAL A   30   3.06  
VAL A   31   4.52  
ASP A   32   1.85  
GLY A   33   1.71  
ASP A   34   1.91  
LYS A   35   3.71  
LEU A   36   6.28  
LEU A   37   6.54  
VAL A   38   6.04  
VAL A   39   6.86  
GLY A   40   4.21  
PHE A   41   5.75  
SER A   42   2.79  
GLU A   43   1.71  
GLY A   44   1.71  
SER A   45   2.79  
VAL A   46   5.92  
ASN A   47   4.05  
ALA A   48   6.07  
TYR A   49   3.26  
LEU A   50   3.77  
TYR A   51   3.80  
ASP A   52   2.26  
GLY A   53   1.90  
GLY A   54   1.71  
GLU A   55   1.96  
THR A   56   2.13  
VAL A   57   2.65  
LYS A   58   1.99  
LEU A   59   3.91  
ASN A   60   3.47  
ARG A   61   1.88  
GLU A   62   2.02  
PRO A   63   2.18  
ILE A   64   5.00  
ASN A   65   4.61  
SER A   66   8.89  
VAL A   67   7.67  
LEU A   68   6.87  
ASP A   69   2.82  
PRO A   70   2.47  
HIS A   71   2.14  
TYR A   72   2.14  
GLY A   73   1.71  
VAL A   74   2.22  
GLY A   75   1.81  
ARG A   76   2.50  
VAL A   77   5.38  
ILE A   78   6.52  
LEU A   79   7.41  
VAL A   80   8.18  
ARG A   81   3.50  
ASP A   82   2.47  
VAL A   83   1.98  
SER A   84   2.01  
LYS A   85   1.99  
GLY A   86   2.66  
ALA A   87   2.36  
GLU A   88   4.53  
GLN A   89   2.39  
HIS A   90   5.81  
ALA A   91   5.54  
LEU A   92   7.27  
PHE A   93   3.68  
LYS A   94   2.29  
VAL A   95   2.79  
ASN A   96   2.30  
THR A   97   2.78  
SER A   98   1.94  
ARG A   99   2.02  
PRO A  100   1.98  
GLY A  101   1.84  
GLU A  102   1.76  
GLU A  103   1.83  
GLN A  104   2.02  
ARG A  105   2.13  
LEU A  106   3.54  
GLU A  107   1.75  
ALA A  108   1.77  
VAL A  109   3.30  
LYS A  110   2.31  
PRO A  111   2.04  
MET A  112   3.49  
ARG A  113   4.11  
ILE A  114   8.35  
LEU A  115   9.78  
SER A  116  10.14  
GLY A  117   7.14  
VAL A  118   5.85  
ASP A  119   4.98  
THR A  120   2.34  
GLY A  121   1.96  
GLU A  122   1.80  
ALA A  123   4.08  
VAL A  124   5.79  
VAL A  125   7.68  
PHE A  126   7.14  
THR A  127   9.12  
GLY A  128   6.18  
ALA A  129   5.29  
THR A  130   2.81  
GLU A  131   1.93  
ASP A  132   1.76  
ARG A  133   2.68  
VAL A  134   4.78  
ALA A  135   5.73  
LEU A  136   6.02  
TYR A  137   3.59  
ALA A  138   5.21  
LEU A  139   2.96  
ASP A  140   1.85  
GLY A  141   1.71  
GLY A  142   1.71  
GLY A  143   1.91  
LEU A  144   1.97  
ARG A  145   2.01  
GLU A  146   1.79  
LEU A  147   3.45  
ALA A  148   2.24  
ARG A  149   1.89  
LEU A  150   4.37  
PRO A  151   2.52  
GLY A  152   5.03  
PHE A  153   8.35  
GLY A  154   9.63  
PHE A  155  10.82  
VAL A  156   7.58  
SER A  157   4.35  
ASP A  158   3.19  
ILE A  159   3.32  
ARG A  160   2.27  
GLY A  161   1.75  
ASP A  162   1.82  
LEU A  163   2.49  
ILE A  164   5.86  
ALA A  165   7.11  
GLY A  166   8.74  
LEU A  167   9.01  
GLY A  168   5.79  
PHE A  169   7.73  
PHE A  170   2.93  
GLY A  171   2.01  
GLY A  172   2.21  
GLY A  173   4.76  
ARG A  174   2.73  
VAL A  175   5.22  
SER A  176   4.14  
LEU A  177   6.37  
PHE A  178   6.67  
THR A  179   3.55  
SER A  180   2.81  
ASN A  181   2.69  
LEU A  182   3.50  
SER A  183   1.96  
SER A  184   1.88  
GLY A  185   2.02  
GLY A  186   1.89  
LEU A  187   2.01  
ARG A  188   2.07  
VAL A  189   1.93  
PHE A  190   3.37  
ASP A  191   1.75  
SER A  192   1.82  
GLY A  193   1.71  
GLU A  194   1.72  
GLY A  195   2.86  
SER A  196   5.19  
PHE A  197   5.19  
SER A  198   9.44  
SER A  199   8.07  
ALA A  200   5.38  
SER A  201   3.85  
ILE A  202   4.94  
SER A  203   3.59  
PRO A  204   2.07  
GLY A  205   1.75  
MET A  206   2.02  
LYS A  207   2.87  
VAL A  208   6.02  
THR A  209   6.06  
ALA A  210   7.16  
GLY A  211   7.04  
LEU A  212   4.01  
GLU A  213   6.07  
THR A  214   2.65  
ALA A  215   1.92  
ARG A  216   1.85  
GLU A  217   1.74  
ALA A  218   2.91  
ARG A  219   2.38  
LEU A  220   4.49  
VAL A  221   4.21  
THR A  222   2.98  
VAL A  223   4.97  
ASP A  224   2.66  
PRO A  225   2.16  
ARG A  226   1.87  
ASP A  227   1.87  
GLY A  228   1.99  
SER A  229   2.14  
VAL A  230   1.94  
GLU A  231   2.06  
ASP A  232   1.85  
LEU A  233   2.73  
GLU A  234   1.87  
LEU A  235   3.09  
PRO A  236   1.83  
SER A  237   2.31  
LYS A  238   1.90  
ASP A  239   2.12  
PHE A  240   3.24  
SER A  241   1.93  
SER A  242   1.84  
TYR A  243   2.63  
ARG A  244   2.05  
PRO A  245   2.48  
THR A  246   2.46  
ALA A  247   5.87  
ILE A  248   7.05  
THR A  249   9.11  
TRP A  250   4.28  
LEU A  251   5.35  
GLY A  252   3.20  
TYR A  253   3.01  
LEU A  254   3.20  
PRO A  255   1.88  
ASP A  256   1.83  
GLY A  257   1.81  
ARG A  258   2.56  
LEU A  259   5.65  
ALA A  260   6.78  
VAL A  261   8.03  
VAL A  262   9.00  
ALA A  263   6.89  
ARG A  264   6.66  
ARG A  265   2.08  
GLU A  266   1.96  
GLY A  267   3.47  
ARG A  268   2.25  
SER A  269   4.52  
ALA A  270   4.87  
VAL A  271   6.19  
PHE A  272   5.33  
ILE A  273   2.61  
ASP A  274   2.37  
GLY A  275   3.73  
GLU A  276   2.22  
ARG A  277   1.99  
VAL A  278   2.40  
GLU A  279   2.13  
ALA A  280   2.25  
PRO A  281   2.45  
GLN A  282   1.84  
GLY A  283   4.37  
ASN A  284   6.89  
HIS A  285   7.42  
GLY A  286   7.99  
ARG A  287   4.15  
VAL A  288   6.00  
VAL A  289   5.31  
LEU A  290   2.33  
TRP A  291   2.96  
ARG A  292   1.81  
GLY A  293   1.71  
LYS A  294   2.19  
LEU A  295   2.34  
VAL A  296   4.31  
THR A  297   7.78  
SER A  298   9.25  
HIS A  299   4.29  
THR A  300   5.84  
SER A  301   2.74  
LEU A  302   2.48  
SER A  303   1.91  
THR A  304   2.46  
PRO A  305   3.29  
PRO A  306   6.63  
ARG A  307   3.94  
ILE A  308   5.77  
VAL A  309   4.75  
SER A  310   2.96  
LEU A  311   3.77  
PRO A  312   2.04  
SER A  313   1.81  
GLY A  314   1.98  
GLU A  315   1.98  
PRO A  316   2.15  
LEU A  317   2.21  
LEU A  318   2.57  
GLU A  319   1.81  
GLY A  320   2.05  
GLY A  321   1.71  
LEU A  322   2.25  
PRO A  323   2.26  
GLU A  324   1.98  
ASP A  325   1.73  
LEU A  326   4.30  
ARG A  327   2.20  
ARG A  328   1.86  
SER A  329   2.61  
ILE A  330   2.47  
ALA A  331   1.94  
GLY A  332   2.23  
SER A  333   1.83  
ARG A  334   1.93  
LEU A  335   2.28  
VAL A  336   2.43  
TRP A  337   1.98  
VAL A  338   2.61  
GLU A  339   1.79  
SER A  340   2.73  
PHE A  341   2.13  
ASP A  342   1.89  
GLY A  343   1.71  
SER A  344   2.21  
ARG A  345   2.31  
VAL A  346   5.80  
PRO A  347   5.03  
THR A  348   5.61  
TYR A  349   3.64  
VAL A  350   4.67  
LEU A  351   4.55  
GLU A  352   2.53  
SER A  353   3.94  
GLY A  354   2.00  
ARG A  355   1.93  
ALA A  356   2.01  
PRO A  357   2.37  
THR A  358   2.02  
PRO A  359   2.12  
GLY A  360   2.98  
PRO A  361   3.36  
THR A  362   6.93  
VAL A  363  10.10  
VAL A  364   9.78  
LEU A  365  12.50  
VAL A  366  13.11  
HIS A  367  12.95  
GLY A  368  15.37  
GLY A  369  14.09  
PRO A  370  10.99  
PHE A  371  10.02  
ALA A  372  11.72  
GLU A  373   9.20  
ASP A  374   8.73  
SER A  375   5.80  
ASP A  376   2.82  
SER A  377   5.88  
TRP A  378   6.39  
ASP A  379   8.64  
THR A  380   8.85  
PHE A  381  11.22  
ALA A  382   8.03  
ALA A  383   7.33  
SER A  384   7.24  
LEU A  385   7.13  
ALA A  386   5.39  
ALA A  387   3.29  
ALA A  388   2.06  
GLY A  389   2.41  
PHE A  390   5.24  
HIS A  391   5.68  
VAL A  392   8.45  
VAL A  393   8.69  
MET A  394   8.12  
PRO A  395   9.38  
ASN A  396   7.65  
TYR A  397  10.03  
ARG A  398   4.93  
GLY A  399   7.89  
SER A  400   7.21  
THR A  401   8.21  
GLY A  402   4.32  
TYR A  403   2.72  
GLY A  404   2.88  
GLU A  405   2.87  
GLU A  406   2.05  
TRP A  407   3.26  
ARG A  408   6.25  
LEU A  409   2.56  
LYS A  410   2.03  
ILE A  411   4.48  
ILE A  412   2.46  
GLY A  413   1.85  
ASP A  414   2.30  
PRO A  415   4.83  
CYS A  416   2.57  
GLY A  417   2.14  
GLY A  418   2.73  
GLU A  419   5.88  
LEU A  420   4.23  
GLU A  421   3.04  
ASP A  422   6.31  
VAL A  423   6.83  
SER A  424   2.99  
ALA A  425   2.29  
ALA A  426   4.29  
ALA A  427   3.70  
ARG A  428   2.03  
TRP A  429   2.52  
ALA A  430   4.66  
ARG A  431   2.00  
GLU A  432   1.73  
SER A  433   1.74  
GLY A  434   1.78  
LEU A  435   2.66  
ALA A  436   3.47  
SER A  437   1.95  
GLU A  438   2.33  
LEU A  439   4.50  
TYR A  440   6.14  
ILE A  441   9.62  
MET A  442  12.45  
GLY A  443  15.19  
TYR A  444  14.18  
SER A  445  13.32  
TYR A  446  10.96  
GLY A  447  12.45  
GLY A  448  11.49  
TYR A  449   7.22  
MET A  450   7.81  
THR A  451  10.23  
LEU A  452   8.15  
CYS A  453   4.47  
ALA A  454   6.00  
LEU A  455   7.06  
THR A  456   4.91  
MET A  457   2.19  
LYS A  458   2.37  
PRO A  459   2.33  
GLY A  460   1.94  
LEU A  461   2.04  
PHE A  462   4.97  
LYS A  463   2.53  
ALA A  464   6.03  
GLY A  465   8.39  
VAL A  466  11.55  
ALA A  467  13.34  
GLY A  468  14.39  
ALA A  469  11.73  
SER A  470  12.08  
VAL A  471  10.02  
VAL A  472   7.18  
ASP A  473   3.80  
TRP A  474   6.45  
GLU A  475   1.89  
GLU A  476   2.00  
MET A  477   6.08  
TYR A  478   2.31  
GLU A  479   1.86  
LEU A  480   2.04  
SER A  481   3.01  
ASP A  482   3.06  
ALA A  483   3.12  
ALA A  484   5.78  
PHE A  485   5.93  
ARG A  486   2.55  
ASN A  487   3.75  
PHE A  488   7.74  
ILE A  489   4.10  
GLU A  490   1.81  
GLN A  491   3.38  
LEU A  492   5.90  
THR A  493   3.02  
GLY A  494   1.93  
GLY A  495   1.77  
SER A  496   2.09  
ARG A  497   1.89  
GLU A  498   1.78  
ILE A  499   3.14  
MET A  500   3.71  
ARG A  501   2.10  
SER A  502   1.81  
ARG A  503   2.35  
SER A  504   4.13  
PRO A  505   4.80  
ILE A  506   2.76  
ASN A  507   1.89  
HIS A  508   2.26  
VAL A  509   3.89  
ASP A  510   1.86  
ARG A  511   2.08  
ILE A  512   3.93  
LYS A  513   2.04  
GLU A  514   2.48  
PRO A  515   2.93  
LEU A  516   6.90  
ALA A  517   9.62  
LEU A  518  11.67  
ILE A  519  13.02  
HIS A  520   8.85  
PRO A  521   6.94  
GLN A  522   3.98  
ASN A  523   2.23  
ASP A  524   5.60  
SER A  525   2.67  
ARG A  526   6.62  
THR A  527   7.60  
PRO A  528   4.96  
LEU A  529   5.77  
LYS A  530   3.63  
PRO A  531   5.02  
LEU A  532   7.25  
LEU A  533   2.94  
ARG A  534   2.28  
LEU A  535   5.92  
MET A  536   5.97  
GLY A  537   3.65  
GLU A  538   2.71  
LEU A  539   6.25  
LEU A  540   2.75  
ALA A  541   1.93  
ARG A  542   1.94  
GLY A  543   1.71  
LYS A  544   2.43  
THR A  545   2.76  
PHE A  546   6.63  
GLU A  547   8.59  
ALA A  548  11.27  
HIS A  549  12.09  
ILE A  550   8.75  
ILE A  551   6.89  
PRO A  552   3.61  
ASP A  553   2.30  
ALA A  554   3.00  
GLY A  555   4.34  
HIS A  556   8.13  
ALA A  557   3.95  
ILE A  558   5.17  
ASN A  559   2.87  
THR A  560   3.13  
MET A  561   2.42  
GLU A  562   2.15  
ASP A  563   4.37  
ALA A  564   5.20  
VAL A  565   4.07  
LYS A  566   6.19  
ILE A  567   9.27  
LEU A  568   8.51  
LEU A  569   8.03  
PRO A  570  10.53  
ALA A  571   9.35  
VAL A  572   5.75  
PHE A  573   6.42  
PHE A  574   5.94  
LEU A  575   6.79  
ALA A  576   3.23  
THR A  577   2.87  
GLN A  578   2.65  
ARG A  579   2.25  
GLU A  580   1.78  
ARG A  581   1.84  
>7YAS A
ALA A    2   2.44  
PHE A    3   2.72  
ALA A    4   5.17  
HIS A    5   5.60  
PHE A    6   8.36  
VAL A    7   7.21  
LEU A    8   5.71  
ILE A    9   8.89  
HIS A   10   7.97  
THR A   11  10.52  
ILE A   12  10.00  
CYS A   13   6.97  
HIS A   14   6.83  
GLY A   15   4.46  
ALA A   16   2.26  
TRP A   17   2.91  
ILE A   18   3.17  
TRP A   19   4.17  
HIS A   20   1.91  
LYS A   21   2.00  
LEU A   22   5.05  
LYS A   23   2.50  
PRO A   24   2.39  
LEU A   25   2.11  
LEU A   26   4.56  
GLU A   27   2.01  
ALA A   28   1.85  
LEU A   29   2.00  
GLY A   30   2.52  
HIS A   31   5.18  
LYS A   32   3.55  
VAL A   33   3.77  
THR A   34   3.14  
ALA A   35   3.19  
LEU A   36   3.94  
ASP A   37   4.24  
LEU A   38   7.42  
ALA A   39   6.00  
ALA A   40   5.02  
SER A   41   5.03  
GLY A   42   1.97  
VAL A   43   2.10  
ASP A   44   2.75  
PRO A   45   2.02  
ARG A   46   2.31  
GLN A   47   2.41  
ILE A   48   5.65  
GLU A   49   2.04  
GLU A   50   1.80  
ILE A   51   4.04  
GLY A   52   4.53  
SER A   53   4.52  
PHE A   54   7.56  
ASP A   55   2.42  
GLU A   56   2.17  
TYR A   57   7.61  
SER A   58   4.54  
GLU A   59   2.77  
PRO A   60   4.59  
LEU A   61   6.79  
LEU A   62   4.17  
THR A   63   2.69  
PHE A   64   3.42  
LEU A   65   6.29  
GLU A   66   2.39  
ALA A   67   1.94  
LEU A   68   3.66  
PRO A   69   2.49  
PRO A   70   2.05  
GLY A   71   1.80  
GLU A   72   2.47  
LYS A   73   3.47  
VAL A   74   7.07  
ILE A   75   8.65  
LEU A   76  10.29  
VAL A   77  10.07  
GLY A   78  11.62  
GLU A   79  10.44  
SER A   80  13.10  
CYS A   81  12.23  
GLY A   82  12.90  
GLY A   83  12.72  
LEU A   84  10.31  
ASN A   85   8.69  
ILE A   86  11.06  
ALA A   87   8.16  
ILE A   88   5.71  
ALA A   89   6.63  
ALA A   90   5.48  
ASP A   91   3.34  
LYS A   92   2.05  
TYR A   93   2.86  
CYS A   94   2.60  
GLU A   95   1.84  
LYS A   96   4.38  
ILE A   97   4.75  
ALA A   98   3.48  
ALA A   99   5.86  
ALA A  100   8.44  
VAL A  101  10.37  
PHE A  102   9.44  
HIS A  103  11.37  
ASN A  104  10.83  
SER A  105  11.79  
VAL A  106  11.42  
LEU A  107   8.27  
PRO A  108   8.67  
ASP A  109   4.88  
THR A  110   2.79  
GLU A  111   1.85  
HIS A  112   2.70  
CYS A  113   3.29  
PRO A  114   5.86  
SER A  115   4.04  
TYR A  116   3.05  
VAL A  117   5.86  
VAL A  118   5.79  
ASP A  119   2.22  
LYS A  120   2.67  
LEU A  121   5.63  
MET A  122   2.34  
GLU A  123   1.75  
VAL A  124   2.33  
PHE A  125   4.03  
PRO A  126   2.03  
ASP A  127   2.11  
TRP A  128   3.28  
LYS A  129   2.05  
ASP A  130   2.08  
THR A  131   3.19  
THR A  132   2.59  
TYR A  133   1.94  
PHE A  134   2.01  
THR A  135   2.08  
TYR A  136   3.70  
THR A  137   2.08  
LYS A  138   3.22  
ASP A  139   1.79  
GLY A  140   1.71  
LYS A  141   2.62  
GLU A  142   2.03  
ILE A  143   5.26  
THR A  144   3.22  
GLY A  145   4.31  
LEU A  146   5.62  
LYS A  147   3.24  
LEU A  148   6.97  
GLY A  149   4.88  
PHE A  150   2.26  
THR A  151   2.20  
LEU A  152   6.04  
LEU A  153   5.95  
ARG A  154   2.48  
GLU A  155   2.23  
ASN A  156   5.19  
LEU A  157   8.69  
TYR A  158   6.61  
THR A  159   2.99  
LEU A  160   2.02  
CYS A  161   2.78  
GLY A  162   2.31  
PRO A  163   2.05  
GLU A  164   1.79  
GLU A  165   2.84  
TYR A  166   3.76  
GLU A  167   2.21  
LEU A  168   2.44  
ALA A  169   5.42  
LYS A  170   2.92  
MET A  171   1.97  
LEU A  172   2.08  
THR A  173   4.18  
ARG A  174   2.97  
LYS A  175   3.50  
GLY A  176   7.08  
SER A  177   7.95  
LEU A  178   6.79  
PHE A  179   7.75  
GLN A  180   3.25  
ASN A  181   2.44  
ILE A  182   5.08  
LEU A  183   6.32  
ALA A  184   2.37  
LYS A  185   1.97  
ARG A  186   2.48  
PRO A  187   2.27  
PHE A  188   2.63  
PHE A  189   5.46  
THR A  190   3.54  
LYS A  191   2.24  
GLU A  192   1.82  
GLY A  193   2.79  
TYR A  194   6.50  
GLY A  195   2.51  
SER A  196   1.96  
ILE A  197   4.77  
LYS A  198   3.66  
LYS A  199   4.43  
ILE A  200   6.48  
TYR A  201   6.15  
VAL A  202   7.19  
TRP A  203   5.07  
THR A  204   6.48  
ASP A  205   2.98  
GLN A  206   3.23  
ASP A  207   5.68  
GLU A  208   3.00  
ILE A  209   6.66  
PHE A  210   8.55  
LEU A  211   3.55  
PRO A  212   2.39  
GLU A  213   1.76  
PHE A  214   5.91  
GLN A  215   6.28  
LEU A  216   2.20  
TRP A  217   3.11  
GLN A  218   6.68  
ILE A  219   3.03  
GLU A  220   2.12  
ASN A  221   2.93  
TYR A  222   3.23  
LYS A  223   2.13  
PRO A  224   3.01  
ASP A  225   1.79  
LYS A  226   2.50  
VAL A  227   2.17  
TYR A  228   2.85  
LYS A  229   2.38  
VAL A  230   4.18  
GLU A  231   1.96  
GLY A  232   2.46  
GLY A  233   2.40  
ASP A  234   4.69  
HIS A  235   9.32  
LYS A  236   8.20  
LEU A  237   6.55  
GLN A  238   7.37  
LEU A  239   4.85  
THR A  240   2.29  
LYS A  241   3.43  
THR A  242   3.85  
LYS A  243   2.07  
GLU A  244   2.94  
ILE A  245   6.10  
ALA A  246   2.66  
GLU A  247   2.07  
ILE A  248   4.46  
LEU A  249   6.78  
GLN A  250   4.09  
GLU A  251   2.23  
VAL A  252   4.87  
ALA A  253   5.10  
ASP A  254   2.24  
THR A  255   2.06  
TYR A  256   3.38  
ASN A  257   1.91  
>1NKG A
ALA A    1   2.47  
PHE A    2   4.20  
GLY A    3   3.93  
ILE A    4   2.30  
THR A    5   2.50  
THR A    6   2.20  
SER A    7   2.25  
SER A    8   1.78  
SER A    9   2.15  
ALA A   10   4.26  
TYR A   11   4.34  
VAL A   12   3.35  
ILE A   13   6.79  
ASP A   14   4.76  
THR A   15   6.72  
ASN A   16   2.68  
ALA A   17   3.25  
PRO A   18   2.09  
ASN A   19   2.00  
GLN A   20   2.42  
LEU A   21   6.89  
LYS A   22   4.42  
PHE A   23   8.49  
THR A   24   4.72  
VAL A   25   7.25  
SER A   26   4.16  
ARG A   27   2.18  
SER A   28   1.96  
SER A   29   3.05  
CYS A   30   6.82  
ASP A   31   4.59  
ILE A   32   7.26  
THR A   33   2.81  
SER A   34   3.47  
ILE A   35   6.54  
ILE A   36   3.40  
HIS A   37   5.50  
TYR A   38   1.95  
GLY A   39   1.71  
THR A   40   2.21  
GLU A   41   2.80  
LEU A   42   6.33  
GLN A   43   5.95  
TYR A   44   3.27  
SER A   45   2.21  
SER A   46   1.90  
GLN A   47   2.23  
GLY A   48   4.00  
SER A   49   7.36  
HIS A   50   5.03  
ILE A   51   6.85  
GLY A   52   4.69  
SER A   53   2.14  
GLY A   54   1.83  
LEU A   55   3.49  
GLY A   56   1.77  
SER A   57   1.82  
ALA A   58   2.17  
THR A   59   2.67  
VAL A   60   3.65  
THR A   61   2.47  
ALA A   62   2.25  
THR A   63   2.43  
GLN A   64   1.99  
SER A   65   1.85  
GLY A   66   1.71  
ASP A   67   2.29  
TYR A   68   3.38  
ILE A   69   5.68  
LYS A   70   3.45  
VAL A   71   6.07  
THR A   72   4.27  
CYS A   73   6.34  
VAL A   74   2.60  
THR A   75   2.75  
ASP A   76   1.84  
THR A   77   3.05  
LEU A   78   5.95  
THR A   79   5.73  
GLN A   80   9.59  
TYR A   81   6.84  
MET A   82   9.61  
VAL A   83   7.73  
VAL A   84   7.95  
HIS A   85   3.55  
ASN A   86   2.22  
GLY A   87   3.22  
ASP A   88   3.11  
PRO A   89   5.15  
ILE A   90   4.83  
ILE A   91   9.58  
HIS A   92   6.69  
MET A   93  11.91  
ALA A   94  10.17  
THR A   95  10.04  
TYR A   96   4.20  
ILE A   97   5.82  
THR A   98   2.18  
ALA A   99   2.71  
GLU A  100   3.11  
PRO A  101   4.12  
SER A  102   1.98  
ILE A  103   2.43  
GLY A  104   2.39  
GLU A  105   4.86  
LEU A  106   8.90  
ARG A  107   6.84  
PHE A  108  10.80  
ILE A  109   7.96  
ALA A  110   9.97  
ARG A  111   5.56  
LEU A  112   7.62  
ASN A  113   3.29  
SER A  114   2.63  
ASP A  115   1.93  
LEU A  116   2.94  
LEU A  117   6.30  
PRO A  118   2.61  
ASN A  119   2.96  
GLU A  120   4.59  
GLU A  121   2.41  
PRO A  122   2.25  
PHE A  123   2.46  
GLY A  124   2.31  
ASP A  125   2.60  
VAL A  126   3.36  
SER A  127   6.36  
THR A  128   3.83  
THR A  129   4.90  
ALA A  130   2.96  
ASP A  131   1.76  
GLY A  132   2.05  
THR A  133   2.27  
ALA A  134   2.39  
ILE A  135   2.04  
GLU A  136   2.99  
GLY A  137   1.83  
SER A  138   2.01  
ASP A  139   4.46  
VAL A  140   5.05  
PHE A  141   4.11  
LEU A  142   2.45  
VAL A  143   2.98  
GLY A  144   1.71  
SER A  145   2.11  
GLU A  146   3.31  
THR A  147   5.66  
ARG A  148   5.17  
SER A  149   8.60  
LYS A  150   6.53  
PHE A  151   8.09  
TYR A  152   7.52  
SER A  153   7.89  
SER A  154   8.04  
GLU A  155   5.82  
ARG A  156   4.32  
PHE A  157   9.18  
ILE A  158   4.61  
ASP A  159   2.59  
ASP A  160   5.55  
GLN A  161   2.45  
ARG A  162   2.54  
HIS A  163   6.90  
CYS A  164   5.47  
ILE A  165   6.63  
ALA A  166   3.24  
GLY A  167   3.71  
ASP A  168   2.17  
ALA A  169   3.62  
HIS A  170   5.51  
ARG A  171   4.97  
VAL A  172   9.15  
CYS A  173   7.99  
MET A  174   8.90  
ILE A  175   6.35  
LEU A  176   7.07  
ASN A  177   3.03  
GLN A  178   5.83  
TYR A  179   7.90  
GLU A  180   8.07  
SER A  181   7.13  
SER A  182   9.36  
SER A  183   6.47  
GLY A  184   4.46  
GLY A  185   6.07  
PRO A  186   7.84  
PHE A  187   7.37  
HIS A  188   8.27  
ARG A  189   9.24  
ASP A  190  10.55  
ILE A  191   8.94  
ASN A  192  10.08  
SER A  193   9.21  
ASN A  194   6.51  
ASN A  195   3.16  
GLY A  196   2.91  
GLY A  197   1.94  
SER A  198   1.82  
TYR A  199   3.52  
ASN A  200   6.18  
ALA A  201   8.63  
LEU A  202  11.05  
TYR A  203   9.01  
TRP A  204  11.68  
TYR A  205   8.96  
MET A  206  11.38  
ASN A  207   7.02  
SER A  208   5.73  
GLY A  209   3.48  
HIS A  210   5.44  
VAL A  211   6.66  
GLN A  212   3.18  
THR A  213   2.14  
GLU A  214   2.34  
SER A  215   2.25  
TYR A  216   2.43  
ARG A  217   4.16  
MET A  218   2.32  
GLY A  219   4.17  
LEU A  220   6.08  
HIS A  221   8.57  
GLY A  222   9.41  
PRO A  223   8.25  
TYR A  224  11.62  
SER A  225   7.13  
MET A  226   9.69  
TYR A  227   4.79  
PHE A  228   9.08  
SER A  229   5.16  
ARG A  230   3.41  
SER A  231   2.05  
GLY A  232   2.65  
THR A  233   2.48  
PRO A  234   4.19  
SER A  235   2.50  
THR A  236   2.84  
SER A  237   2.08  
ILE A  238   2.60  
ASP A  239   2.46  
THR A  240   4.67  
SER A  241   2.29  
PHE A  242   2.96  
PHE A  243   6.46  
ALA A  244   2.36  
ASP A  245   1.81  
LEU A  246   2.61  
ASP A  247   1.78  
ILE A  248   3.21  
LYS A  249   2.24  
GLY A  250   2.50  
TYR A  251   3.70  
VAL A  252   3.51  
ALA A  253   3.33  
ALA A  254   2.43  
SER A  255   1.79  
GLY A  256   2.53  
ARG A  257   4.79  
GLY A  258   4.81  
LYS A  259   3.39  
VAL A  260   5.79  
ALA A  261   2.32  
GLY A  262   2.27  
THR A  263   2.58  
ALA A  264   4.65  
SER A  265   3.19  
GLY A  266   2.90  
ALA A  267   3.33  
ASP A  268   2.26  
SER A  269   1.92  
SER A  270   1.79  
MET A  271   2.77  
ASP A  272   2.19  
TRP A  273   4.03  
VAL A  274   6.32  
VAL A  275   7.97  
HIS A  276   6.49  
TRP A  277   7.98  
TYR A  278   3.79  
ASN A  279   3.38  
ASP A  280   2.01  
ALA A  281   2.46  
ALA A  282   5.86  
GLN A  283   8.03  
TYR A  284   7.25  
TRP A  285   6.14  
THR A  286   3.83  
TYR A  287   1.92  
THR A  288   3.73  
SER A  289   2.27  
SER A  290   1.74  
SER A  291   1.97  
GLY A  292   4.19  
SER A  293   2.39  
PHE A  294   4.72  
THR A  295   2.13  
SER A  296   4.18  
PRO A  297   2.76  
ALA A  298   3.39  
MET A  299   6.90  
LYS A  300   4.55  
PRO A  301   2.10  
GLY A  302   2.66  
THR A  303   2.08  
TYR A  304   4.79  
THR A  305   3.34  
MET A  306   5.62  
VAL A  307   4.24  
TYR A  308   6.00  
TYR A  309   5.75  
GLN A  310   5.51  
GLY A  311   5.24  
GLU A  312   6.03  
TYR A  313   4.33  
ALA A  314   2.30  
VAL A  315   3.13  
ALA A  316   2.20  
THR A  317   1.90  
SER A  318   2.08  
SER A  319   1.80  
VAL A  320   2.85  
THR A  321   1.99  
VAL A  322   3.33  
SER A  323   2.31  
ALA A  324   1.87  
GLY A  325   1.88  
SER A  326   2.45  
THR A  327   2.17  
THR A  328   3.10  
THR A  329   2.10  
LYS A  330   2.96  
ASN A  331   2.52  
ILE A  332   4.87  
SER A  333   2.78  
GLY A  334   3.43  
SER A  335   2.41  
VAL A  336   2.38  
LYS A  337   1.96  
THR A  338   2.29  
GLY A  339   1.83  
THR A  340   2.27  
THR A  341   2.03  
ILE A  342   3.33  
PHE A  343   4.48  
LYS A  344   2.25  
ILE A  345   4.33  
GLY A  346   2.75  
GLU A  347   2.97  
TRP A  348   5.44  
ASP A  349   4.67  
GLY A  350   6.63  
GLN A  351   4.16  
PRO A  352   6.46  
THR A  353   2.60  
GLY A  354   2.26  
PHE A  355   5.63  
ARG A  356   4.20  
ASN A  357   4.72  
ALA A  358   5.16  
ALA A  359   2.87  
ASN A  360   2.81  
GLN A  361   8.00  
LEU A  362   5.58  
ARG A  363   3.88  
MET A  364   5.29  
HIS A  365   4.21  
PRO A  366   5.53  
SER A  367   2.88  
ASP A  368   4.49  
SER A  369   2.04  
ARG A  370   2.28  
MET A  371   4.13  
SER A  372   2.80  
SER A  373   2.48  
TRP A  374   4.70  
GLY A  375   1.88  
PRO A  376   2.01  
LEU A  377   3.03  
THR A  378   2.25  
TYR A  379   4.12  
THR A  380   2.78  
VAL A  381   3.00  
GLY A  382   1.71  
SER A  383   1.79  
SER A  384   1.86  
ALA A  385   2.19  
LEU A  386   2.73  
THR A  387   3.32  
ASP A  388   2.61  
PHE A  389   6.87  
PRO A  390   7.73  
MET A  391   9.18  
ALA A  392   9.54  
VAL A  393   6.96  
PHE A  394   5.30  
LYS A  395   2.54  
SER A  396   1.88  
VAL A  397   1.89  
ASN A  398   3.50  
ASN A  399   2.19  
PRO A  400   3.13  
VAL A  401   6.32  
THR A  402   3.17  
ILE A  403   6.65  
LYS A  404   2.80  
PHE A  405   5.73  
THR A  406   2.50  
ALA A  407   3.28  
THR A  408   2.38  
SER A  409   1.82  
ALA A  410   1.83  
GLN A  411   3.11  
THR A  412   1.98  
GLY A  413   2.67  
ALA A  414   2.71  
ALA A  415   2.75  
THR A  416   3.46  
LEU A  417   6.92  
ARG A  418   5.15  
ILE A  419   7.66  
GLY A  420   7.15  
THR A  421   6.21  
THR A  422   6.57  
LEU A  423   8.29  
SER A  424   7.67  
PHE A  425   4.63  
ALA A  426   3.62  
GLY A  427   4.81  
GLY A  428   6.83  
ARG A  429   4.32  
PRO A  430   7.19  
GLN A  431   3.45  
ALA A  432   4.83  
THR A  433   2.94  
ILE A  434   5.58  
ASN A  435   2.29  
SER A  436   1.79  
TYR A  437   2.41  
THR A  438   2.51  
GLY A  439   3.57  
SER A  440   2.44  
ALA A  441   2.13  
PRO A  442   2.90  
ALA A  443   2.42  
ALA A  444   2.87  
PRO A  445   4.58  
THR A  446   2.94  
ASN A  447   3.02  
LEU A  448   4.07  
ASP A  449   1.86  
SER A  450   3.30  
ARG A  451   2.99  
GLY A  452   7.68  
VAL A  453   8.78  
THR A  454   6.25  
ARG A  455   6.54  
GLY A  456   9.90  
ALA A  457  11.38  
TYR A  458   8.12  
ARG A  459   5.78  
GLY A  460   3.90  
LEU A  461   2.12  
GLY A  462   1.98  
GLU A  463   2.63  
VAL A  464   2.38  
TYR A  465   3.98  
ASP A  466   2.26  
VAL A  467   3.63  
SER A  468   2.64  
ILE A  469   5.10  
PRO A  470   2.63  
SER A  471   2.27  
GLY A  472   1.77  
THR A  473   2.45  
ILE A  474   5.50  
VAL A  475   2.74  
ALA A  476   1.86  
GLY A  477   2.47  
THR A  478   2.05  
ASN A  479   3.51  
THR A  480   2.88  
ILE A  481   6.09  
THR A  482   2.87  
ILE A  483   6.12  
ASN A  484   3.27  
VAL A  485   5.63  
ILE A  486   2.59  
SER A  487   2.29  
GLY A  488   1.71  
SER A  489   2.16  
SER A  490   2.08  
GLY A  491   1.94  
ASP A  492   2.00  
THR A  493   2.30  
TYR A  494   3.42  
LEU A  495   3.08  
SER A  496   4.99  
PRO A  497   5.94  
ASN A  498   8.55  
PHE A  499  10.38  
ILE A  500  10.93  
PHE A  501  10.76  
ASP A  502   7.51  
CYS A  503   7.64  
VAL A  504   8.00  
GLU A  505   4.95  
LEU A  506   6.50  
PHE A  507   3.54  
GLN A  508   2.14  
>1TG7 A
LEU A   41   1.89  
LEU A   42   2.01  
GLN A   43   2.95  
LYS A   44   1.98  
TYR A   45   2.12  
VAL A   46   5.43  
THR A   47   2.65  
TRP A   48   2.29  
ASP A   49   2.52  
GLU A   50   2.58  
HIS A   51   3.42  
SER A   52   5.55  
ILE A   53   6.18  
PHE A   54   2.72  
VAL A   55   5.28  
ASN A   56   1.87  
GLY A   57   1.78  
GLU A   58   2.52  
ARG A   59   3.59  
LEU A   60   8.20  
MET A   61  10.49  
ILE A   62  12.07  
PHE A   63  15.57  
SER A   64  15.66  
GLY A   65  15.46  
GLU A   66  12.85  
VAL A   67  14.46  
HIS A   68  13.56  
PRO A   69  11.09  
TYR A   70  13.18  
ARG A   71  13.08  
LEU A   72  10.85  
PRO A   73   8.80  
VAL A   74   7.19  
ALA A   75   4.71  
SER A   76   2.71  
LEU A   77   6.24  
TYR A   78   7.16  
ILE A   79   4.88  
ASP A   80   7.92  
ILE A   81  10.82  
PHE A   82   9.51  
GLU A   83   6.58  
LYS A   84  11.09  
VAL A   85  13.36  
LYS A   86  10.23  
ALA A   87  12.94  
LEU A   88  16.00  
GLY A   89  14.69  
PHE A   90  15.39  
ASN A   91  11.06  
CYS A   92  12.34  
VAL A   93  13.15  
SER A   94  14.69  
PHE A   95  12.93  
TYR A   96  12.51  
VAL A   97  12.27  
ASP A   98  12.26  
TRP A   99   8.65  
ALA A  100   9.86  
LEU A  101   8.26  
LEU A  102   6.60  
GLU A  103   5.70  
GLY A  104   5.97  
ASN A  105   2.65  
PRO A  106   2.31  
GLY A  107   1.95  
HIS A  108   2.28  
TYR A  109   2.95  
SER A  110   2.99  
ALA A  111   4.21  
GLU A  112   2.42  
GLY A  113   2.17  
ILE A  114   5.55  
PHE A  115   6.32  
ASP A  116   3.17  
LEU A  117   6.20  
GLN A  118   2.28  
PRO A  119   2.35  
PHE A  120   7.59  
PHE A  121   5.26  
ASP A  122   2.52  
ALA A  123   4.92  
ALA A  124   6.05  
LYS A  125   2.55  
GLU A  126   2.36  
ALA A  127   5.33  
GLY A  128   5.30  
ILE A  129   8.03  
TYR A  130   6.81  
LEU A  131   9.91  
LEU A  132  14.05  
ALA A  133  13.20  
ARG A  134  12.88  
PRO A  135  11.88  
GLY A  136  12.75  
PRO A  137  10.91  
TYR A  138  10.13  
ILE A  139  11.29  
ASN A  140   6.79  
ALA A  141   8.04  
GLU A  142   5.95  
VAL A  143   9.93  
SER A  144  11.62  
GLY A  145   9.67  
GLY A  146   9.95  
GLY A  147  11.63  
PHE A  148   9.48  
PRO A  149   6.96  
GLY A  150   5.88  
TRP A  151   2.80  
LEU A  152   4.30  
GLN A  153   6.40  
ARG A  154   2.51  
VAL A  155   3.43  
ASP A  156   2.11  
GLY A  157   3.06  
ILE A  158   3.78  
LEU A  159   7.65  
ARG A  160   8.29  
THR A  161   3.58  
SER A  162   1.98  
ASP A  163   2.06  
GLU A  164   2.19  
ALA A  165   3.78  
TYR A  166   7.14  
LEU A  167   3.92  
LYS A  168   2.91  
ALA A  169   3.78  
THR A  170   5.87  
ASP A  171   2.27  
ASN A  172   2.07  
TYR A  173   7.30  
ALA A  174   4.92  
SER A  175   2.20  
ASN A  176   2.17  
ILE A  177   6.15  
ALA A  178   5.23  
ALA A  179   2.53  
THR A  180   3.45  
ILE A  181   6.92  
ALA A  182   4.20  
LYS A  183   2.22  
ALA A  184   4.19  
GLN A  185   5.45  
ILE A  186   3.82  
THR A  187   3.00  
ASN A  188   1.79  
GLY A  189   1.81  
GLY A  190   3.71  
PRO A  191   5.78  
ILE A  192   8.24  
ILE A  193   9.38  
LEU A  194  11.46  
TYR A  195   9.99  
GLN A  196  11.72  
PRO A  197   9.92  
GLU A  198  11.79  
ASN A  199   8.87  
GLU A  200   5.13  
TYR A  201   7.68  
SER A  202   4.81  
GLY A  203   4.03  
ALA A  204   3.28  
CYS A  205   2.02  
CYS A  206   1.77  
GLY A  207   1.82  
TYR A  208   2.45  
ASN A  209   1.72  
GLY A  210   2.14  
PHE A  211   4.06  
PRO A  212   2.73  
ASP A  213   4.41  
GLY A  214   3.55  
SER A  215   2.46  
TYR A  216   6.41  
MET A  217   7.21  
GLN A  218   2.69  
TYR A  219   3.18  
ILE A  220   7.24  
GLU A  221   4.40  
ASP A  222   1.97  
HIS A  223   2.76  
ALA A  224   5.21  
ARG A  225   2.76  
ASP A  226   1.78  
ALA A  227   2.22  
GLY A  228   2.42  
ILE A  229   5.65  
VAL A  230   3.94  
VAL A  231   7.18  
PRO A  232   6.89  
PHE A  233   5.72  
ILE A  234   9.83  
SER A  235  10.10  
ASN A  236   8.18  
ASP A  237   5.66  
ALA A  238   2.39  
TRP A  239   2.17  
ALA A  240   2.15  
ALA A  241   2.01  
GLY A  242   3.47  
HIS A  243   3.59  
ASN A  244   6.12  
ALA A  245   4.80  
PRO A  246   3.39  
GLY A  247   1.87  
THR A  248   2.32  
GLY A  249   1.71  
ALA A  250   2.49  
GLY A  251   3.62  
ALA A  252   2.49  
VAL A  253   4.44  
ASP A  254   3.38  
ILE A  255   7.03  
TYR A  256   7.33  
GLY A  257   9.68  
HIS A  258   6.42  
ASP A  259   5.15  
SER A  260   4.16  
TYR A  261   3.01  
PRO A  262   2.90  
LEU A  263   3.63  
GLY A  264   2.80  
PHE A  265   3.12  
ASP A  266   2.73  
CYS A  267   5.39  
ALA A  268   2.37  
ASN A  269   2.75  
PRO A  270   3.55  
SER A  271   2.58  
THR A  272   2.97  
TRP A  273   5.57  
PRO A  274   3.14  
SER A  275   1.99  
GLY A  276   1.88  
ASN A  277   2.53  
LEU A  278   4.87  
PRO A  279   4.97  
THR A  280   3.05  
TYR A  281   2.48  
PHE A  282   5.75  
HIS A  283   4.99  
THR A  284   3.04  
SER A  285   3.72  
HIS A  286   6.00  
GLU A  287   2.28  
GLN A  288   1.79  
GLN A  289   2.38  
SER A  290   3.72  
PRO A  291   2.14  
SER A  292   2.31  
THR A  293   5.02  
PRO A  294   7.06  
TYR A  295   9.41  
SER A  296  11.26  
LEU A  297  10.14  
VAL A  298  10.56  
GLU A  299   6.88  
PHE A  300   7.82  
GLN A  301   6.54  
GLY A  302  10.06  
GLY A  303   8.61  
ALA A  304   7.95  
PHE A  305   4.65  
ASP A  306   7.21  
PRO A  307   5.68  
TRP A  308   9.05  
GLY A  309   5.77  
GLY A  310   4.44  
VAL A  311   3.49  
GLY A  312   5.09  
PHE A  313   8.50  
ALA A  314   4.06  
LYS A  315   3.95  
CYS A  316   8.04  
ALA A  317   6.05  
ALA A  318   5.19  
LEU A  319   7.13  
LEU A  320   9.03  
ASN A  321   7.45  
HIS A  322   8.25  
GLU A  323   6.73  
PHE A  324   9.65  
GLU A  325  12.63  
ARG A  326   9.49  
VAL A  327  10.43  
PHE A  328   9.04  
TYR A  329  12.85  
LYS A  330  13.62  
ASN A  331   9.31  
ASP A  332  11.28  
PHE A  333  13.72  
SER A  334   9.68  
PHE A  335   8.71  
GLY A  336   9.41  
VAL A  337  12.26  
ALA A  338  10.97  
PHE A  339  13.44  
LEU A  340  14.01  
ASN A  341  12.14  
LEU A  342  12.02  
TYR A  343   8.38  
MET A  344  11.57  
ILE A  345  14.82  
PHE A  346  14.58  
GLY A  347  14.51  
GLY A  348  15.25  
THR A  349  15.53  
ASN A  350  13.89  
TRP A  351  13.21  
GLY A  352  13.39  
ASN A  353  14.85  
LEU A  354  13.81  
GLY A  355  11.71  
HIS A  356   7.12  
PRO A  357   6.10  
GLY A  358   5.48  
GLY A  359   8.32  
TYR A  360  10.30  
THR A  361  13.19  
SER A  362  11.61  
TYR A  363  11.02  
ASP A  364  10.00  
TYR A  365   9.57  
GLY A  366   8.92  
SER A  367  10.27  
ALA A  368  10.11  
ILE A  369  11.87  
SER A  370   9.21  
GLU A  371  11.62  
SER A  372  10.75  
ARG A  373  10.65  
ASN A  374   8.14  
ILE A  375   9.67  
THR A  376   5.06  
ARG A  377   5.45  
GLU A  378   6.39  
LYS A  379   9.20  
TYR A  380  11.95  
SER A  381  10.68  
GLU A  382  12.63  
LEU A  383  15.22  
LYS A  384  14.59  
LEU A  385  14.31  
LEU A  386  16.44  
GLY A  387  14.57  
ASN A  388  13.60  
PHE A  389  11.59  
ALA A  390  10.23  
LYS A  391   9.72  
VAL A  392   7.28  
SER A  393   6.47  
PRO A  394   3.05  
GLY A  395   4.26  
TYR A  396   8.88  
LEU A  397   6.21  
VAL A  398   2.32  
ALA A  399   4.42  
ASN A  400   2.73  
PRO A  401   4.73  
GLY A  402   3.32  
ASP A  403   2.33  
LEU A  404   2.96  
SER A  405   3.76  
THR A  406   2.42  
SER A  407   2.07  
THR A  408   2.20  
TYR A  409   3.80  
THR A  410   3.36  
ASN A  411   1.91  
THR A  412   1.94  
ALA A  413   1.93  
ASP A  414   2.16  
LEU A  415   5.18  
THR A  416   6.12  
VAL A  417   7.37  
THR A  418   7.30  
PRO A  419   4.97  
LEU A  420   7.87  
LEU A  421   4.17  
GLY A  422   4.13  
SER A  423   2.01  
ASN A  424   2.17  
SER A  425   2.25  
SER A  426   1.93  
ALA A  427   2.64  
SER A  428   4.26  
SER A  429   7.32  
PHE A  430   9.16  
PHE A  431   8.71  
VAL A  432  11.04  
ILE A  433  10.28  
ARG A  434   6.38  
HIS A  435   4.82  
SER A  436   2.41  
ASP A  437   2.17  
TYR A  438   4.95  
SER A  439   2.60  
SER A  440   2.78  
GLN A  441   1.91  
ALA A  442   2.52  
SER A  443   2.12  
VAL A  444   2.95  
GLU A  445   1.98  
TYR A  446   4.77  
LYS A  447   3.49  
LEU A  448   7.04  
THR A  449   2.74  
VAL A  450   5.22  
PRO A  451   4.61  
THR A  452   3.72  
SER A  453   1.97  
ALA A  454   1.92  
GLY A  455   2.11  
ASN A  456   2.13  
LEU A  457   3.17  
THR A  458   2.51  
ILE A  459   5.72  
PRO A  460   3.72  
GLN A  461   2.27  
LEU A  462   2.01  
GLY A  463   1.84  
GLY A  464   2.55  
SER A  465   2.97  
LEU A  466   6.46  
THR A  467   3.99  
LEU A  468   6.90  
SER A  469   4.21  
GLY A  470   2.60  
ARG A  471   4.36  
ASP A  472   7.54  
SER A  473  11.03  
LYS A  474  11.26  
ILE A  475  14.79  
HIS A  476  12.27  
VAL A  477  10.64  
THR A  478   7.99  
ASP A  479   4.30  
TYR A  480   6.49  
ASP A  481   2.73  
VAL A  482   5.09  
ALA A  483   2.02  
GLY A  484   1.71  
THR A  485   3.27  
ASN A  486   2.93  
ILE A  487   6.98  
LEU A  488   4.45  
TYR A  489   7.18  
SER A  490  11.95  
THR A  491  11.31  
ALA A  492  12.77  
GLU A  493  13.83  
VAL A  494  12.71  
PHE A  495  12.91  
THR A  496  10.87  
TRP A  497   6.25  
LYS A  498   5.48  
LYS A  499   2.14  
PHE A  500   4.47  
ASN A  501   1.74  
ASN A  502   1.84  
GLU A  503   2.32  
LYS A  504   4.23  
VAL A  505   7.23  
LEU A  506  10.83  
VAL A  507  11.92  
LEU A  508  12.83  
TYR A  509  11.83  
GLY A  510   7.70  
GLY A  511   6.05  
PRO A  512   3.30  
GLY A  513   1.91  
GLU A  514   4.46  
HIS A  515   3.83  
HIS A  516   7.72  
GLU A  517   7.30  
PHE A  518   9.49  
ALA A  519   6.42  
VAL A  520   5.99  
SER A  521   2.51  
GLY A  522   1.81  
ALA A  523   2.67  
SER A  524   2.22  
SER A  525   2.04  
SER A  526   2.35  
SER A  527   2.45  
VAL A  528   3.54  
VAL A  529   2.30  
GLU A  530   2.72  
GLY A  531   1.86  
SER A  532   2.42  
SER A  533   2.07  
SER A  534   2.11  
GLY A  535   2.00  
ILE A  536   3.28  
SER A  537   2.31  
SER A  538   2.03  
LYS A  539   2.42  
LYS A  540   2.13  
VAL A  541   2.11  
GLY A  542   1.71  
LYS A  543   1.98  
ALA A  544   2.85  
LEU A  545   5.64  
VAL A  546   5.11  
VAL A  547   6.46  
ALA A  548   4.71  
TRP A  549   7.54  
ASP A  550   2.82  
VAL A  551   4.06  
SER A  552   3.20  
THR A  553   2.07  
ALA A  554   2.70  
ARG A  555   3.67  
ARG A  556   5.77  
ILE A  557   6.14  
VAL A  558   6.04  
GLN A  559   2.34  
VAL A  560   3.24  
GLY A  561   1.71  
SER A  562   2.19  
LEU A  563   5.85  
LYS A  564   4.85  
VAL A  565   8.82  
PHE A  566   8.38  
LEU A  567   9.52  
LEU A  568   7.32  
ASP A  569   5.31  
ARG A  570   7.99  
ASN A  571   4.85  
SER A  572   4.66  
ALA A  573   8.15  
TYR A  574   8.89  
ASN A  575   6.44  
TYR A  576   7.54  
TRP A  577  12.10  
VAL A  578  11.21  
PRO A  579   8.98  
GLN A  580   7.06  
VAL A  581   2.98  
PRO A  582   2.70  
THR A  583   1.90  
LYS A  584   1.87  
GLY A  585   1.71  
THR A  586   2.74  
ALA A  587   3.16  
PRO A  588   4.88  
GLY A  589   3.90  
TYR A  590   3.82  
SER A  591   7.20  
ASN A  592   4.25  
GLN A  593   3.02  
GLU A  594   2.55  
THR A  595   4.80  
THR A  596   6.40  
ALA A  597   2.80  
SER A  598   3.47  
SER A  599   6.43  
ILE A  600   6.95  
ILE A  601   9.15  
VAL A  602   9.88  
LYS A  603   5.31  
ALA A  604   7.30  
GLY A  605   8.29  
TYR A  606   9.00  
LEU A  607  10.23  
VAL A  608  10.17  
ARG A  609   6.37  
SER A  610   6.30  
ALA A  611   6.70  
TYR A  612   3.24  
LEU A  613   2.58  
ASP A  614   2.02  
GLY A  615   1.71  
ASN A  616   2.31  
ASP A  617   3.37  
LEU A  618   5.88  
HIS A  619   4.31  
ILE A  620   7.64  
GLN A  621   3.91  
ALA A  622   5.90  
ASP A  623   6.91  
PHE A  624   7.17  
ASN A  625   5.55  
ALA A  626   4.09  
THR A  627   2.61  
THR A  628   5.68  
PRO A  629   3.30  
ILE A  630   6.02  
GLU A  631   4.05  
VAL A  632   5.70  
VAL A  633   5.48  
GLY A  634   3.28  
ALA A  635   2.07  
PRO A  636   2.63  
SER A  637   1.74  
GLY A  638   1.81  
ALA A  639   2.83  
LYS A  640   2.02  
ASN A  641   2.53  
LEU A  642   4.64  
VAL A  643   3.59  
ILE A  644   5.24  
ASN A  645   2.57  
GLY A  646   1.89  
LYS A  647   2.23  
LYS A  648   1.96  
THR A  649   2.18  
GLN A  650   2.10  
THR A  651   3.11  
LYS A  652   2.18  
VAL A  653   2.02  
ASP A  654   2.02  
LYS A  655   1.89  
ASN A  656   2.92  
GLY A  657   1.82  
ILE A  658   4.07  
TRP A  659   3.43  
SER A  660   3.14  
ALA A  661   4.20  
SER A  662   2.74  
VAL A  663   4.10  
ALA A  664   2.58  
TYR A  665   3.69  
THR A  666   2.17  
ALA A  667   1.95  
PRO A  668   2.67  
LYS A  669   1.92  
VAL A  670   3.73  
GLN A  671   1.95  
LEU A  672   3.10  
PRO A  673   2.64  
SER A  674   2.58  
LEU A  675   5.95  
LYS A  676   2.16  
SER A  677   1.88  
LEU A  678   2.89  
LYS A  679   2.25  
TRP A  680   5.95  
LYS A  681   4.15  
SER A  682   4.15  
VAL A  683   4.83  
ASP A  684   4.17  
THR A  685   8.07  
LEU A  686   5.54  
PRO A  687   5.11  
GLU A  688   6.83  
ALA A  689   2.57  
LYS A  690   2.75  
ASN A  691   2.37  
THR A  692   1.88  
TYR A  693   4.14  
ASP A  694   2.20  
ASP A  695   2.59  
SER A  696   1.74  
ALA A  697   2.17  
TRP A  698   6.26  
THR A  699   3.73  
SER A  700   3.48  
ALA A  701   5.50  
ASP A  702   2.30  
HIS A  703   3.26  
ALA A  704   2.19  
TYR A  705   2.32  
THR A  706   2.73  
ASN A  707   3.34  
ASN A  708   4.60  
SER A  709   2.97  
ALA A  710   3.67  
HIS A  711   3.41  
SER A  712   2.53  
LEU A  713   2.37  
GLN A  714   3.20  
THR A  715   4.84  
PRO A  716   2.66  
THR A  717   4.25  
SER A  718   6.21  
LEU A  719   9.08  
PHE A  720   7.57  
ALA A  721   7.06  
SER A  722   6.59  
ASP A  723   4.75  
TYR A  724   2.93  
GLY A  725   3.95  
TYR A  726   5.27  
HIS A  727   8.17  
THR A  728  11.87  
GLY A  729  13.90  
ALA A  730  13.84  
LEU A  731  11.58  
LEU A  732  11.44  
PHE A  733  10.48  
ARG A  734   6.50  
GLY A  735   5.97  
HIS A  736   2.53  
PHE A  737   5.38  
THR A  738   2.72  
ALA A  739   4.51  
ASN A  740   2.43  
GLY A  741   1.96  
LYS A  742   1.93  
GLU A  743   3.52  
LYS A  744   2.26  
THR A  745   3.05  
PHE A  746   6.45  
PHE A  747   2.61  
VAL A  748   6.11  
GLN A  749   5.96  
THR A  750   8.31  
LYS A  751   5.36  
GLY A  752   8.13  
GLY A  753   6.35  
THR A  754   4.30  
ALA A  755   8.08  
TYR A  756   8.70  
GLY A  757   9.27  
HIS A  758   7.47  
SER A  759   8.29  
ILE A  760   6.34  
TRP A  761   5.96  
ILE A  762   5.06  
ASN A  763   4.39  
GLU A  764   2.30  
THR A  765   2.82  
TYR A  766   2.89  
VAL A  767   2.16  
GLY A  768   3.09  
SER A  769   4.34  
TRP A  770   4.33  
ALA A  771   3.70  
GLY A  772   4.69  
THR A  773   5.67  
SER A  774   5.12  
ILE A  775   2.45  
ASN A  776   3.50  
ASP A  777   3.03  
ASN A  778   3.69  
ASN A  779   5.26  
ASN A  780   2.80  
ALA A  781   2.83  
THR A  782   1.98  
TYR A  783   2.55  
THR A  784   1.86  
LEU A  785   2.81  
PRO A  786   2.18  
THR A  787   1.83  
LEU A  788   3.09  
GLN A  789   2.06  
SER A  790   1.81  
GLY A  791   1.79  
LYS A  792   2.52  
ASN A  793   3.15  
TYR A  794   5.15  
VAL A  795   6.68  
ILE A  796   8.26  
THR A  797   9.10  
VAL A  798  11.21  
VAL A  799  11.43  
ILE A  800  13.15  
ASP A  801  12.86  
ASN A  802  12.14  
MET A  803  10.00  
GLY A  804   9.91  
LEU A  805   9.56  
ASP A  806   5.53  
GLU A  807   4.71  
ASP A  808   5.98  
TRP A  809   3.03  
THR A  810   2.86  
ILE A  811   6.39  
GLY A  812   5.19  
SER A  813   3.35  
GLU A  814   5.00  
ASP A  815   3.51  
MET A  816   7.74  
LYS A  817   6.33  
ASN A  818   3.43  
PRO A  819   4.95  
ARG A  820   7.83  
GLY A  821   9.64  
ILE A  822   9.85  
ILE A  823   6.15  
GLN A  824   3.95  
TYR A  825   5.60  
SER A  826   2.75  
LEU A  827   4.77  
SER A  828   2.57  
GLY A  829   1.83  
GLN A  830   2.18  
GLU A  831   2.14  
ALA A  832   4.31  
SER A  833   2.36  
ALA A  834   2.32  
ILE A  835   4.86  
SER A  836   2.83  
TRP A  837   6.91  
LYS A  838   4.73  
LEU A  839   6.41  
THR A  840   7.99  
GLY A  841   8.36  
ASN A  842   8.02  
LEU A  843   5.73  
GLY A  844   3.92  
GLY A  845   4.93  
GLU A  846   3.57  
ASN A  847   1.83  
TYR A  848   2.68  
ARG A  849   2.06  
ASP A  850   4.45  
THR A  851   2.34  
VAL A  852   4.49  
ARG A  853   6.68  
GLY A  854   5.46  
PRO A  855   6.32  
LEU A  856  10.17  
ASN A  857  10.84  
GLU A  858   9.09  
GLY A  859  11.91  
GLY A  860  11.99  
LEU A  861  11.91  
TYR A  862   5.50  
ALA A  863   8.50  
GLU A  864  11.57  
ARG A  865   8.07  
GLN A  866   4.46  
GLY A  867   6.55  
PHE A  868   6.33  
HIS A  869   8.74  
GLN A  870   5.28  
PRO A  871   5.02  
GLN A  872   2.56  
PRO A  873   3.57  
PRO A  874   2.76  
THR A  875   2.32  
GLN A  876   1.80  
LYS A  877   1.99  
TRP A  878   4.57  
ASP A  879   2.08  
SER A  880   1.81  
SER A  881   2.77  
SER A  882   4.11  
PRO A  883   5.75  
PHE A  884   3.06  
THR A  885   2.17  
GLY A  886   3.65  
LEU A  887   4.04  
THR A  888   2.14  
LYS A  889   2.71  
PRO A  890   3.52  
GLY A  891   6.61  
ILE A  892   7.66  
ARG A  893   3.91  
PHE A  894   9.33  
TYR A  895   6.59  
SER A  896   7.24  
THR A  897   5.58  
SER A  898   2.58  
PHE A  899   4.48  
ASP A  900   2.33  
LEU A  901   4.31  
ASP A  902   2.13  
LEU A  903   4.22  
PRO A  904   2.67  
SER A  905   2.02  
GLY A  906   2.58  
TYR A  907   4.46  
ASP A  908   7.60  
ILE A  909   7.29  
PRO A  910   7.33  
LEU A  911   7.85  
TYR A  912   6.86  
PHE A  913   8.71  
ASN A  914   4.00  
PHE A  915   6.90  
GLY A  916   2.91  
ASN A  917   3.19  
SER A  918   1.87  
THR A  919   1.98  
SER A  920   1.74  
THR A  921   1.88  
PRO A  922   2.21  
ALA A  923   2.19  
ALA A  924   2.83  
TYR A  925   5.42  
ARG A  926   9.35  
VAL A  927  11.40  
GLN A  928  15.52  
LEU A  929  13.99  
TYR A  930  12.63  
VAL A  931   9.16  
ASN A  932   5.68  
GLY A  933   8.76  
TYR A  934   9.80  
GLN A  935  15.21  
TYR A  936  13.99  
GLY A  937  14.07  
LYS A  938  13.95  
TYR A  939   9.19  
VAL A  940   8.24  
ASN A  941   5.34  
ASN A  942   3.44  
ILE A  943   5.84  
GLY A  944   6.98  
PRO A  945   5.09  
GLN A  946   7.25  
THR A  947   3.71  
SER A  948   5.00  
PHE A  949   8.86  
PRO A  950  10.51  
VAL A  951  11.85  
PRO A  952   9.71  
GLU A  953   4.41  
GLY A  954   5.99  
ILE A  955   8.51  
LEU A  956   7.76  
ASN A  957   3.66  
TYR A  958   5.13  
HIS A  959   1.97  
GLY A  960   2.33  
THR A  961   1.94  
ASN A  962   4.49  
TRP A  963   4.02  
LEU A  964   8.80  
ALA A  965  11.58  
LEU A  966  11.49  
SER A  967  11.48  
LEU A  968   8.13  
TRP A  969  10.29  
ALA A  970   6.77  
GLN A  971   5.40  
GLU A  972   2.26  
ASP A  973   1.67  
ASN A  974   1.80  
GLY A  975   2.53  
ALA A  976   2.60  
LYS A  977   2.55  
LEU A  978   5.37  
ASP A  979   1.86  
SER A  980   2.73  
PHE A  981   7.17  
GLU A  982   3.04  
LEU A  983   5.22  
ILE A  984   3.08  
ASN A  985   2.33  
THR A  986   3.66  
THR A  987   4.37  
PRO A  988   5.08  
VAL A  989   8.20  
LEU A  990   4.84  
THR A  991   3.65  
SER A  992   2.41  
LEU A  993   3.63  
GLY A  994   2.07  
GLU A  995   1.75  
VAL A  996   2.45  
LYS A  997   2.38  
SER A  998   2.78  
VAL A  999   4.41  
ASN A 1000   2.72  
GLN A 1001   3.54  
PRO A 1002   2.85  
LYS A 1003   2.19  
TYR A 1004   3.46  
GLN A 1005   2.01  
ALA A 1006   2.13  
ARG A 1007   3.10  
LYS A 1008   1.91  
GLY A 1009   2.97  
ALA A 1010   3.44  
TYR A 1011   5.21  
>1LF6 A
SER A   11   1.74  
ILE A   12   1.85  
LYS A   13   1.93  
ILE A   14   2.06  
ASP A   15   1.89  
ARG A   16   1.83  
PHE A   17   1.86  
ASN A   18   1.76  
ASN A   19   1.79  
ILE A   20   2.23  
SER A   21   1.86  
ALA A   22   2.17  
VAL A   23   2.23  
ASN A   24   1.72  
GLY A   25   1.71  
PRO A   26   2.10  
GLY A   27   1.71  
GLU A   28   1.84  
GLU A   29   1.76  
ASP A   30   1.94  
THR A   31   2.51  
TRP A   32   4.68  
ALA A   33   2.40  
SER A   34   2.30  
ALA A   35   4.93  
GLN A   36   2.25  
LYS A   37   3.83  
GLN A   38   2.33  
GLY A   39   5.70  
VAL A   40   8.36  
GLY A   41  10.19  
THR A   42   7.65  
ALA A   43   5.17  
ASN A   44   2.28  
ASN A   45   2.15  
TYR A   46   2.16  
VAL A   47   1.92  
SER A   48   3.67  
LYS A   49   2.77  
VAL A   50   6.65  
TRP A   51   8.39  
PHE A   52  10.68  
THR A   53   7.33  
LEU A   54   5.80  
ALA A   55   2.33  
ASN A   56   1.72  
GLY A   57   2.93  
ALA A   58   4.27  
ILE A   59   6.43  
SER A   60   4.40  
GLU A   61   6.63  
VAL A   62   9.41  
TYR A   63   6.76  
TYR A   64   3.29  
PRO A   65   2.43  
THR A   66   3.00  
ILE A   67   6.01  
ASP A   68   2.08  
THR A   69   2.69  
ALA A   70   4.63  
ASP A   71   6.19  
VAL A   72   7.09  
LYS A   73   3.47  
GLU A   74   2.18  
ILE A   75   4.19  
LYS A   76   2.78  
PHE A   77   7.07  
ILE A   78   5.12  
VAL A   79   6.00  
THR A   80   5.23  
ASP A   81   2.52  
GLY A   82   2.04  
LYS A   83   1.97  
SER A   84   1.84  
PHE A   85   2.36  
VAL A   86   1.92  
PRO A   87   2.38  
ASP A   88   2.60  
GLU A   89   3.93  
THR A   90   2.04  
LYS A   91   1.96  
ASP A   92   1.95  
ALA A   93   2.50  
ILE A   94   2.18  
SER A   95   2.08  
LYS A   96   2.10  
VAL A   97   2.22  
GLU A   98   1.99  
LYS A   99   2.11  
PHE A  100   2.33  
THR A  101   1.94  
ASP A  102   1.99  
LYS A  103   2.30  
SER A  104   4.41  
LEU A  105   7.40  
GLY A  106   5.54  
TYR A  107   4.58  
LYS A  108   2.29  
LEU A  109   3.92  
VAL A  110   2.60  
ASN A  111   3.81  
THR A  112   2.19  
ASP A  113   2.86  
LYS A  114   1.94  
LYS A  115   1.94  
GLY A  116   1.78  
ARG A  117   2.79  
TYR A  118   5.53  
ARG A  119   3.26  
ILE A  120   5.94  
THR A  121   2.28  
LYS A  122   3.86  
ASP A  123   2.35  
ILE A  124   6.48  
PHE A  125   7.38  
THR A  126   7.58  
ASP A  127   4.32  
VAL A  128   2.27  
LYS A  129   1.97  
ARG A  130   2.34  
ASN A  131   2.36  
SER A  132   5.82  
LEU A  133   9.80  
ILE A  134   7.29  
MET A  135   5.87  
LYS A  136   2.14  
ALA A  137   2.30  
LYS A  138   2.28  
PHE A  139   3.65  
GLU A  140   2.09  
ALA A  141   1.89  
LEU A  142   1.98  
GLU A  143   1.85  
GLY A  144   1.71  
SER A  145   2.07  
ILE A  146   2.13  
HIS A  147   1.88  
ASP A  148   1.86  
TYR A  149   2.50  
LYS A  150   2.42  
LEU A  151   3.69  
TYR A  152   4.31  
LEU A  153   6.34  
ALA A  154   2.38  
TYR A  155   4.95  
ASP A  156   2.72  
PRO A  157   6.35  
HIS A  158   5.82  
ILE A  159   5.30  
LYS A  160   2.06  
ASN A  161   1.97  
GLN A  162   2.65  
GLY A  163   3.86  
SER A  164   2.42  
TYR A  165   1.84  
ASN A  166   3.83  
GLU A  167   2.30  
GLY A  168   2.47  
TYR A  169   2.82  
VAL A  170   3.75  
ILE A  171   3.17  
LYS A  172   2.13  
ALA A  173   2.85  
ASN A  174   1.78  
ASN A  175   1.76  
ASN A  176   2.29  
GLU A  177   2.11  
MET A  178   5.66  
LEU A  179   7.65  
MET A  180   5.48  
ALA A  181   6.07  
LYS A  182   2.60  
ARG A  183   2.27  
ASP A  184   1.67  
ASN A  185   1.79  
VAL A  186   3.05  
TYR A  187   3.33  
THR A  188   7.75  
ALA A  189   8.61  
LEU A  190   8.32  
SER A  191   5.35  
SER A  192   3.32  
ASN A  193   2.15  
ILE A  194   2.36  
GLY A  195   2.23  
TRP A  196   3.94  
LYS A  197   2.05  
GLY A  198   2.45  
TYR A  199   2.05  
SER A  200   5.10  
ILE A  201   5.96  
GLY A  202   6.69  
TYR A  203   3.59  
TYR A  204   2.78  
LYS A  205   1.93  
VAL A  206   2.07  
ASN A  207   2.55  
ASP A  208   2.98  
ILE A  209   4.36  
MET A  210   2.31  
THR A  211   1.98  
ASP A  212   2.88  
LEU A  213   4.56  
ASP A  214   1.84  
GLU A  215   1.77  
ASN A  216   1.84  
LYS A  217   2.51  
GLN A  218   2.27  
MET A  219   2.29  
THR A  220   1.97  
LYS A  221   2.27  
HIS A  222   1.83  
TYR A  223   2.65  
ASP A  224   2.14  
SER A  225   2.26  
ALA A  226   1.96  
ARG A  227   1.90  
GLY A  228   2.61  
ASN A  229   2.89  
ILE A  230   5.57  
ILE A  231   3.46  
GLU A  232   6.31  
GLY A  233   6.14  
ALA A  234   5.82  
GLU A  235   2.87  
ILE A  236   3.88  
ASP A  237   2.37  
LEU A  238   2.12  
THR A  239   1.83  
LYS A  240   1.92  
ASN A  241   2.05  
SER A  242   2.22  
GLU A  243   1.87  
PHE A  244   4.16  
GLU A  245   2.79  
ILE A  246   7.36  
VAL A  247   6.61  
LEU A  248   9.04  
SER A  249   6.04  
PHE A  250   5.45  
GLY A  251   2.86  
GLN A  252   1.84  
SER A  253   2.35  
ASP A  254   2.26  
SER A  255   1.96  
GLU A  256   1.83  
ALA A  257   4.60  
ALA A  258   4.60  
LYS A  259   2.21  
THR A  260   2.46  
ALA A  261   4.52  
LEU A  262   2.11  
GLU A  263   1.78  
THR A  264   4.32  
LEU A  265   2.20  
GLY A  266   1.71  
GLU A  267   1.71  
ASP A  268   1.98  
TYR A  269   2.67  
ASN A  270   1.86  
ASN A  271   1.96  
LEU A  272   3.42  
LYS A  273   2.71  
ASN A  274   1.99  
ASN A  275   1.93  
TYR A  276   5.76  
ILE A  277   2.67  
ASP A  278   1.77  
GLU A  279   1.98  
TRP A  280   5.54  
THR A  281   2.38  
LYS A  282   1.91  
TYR A  283   2.69  
CYS A  284   3.81  
ASN A  285   1.87  
THR A  286   1.82  
LEU A  287   3.00  
ASN A  288   2.05  
ASN A  289   2.01  
PHE A  290   2.28  
ASN A  291   1.72  
GLY A  292   1.71  
LYS A  293   1.92  
ALA A  294   2.05  
ASN A  295   1.98  
SER A  296   1.84  
LEU A  297   2.40  
TYR A  298   5.36  
TYR A  299   3.33  
ASN A  300   3.25  
SER A  301   6.19  
MET A  302   7.79  
MET A  303   7.38  
ILE A  304   8.22  
LEU A  305   9.07  
LYS A  306   4.45  
ALA A  307   7.56  
SER A  308   9.25  
GLU A  309   6.21  
ASP A  310   4.61  
LYS A  311   4.19  
THR A  312   1.99  
ASN A  313   1.97  
LYS A  314   1.95  
GLY A  315   3.51  
ALA A  316   4.93  
TYR A  317   7.18  
ILE A  318   6.17  
ALA A  319   3.22  
SER A  320   5.31  
LEU A  321   7.91  
SER A  322   4.64  
ILE A  323   2.93  
PRO A  324   2.44  
TRP A  325   2.87  
GLY A  326   3.70  
ASP A  327   1.83  
GLY A  328   1.87  
GLN A  329   1.83  
ARG A  330   1.85  
ASP A  331   2.52  
ASP A  332   1.86  
ASN A  333   1.76  
THR A  334   1.81  
GLY A  335   1.71  
GLY A  336   1.74  
TYR A  337   2.53  
HIS A  338   2.87  
LEU A  339   3.12  
VAL A  340   5.96  
TRP A  341   2.63  
SER A  342   6.75  
ARG A  343   3.56  
ASP A  344   3.43  
LEU A  345   7.64  
TYR A  346   8.52  
HIS A  347   7.34  
VAL A  348   8.54  
ALA A  349   7.21  
ASN A  350   5.12  
ALA A  351   5.75  
PHE A  352   5.47  
ILE A  353   2.56  
ALA A  354   2.02  
ALA A  355   3.27  
GLY A  356   1.97  
ASP A  357   2.10  
VAL A  358   2.21  
ASP A  359   1.72  
SER A  360   3.08  
ALA A  361   4.87  
ASN A  362   2.26  
ARG A  363   1.97  
SER A  364   4.66  
LEU A  365   5.19  
ASP A  366   1.92  
TYR A  367   2.39  
LEU A  368   5.49  
ALA A  369   2.23  
LYS A  370   2.01  
VAL A  371   2.61  
VAL A  372   2.84  
LYS A  373   1.98  
ASP A  374   1.75  
ASN A  375   1.77  
GLY A  376   1.89  
MET A  377   3.19  
ILE A  378   5.48  
PRO A  379   2.98  
GLN A  380   3.20  
ASN A  381   3.68  
THR A  382   5.18  
TRP A  383   2.35  
ILE A  384   2.84  
SER A  385   1.85  
GLY A  386   1.87  
LYS A  387   2.29  
PRO A  388   2.09  
TYR A  389   1.96  
TRP A  390   1.85  
THR A  391   1.81  
GLY A  392   2.35  
ILE A  393   2.34  
GLN A  394   4.91  
LEU A  395   4.54  
ASP A  396   7.58  
GLU A  397   7.16  
GLN A  398   7.48  
ALA A  399  10.65  
ASP A  400   9.80  
PRO A  401  10.20  
ILE A  402   8.82  
ILE A  403   6.80  
LEU A  404   6.25  
SER A  405   6.36  
TYR A  406   2.51  
ARG A  407   2.08  
LEU A  408   2.36  
LYS A  409   2.03  
ARG A  410   2.26  
TYR A  411   2.16  
ASP A  412   1.67  
LEU A  413   2.84  
TYR A  414   2.71  
ASP A  415   1.67  
SER A  416   1.80  
LEU A  417   4.86  
VAL A  418   5.88  
LYS A  419   2.45  
PRO A  420   1.95  
LEU A  421   4.70  
ALA A  422   4.41  
ASP A  423   1.91  
PHE A  424   3.13  
ILE A  425   5.49  
ILE A  426   2.38  
LYS A  427   2.02  
ILE A  428   2.21  
GLY A  429   2.25  
PRO A  430   2.79  
LYS A  431   1.96  
THR A  432   2.59  
GLY A  433   1.71  
GLN A  434   2.71  
GLU A  435   5.34  
ARG A  436   4.11  
TRP A  437   3.07  
GLU A  438   1.97  
GLU A  439   2.10  
ILE A  440   2.32  
GLY A  441   1.71  
GLY A  442   2.71  
TYR A  443   3.59  
SER A  444   8.17  
PRO A  445   9.58  
ALA A  446  10.08  
THR A  447   8.44  
MET A  448   7.39  
ALA A  449   9.21  
ALA A  450  11.05  
GLU A  451   7.78  
VAL A  452   7.51  
ALA A  453   7.40  
GLY A  454   7.44  
LEU A  455   6.14  
THR A  456   3.01  
CYS A  457   4.50  
ALA A  458   5.13  
ALA A  459   2.38  
TYR A  460   2.03  
ILE A  461   4.80  
ALA A  462   4.52  
GLU A  463   1.99  
GLN A  464   1.82  
ASN A  465   1.80  
LYS A  466   2.01  
ASP A  467   1.98  
TYR A  468   1.78  
GLU A  469   1.71  
SER A  470   2.36  
ALA A  471   2.33  
GLN A  472   1.81  
LYS A  473   1.92  
TYR A  474   3.33  
GLN A  475   2.20  
GLU A  476   1.73  
LYS A  477   2.36  
ALA A  478   4.77  
ASP A  479   2.05  
ASN A  480   1.90  
TRP A  481   3.37  
GLN A  482   2.77  
LYS A  483   2.00  
LEU A  484   2.60  
ILE A  485   4.14  
ASP A  486   2.00  
ASN A  487   1.82  
LEU A  488   3.09  
THR A  489   5.37  
TYR A  490   2.42  
THR A  491   4.31  
GLU A  492   1.92  
ASN A  493   1.80  
GLY A  494   1.90  
PRO A  495   1.83  
LEU A  496   2.27  
GLY A  497   1.71  
ASN A  498   1.72  
GLY A  499   2.15  
GLN A  500   2.44  
TYR A  501   5.03  
TYR A  502   6.15  
ILE A  503   7.93  
ARG A  504   6.57  
ILE A  505   4.03  
ALA A  506   3.79  
GLY A  507   2.01  
LEU A  508   2.23  
SER A  509   1.80  
ASP A  510   2.09  
PRO A  511   3.24  
ASP A  512   1.99  
ALA A  513   2.24  
ASP A  514   1.71  
PHE A  515   2.24  
MET A  516   2.20  
ILE A  517   2.86  
ASN A  518   1.86  
ILE A  519   3.04  
ALA A  520   2.13  
ASN A  521   1.89  
GLY A  522   1.71  
GLY A  523   1.81  
GLY A  524   1.71  
VAL A  525   1.96  
TYR A  526   2.38  
ASP A  527   2.31  
GLN A  528   4.85  
LYS A  529   2.83  
GLU A  530   1.94  
ILE A  531   4.39  
VAL A  532   5.38  
ASP A  533   8.35  
PRO A  534   8.65  
SER A  535   8.89  
PHE A  536   8.53  
LEU A  537   6.84  
GLU A  538   7.81  
LEU A  539   5.70  
VAL A  540   2.40  
ARG A  541   5.52  
LEU A  542   5.85  
GLY A  543   2.96  
VAL A  544   3.72  
LYS A  545   2.29  
SER A  546   2.21  
ALA A  547   1.91  
ASP A  548   1.71  
ASP A  549   2.04  
PRO A  550   1.98  
LYS A  551   2.50  
ILE A  552   4.88  
LEU A  553   2.13  
ASN A  554   2.01  
THR A  555   4.83  
LEU A  556   2.34  
LYS A  557   1.89  
VAL A  558   2.20  
VAL A  559   4.82  
ASP A  560   2.21  
SER A  561   1.78  
THR A  562   2.01  
ILE A  563   2.88  
LYS A  564   1.96  
VAL A  565   2.29  
ASP A  566   1.75  
THR A  567   2.56  
PRO A  568   1.83  
LYS A  569   2.04  
GLY A  570   2.07  
PRO A  571   2.89  
SER A  572   6.24  
TRP A  573   5.25  
TYR A  574   2.59  
ARG A  575   3.87  
TYR A  576   4.14  
ASN A  577   2.40  
HIS A  578   1.86  
ASP A  579   2.51  
GLY A  580   2.62  
TYR A  581   2.63  
GLY A  582   4.81  
GLU A  583   3.02  
PRO A  584   2.05  
SER A  585   1.99  
LYS A  586   1.94  
THR A  587   1.80  
GLU A  588   1.71  
LEU A  589   1.95  
TYR A  590   2.43  
HIS A  591   1.75  
GLY A  592   1.78  
ALA A  593   1.83  
GLY A  594   1.71  
LYS A  595   2.34  
GLY A  596   2.06  
ARG A  597   3.62  
LEU A  598   6.05  
TRP A  599   5.06  
PRO A  600   7.52  
LEU A  601   5.62  
LEU A  602   7.75  
THR A  603   6.54  
GLY A  604   8.34  
GLU A  605   8.55  
ARG A  606   4.34  
GLY A  607   5.42  
MET A  608   6.38  
TYR A  609   3.86  
GLU A  610   2.56  
ILE A  611   2.21  
ALA A  612   1.94  
ALA A  613   1.98  
GLY A  614   1.71  
LYS A  615   1.88  
ASP A  616   1.74  
ALA A  617   3.42  
THR A  618   2.28  
PRO A  619   1.95  
TYR A  620   2.88  
VAL A  621   3.14  
LYS A  622   2.29  
ALA A  623   2.61  
MET A  624   5.98  
GLU A  625   1.90  
LYS A  626   1.94  
PHE A  627   3.46  
ALA A  628   2.14  
ASN A  629   1.88  
GLU A  630   1.73  
GLY A  631   1.80  
GLY A  632   2.43  
ILE A  633   4.84  
ILE A  634   6.05  
SER A  635   5.99  
GLU A  636   3.75  
GLN A  637   6.05  
VAL A  638   4.95  
TRP A  639   2.48  
GLU A  640   1.79  
ASP A  641   1.71  
THR A  642   2.04  
GLY A  643   2.69  
LEU A  644   2.25  
PRO A  645   2.05  
THR A  646   2.62  
ASP A  647   2.33  
SER A  648   5.26  
ALA A  649   5.72  
SER A  650   6.86  
PRO A  651   7.97  
LEU A  652   4.05  
ASN A  653   6.14  
TRP A  654   3.84  
ALA A  655   6.26  
HIS A  656   7.71  
ALA A  657   8.67  
GLU A  658   8.82  
TYR A  659   5.47  
VAL A  660   7.02  
ILE A  661   5.69  
LEU A  662   4.96  
PHE A  663   2.48  
ALA A  664   3.72  
SER A  665   4.22  
ASN A  666   1.98  
ILE A  667   2.03  
GLU A  668   1.86  
HIS A  669   1.89  
LYS A  670   2.27  
VAL A  671   2.14  
LEU A  672   2.00  
ASP A  673   3.87  
MET A  674   2.10  
PRO A  675   3.06  
ASP A  676   1.91  
ILE A  677   2.10  
VAL A  678   4.34  
TYR A  679   2.48  
LYS A  680   2.09  
ARG A  681   1.82  
TYR A  682   2.43  
VAL A  683   2.09  
ALA A  684   1.71  
>1KWG A
MET A    1   3.52  
LEU A    2   5.46  
GLY A    3   7.47  
VAL A    4   9.52  
CYS A    5   7.27  
TYR A    6   7.91  
TYR A    7   3.60  
PRO A    8   6.33  
GLU A    9   2.90  
HIS A   10   2.50  
TRP A   11   4.82  
PRO A   12   2.43  
LYS A   13   2.14  
GLU A   14   1.77  
ARG A   15   2.52  
TRP A   16   4.51  
LYS A   17   2.99  
GLU A   18   3.30  
ASP A   19   6.63  
ALA A   20   5.54  
ARG A   21   3.20  
ARG A   22   2.91  
MET A   23   6.06  
ARG A   24   2.12  
GLU A   25   1.85  
ALA A   26   2.51  
GLY A   27   1.90  
LEU A   28   3.92  
SER A   29   2.37  
HIS A   30   3.66  
VAL A   31   7.66  
ARG A   32   8.04  
ILE A   33   8.62  
GLY A   34   6.65  
GLU A   35   5.24  
PHE A   36   2.12  
ALA A   37   3.27  
TRP A   38   4.41  
ALA A   39   1.95  
LEU A   40   2.39  
LEU A   41   5.54  
GLU A   42   5.06  
PRO A   43   2.47  
GLU A   44   2.28  
PRO A   45   2.18  
GLY A   46   1.90  
ARG A   47   2.18  
LEU A   48   2.45  
GLU A   49   2.39  
TRP A   50   3.51  
GLY A   51   2.32  
TRP A   52   2.83  
LEU A   53   5.70  
ASP A   54   2.02  
GLU A   55   2.00  
ALA A   56   5.42  
ILE A   57   4.74  
ALA A   58   2.91  
THR A   59   4.02  
LEU A   60   6.60  
ALA A   61   2.31  
ALA A   62   1.85  
GLU A   63   1.95  
GLY A   64   1.71  
LEU A   65   2.97  
LYS A   66   3.20  
VAL A   67   6.44  
VAL A   68   6.78  
LEU A   69   8.72  
GLY A   70   9.66  
THR A   71   9.33  
PRO A   72   5.68  
THR A   73   7.42  
ALA A   74   5.26  
THR A   75   2.24  
PRO A   76   2.84  
PRO A   77   2.60  
LYS A   78   2.10  
TRP A   79   3.16  
LEU A   80   5.45  
VAL A   81   4.85  
ASP A   82   2.23  
ARG A   83   2.08  
TYR A   84   2.78  
PRO A   85   2.80  
GLU A   86   3.66  
ILE A   87   6.58  
LEU A   88   4.21  
PRO A   89   3.34  
VAL A   90   3.28  
ASP A   91   3.17  
ARG A   92   2.40  
GLU A   93   1.92  
GLY A   94   1.98  
ARG A   95   2.04  
ARG A   96   2.11  
ARG A   97   1.91  
ARG A   98   1.85  
PHE A   99   2.27  
GLY A  100   1.85  
GLY A  101   1.71  
ARG A  102   1.93  
ARG A  103   3.84  
HIS A  104   2.67  
TYR A  105   5.71  
CYS A  106   6.97  
PHE A  107   7.66  
SER A  108   4.54  
SER A  109   4.65  
PRO A  110   2.19  
VAL A  111   2.04  
TYR A  112   5.99  
ARG A  113   3.47  
GLU A  114   2.00  
GLU A  115   2.40  
ALA A  116   5.41  
ARG A  117   3.21  
ARG A  118   3.14  
ILE A  119   6.54  
VAL A  120   7.08  
THR A  121   3.71  
LEU A  122   4.22  
LEU A  123   7.41  
ALA A  124   5.82  
GLU A  125   2.83  
ARG A  126   2.31  
TYR A  127   3.22  
GLY A  128   3.18  
GLY A  129   2.03  
LEU A  130   2.75  
GLU A  131   1.87  
ALA A  132   2.59  
VAL A  133   5.23  
ALA A  134   2.69  
GLY A  135   5.04  
PHE A  136   7.59  
GLN A  137  10.02  
THR A  138  10.28  
ASP A  139   9.10  
ASN A  140   6.48  
GLU A  141   5.03  
TYR A  142   9.39  
GLY A  143   6.06  
CYS A  144   3.54  
HIS A  145   1.84  
ASP A  146   2.69  
THR A  147   3.51  
VAL A  148   7.17  
ARG A  149   5.32  
CYS A  150   5.45  
TYR A  151   3.74  
CYS A  152   2.69  
PRO A  153   1.96  
ARG A  154   3.26  
CYS A  155   4.92  
GLN A  156   2.69  
GLU A  157   2.17  
ALA A  158   2.80  
PHE A  159   6.30  
ARG A  160   3.32  
GLY A  161   1.88  
TRP A  162   3.77  
LEU A  163   5.96  
GLU A  164   2.17  
ALA A  165   1.88  
ARG A  166   1.98  
TYR A  167   2.38  
GLY A  168   1.71  
THR A  169   2.56  
ILE A  170   3.90  
GLU A  171   2.04  
ALA A  172   2.43  
LEU A  173   5.87  
ASN A  174   3.17  
GLU A  175   2.14  
ALA A  176   3.79  
TRP A  177   4.69  
GLY A  178   1.97  
THR A  179   2.67  
ALA A  180   1.77  
PHE A  181   2.08  
TRP A  182   1.79  
SER A  183   1.81  
GLN A  184   1.90  
ARG A  185   2.00  
TYR A  186   2.51  
ARG A  187   1.96  
SER A  188   3.44  
PHE A  189   4.49  
ALA A  190   2.30  
GLU A  191   1.77  
VAL A  192   3.87  
GLU A  193   2.15  
LEU A  194   2.31  
PRO A  195   3.22  
HIS A  196   2.40  
LEU A  197   1.95  
THR A  198   1.94  
VAL A  199   1.89  
ALA A  200   2.10  
GLU A  201   1.83  
PRO A  202   1.96  
ASN A  203   2.18  
PRO A  204   3.28  
SER A  205   4.52  
HIS A  206   3.56  
LEU A  207   4.35  
LEU A  208   5.60  
ASP A  209   5.32  
TYR A  210   7.07  
TYR A  211   5.12  
ARG A  212   2.95  
PHE A  213   6.54  
ALA A  214   8.50  
SER A  215   6.13  
ASP A  216   4.17  
GLN A  217   5.38  
VAL A  218   8.46  
ARG A  219   3.52  
ALA A  220   3.98  
PHE A  221   6.37  
ASN A  222   6.74  
ARG A  223   3.19  
LEU A  224   2.85  
GLN A  225   6.63  
VAL A  226   3.12  
GLU A  227   1.77  
ILE A  228   2.61  
LEU A  229   5.91  
ARG A  230   2.21  
ALA A  231   2.03  
HIS A  232   2.27  
ALA A  233   3.45  
PRO A  234   2.09  
GLY A  235   1.71  
LYS A  236   2.88  
PHE A  237   2.66  
VAL A  238   4.80  
THR A  239   7.16  
HIS A  240  10.00  
ASN A  241   8.53  
PHE A  242   7.98  
MET A  243   3.15  
GLY A  244   1.98  
PHE A  245   2.75  
PHE A  246   4.35  
THR A  247   5.98  
ASP A  248   6.23  
LEU A  249   8.15  
ASP A  250   4.43  
ALA A  251   7.74  
PHE A  252   4.61  
ALA A  253   3.39  
LEU A  254   5.17  
ALA A  255   4.66  
GLN A  256   1.96  
ASP A  257   1.98  
LEU A  258   3.46  
ASP A  259   2.14  
PHE A  260   4.16  
ALA A  261   7.84  
SER A  262   8.62  
TRP A  263   7.67  
ASP A  264   5.79  
SER A  265   6.68  
TYR A  266   4.85  
PRO A  267   7.22  
LEU A  268   6.62  
GLY A  269   3.92  
PHE A  270   2.52  
THR A  271   4.76  
ASP A  272   3.27  
LEU A  273   2.11  
MET A  274   2.27  
PRO A  275   1.88  
LEU A  276   2.40  
PRO A  277   2.10  
PRO A  278   1.95  
GLU A  279   2.05  
GLU A  280   3.05  
LYS A  281   2.22  
LEU A  282   2.06  
ARG A  283   3.10  
TYR A  284   5.33  
ALA A  285   3.05  
ARG A  286   2.90  
THR A  287   7.35  
GLY A  288   8.22  
HIS A  289   4.84  
PRO A  290   7.59  
ASP A  291   6.60  
VAL A  292   6.45  
ALA A  293   9.34  
ALA A  294  10.95  
PHE A  295   8.92  
HIS A  296   7.32  
HIS A  297  10.67  
ASP A  298   7.46  
LEU A  299   6.98  
TYR A  300   7.39  
ARG A  301   4.47  
GLY A  302   2.21  
VAL A  303   5.04  
GLY A  304   3.91  
ARG A  305   1.93  
GLY A  306   2.09  
ARG A  307   2.81  
PHE A  308   7.46  
TRP A  309   4.20  
VAL A  310   9.06  
MET A  311   9.24  
GLU A  312   8.17  
GLN A  313   9.05  
GLN A  314   6.37  
PRO A  315   3.87  
GLY A  316   2.93  
PRO A  317   2.97  
VAL A  318   3.89  
ASN A  319   2.38  
TRP A  320   2.16  
ALA A  321   2.71  
PRO A  322   2.04  
HIS A  323   2.11  
ASN A  324   2.05  
PRO A  325   2.10  
SER A  326   2.17  
PRO A  327   2.51  
ALA A  328   3.61  
PRO A  329   2.16  
GLY A  330   2.39  
MET A  331   5.66  
VAL A  332   4.58  
ARG A  333   3.05  
LEU A  334   6.19  
TRP A  335   7.74  
THR A  336   8.62  
TRP A  337   7.11  
GLU A  338  11.43  
ALA A  339  10.35  
LEU A  340   7.31  
ALA A  341   8.78  
HIS A  342   8.87  
GLY A  343   5.55  
ALA A  344   5.98  
GLU A  345   2.24  
VAL A  346   3.91  
VAL A  347   8.05  
SER A  348   9.49  
TYR A  349   8.92  
PHE A  350   6.27  
ARG A  351   5.33  
TRP A  352   7.92  
ARG A  353   6.16  
GLN A  354   3.31  
ALA A  355   2.78  
PRO A  356   2.15  
PHE A  357   2.06  
ALA A  358   1.77  
GLN A  359   1.78  
GLU A  360   2.26  
GLN A  361   1.98  
MET A  362   2.42  
HIS A  363   5.71  
ALA A  364   3.91  
GLY A  365   4.25  
LEU A  366   6.42  
HIS A  367   4.97  
ARG A  368   2.35  
PRO A  369   2.03  
ASP A  370   1.82  
SER A  371   2.28  
ALA A  372   2.56  
PRO A  373   2.90  
ASP A  374   2.96  
GLN A  375   2.31  
GLY A  376   3.59  
PHE A  377   3.80  
PHE A  378   2.04  
GLU A  379   2.44  
ALA A  380   5.08  
LYS A  381   2.67  
ARG A  382   2.55  
VAL A  383   5.20  
ALA A  384   2.29  
GLU A  385   1.73  
GLU A  386   2.36  
LEU A  387   4.63  
ALA A  388   2.24  
ALA A  389   1.93  
LEU A  390   2.32  
ALA A  391   1.84  
LEU A  392   3.20  
PRO A  393   2.14  
PRO A  394   2.52  
VAL A  395   2.67  
ALA A  396   2.09  
GLN A  397   2.00  
ALA A  398   2.78  
PRO A  399   2.27  
VAL A  400   5.67  
ALA A  401   7.33  
LEU A  402   8.25  
VAL A  403   7.68  
PHE A  404   8.32  
ASP A  405   5.82  
TYR A  406   6.20  
GLU A  407   2.80  
ALA A  408   6.42  
ALA A  409   5.05  
TRP A  410   4.45  
ILE A  411   6.40  
TYR A  412   5.28  
GLU A  413   2.60  
VAL A  414   4.13  
GLN A  415   2.98  
PRO A  416   2.71  
GLN A  417   1.81  
GLY A  418   1.91  
ALA A  419   1.77  
GLU A  420   2.02  
TRP A  421   5.48  
SER A  422   3.48  
TYR A  423   6.59  
LEU A  424   4.57  
GLY A  425   3.29  
LEU A  426   6.81  
VAL A  427   7.59  
TYR A  428   3.63  
LEU A  429   4.75  
PHE A  430   9.02  
TYR A  431   8.65  
SER A  432   5.91  
ALA A  433   6.27  
LEU A  434   8.54  
ARG A  435   8.75  
ARG A  436   4.52  
LEU A  437   4.45  
GLY A  438   3.75  
LEU A  439   5.62  
ASP A  440   5.17  
VAL A  441   7.69  
ASP A  442   4.33  
VAL A  443   4.35  
VAL A  444   3.05  
PRO A  445   3.50  
PRO A  446   2.66  
GLY A  447   1.85  
ALA A  448   2.34  
SER A  449   2.22  
LEU A  450   4.77  
ARG A  451   2.25  
GLY A  452   1.86  
TYR A  453   3.09  
ALA A  454   2.26  
PHE A  455   6.25  
ALA A  456   8.44  
VAL A  457  11.24  
VAL A  458  10.76  
PRO A  459  11.64  
SER A  460  10.07  
LEU A  461   7.32  
PRO A  462   8.22  
ILE A  463   5.92  
VAL A  464   5.19  
ARG A  465   2.54  
GLU A  466   2.18  
GLU A  467   1.99  
ALA A  468   2.92  
LEU A  469   4.85  
GLU A  470   2.56  
ALA A  471   3.87  
PHE A  472   6.18  
ARG A  473   2.13  
GLU A  474   1.85  
ALA A  475   2.79  
GLU A  476   1.85  
GLY A  477   3.54  
PRO A  478   5.07  
VAL A  479   8.02  
LEU A  480  10.45  
PHE A  481  10.07  
GLY A  482  11.02  
PRO A  483   8.37  
ARG A  484   4.23  
SER A  485   8.87  
GLY A  486   7.47  
SER A  487   4.79  
LYS A  488   4.01  
THR A  489   3.75  
GLU A  490   2.07  
THR A  491   3.05  
PHE A  492   3.05  
GLN A  493   2.05  
ILE A  494   1.97  
PRO A  495   4.30  
LYS A  496   2.11  
GLU A  497   1.91  
LEU A  498   2.89  
PRO A  499   4.42  
PRO A  500   6.58  
GLY A  501   4.45  
PRO A  502   3.27  
LEU A  503   6.28  
GLN A  504   2.25  
ALA A  505   1.89  
LEU A  506   2.48  
LEU A  507   4.43  
PRO A  508   2.28  
LEU A  509   5.08  
LYS A  510   3.42  
VAL A  511   4.33  
VAL A  512   2.20  
ARG A  513   2.24  
VAL A  514   2.32  
GLU A  515   2.13  
SER A  516   1.83  
LEU A  517   2.15  
PRO A  518   2.07  
PRO A  519   2.08  
GLY A  520   1.71  
LEU A  521   2.35  
LEU A  522   2.16  
GLU A  523   2.13  
VAL A  524   2.86  
ALA A  525   4.76  
GLU A  526   2.11  
GLY A  527   1.82  
ALA A  528   1.77  
LEU A  529   2.15  
GLY A  530   2.36  
ARG A  531   1.93  
PHE A  532   3.72  
PRO A  533   2.65  
LEU A  534   5.45  
GLY A  535   5.90  
LEU A  536   4.63  
TRP A  537   4.77  
ARG A  538   3.99  
GLU A  539   6.20  
TRP A  540   3.39  
VAL A  541   5.11  
GLU A  542   2.22  
ALA A  543   2.05  
PRO A  544   1.83  
LEU A  545   2.35  
LYS A  546   1.97  
PRO A  547   2.90  
LEU A  548   3.22  
LEU A  549   5.54  
THR A  550   2.22  
PHE A  551   4.36  
GLN A  552   1.85  
ASP A  553   2.00  
GLY A  554   1.71  
LYS A  555   2.57  
GLY A  556   3.96  
ALA A  557   7.29  
LEU A  558   6.84  
TYR A  559   5.09  
ARG A  560   2.78  
GLU A  561   2.59  
GLY A  562   2.14  
ARG A  563   2.52  
TYR A  564   4.25  
LEU A  565   6.75  
TYR A  566   9.29  
LEU A  567  11.18  
ALA A  568   9.32  
ALA A  569   9.54  
TRP A  570   6.32  
PRO A  571   7.49  
SER A  572   5.08  
PRO A  573   3.30  
GLU A  574   2.75  
LEU A  575   6.04  
ALA A  576   5.65  
GLY A  577   2.42  
ARG A  578   2.14  
LEU A  579   5.75  
LEU A  580   5.97  
SER A  581   3.07  
ALA A  582   2.78  
LEU A  583   5.05  
ALA A  584   4.69  
ALA A  585   2.42  
GLU A  586   2.04  
ALA A  587   2.14  
GLY A  588   1.71  
LEU A  589   2.38  
LYS A  590   2.23  
VAL A  591   2.56  
LEU A  592   2.19  
SER A  593   1.83  
LEU A  594   2.44  
PRO A  595   2.36  
GLU A  596   2.38  
GLY A  597   4.59  
LEU A  598   4.30  
ARG A  599   7.32  
LEU A  600   3.61  
ARG A  601   5.69  
ARG A  602   3.19  
ARG A  603   4.58  
GLY A  604   2.01  
THR A  605   1.90  
TRP A  606   3.17  
VAL A  607   3.54  
PHE A  608   6.85  
ALA A  609   6.70  
PHE A  610   8.52  
ASN A  611   6.47  
TYR A  612   8.98  
GLY A  613   4.69  
PRO A  614   2.18  
GLU A  615   2.25  
ALA A  616   1.87  
VAL A  617   2.07  
GLU A  618   1.79  
ALA A  619   2.68  
PRO A  620   1.90  
ALA A  621   2.36  
SER A  622   2.15  
GLU A  623   1.74  
GLY A  624   1.71  
ALA A  625   1.97  
ARG A  626   2.12  
PHE A  627   2.56  
LEU A  628   2.38  
LEU A  629   2.91  
GLY A  630   2.94  
SER A  631   3.15  
ARG A  632   2.52  
ARG A  633   2.07  
VAL A  634   4.29  
GLY A  635   2.80  
PRO A  636   2.83  
TYR A  637   2.80  
ASP A  638   2.52  
LEU A  639   5.10  
ALA A  640   6.84  
VAL A  641   6.19  
TRP A  642   4.08  
GLU A  643   2.01  
GLU A  644   1.84  
>1MW3 A
SER A    1   1.74  
PRO A    2   1.94  
ASN A    3   2.18  
SER A    4   2.61  
GLN A    5   1.93  
TYR A    6   1.98  
LEU A    7   5.08  
LYS A    8   3.72  
THR A    9   2.26  
ARG A   10   2.22  
ILE A   11   4.87  
LEU A   12   4.46  
ASP A   13   1.95  
ILE A   14   1.89  
TYR A   15   2.19  
THR A   16   2.30  
PRO A   17   2.13  
GLU A   18   1.77  
GLN A   19   1.93  
ARG A   20   2.69  
ALA A   21   1.96  
GLY A   22   1.71  
ILE A   23   2.94  
GLU A   24   2.07  
LYS A   25   1.98  
SER A   26   2.06  
GLU A   27   2.00  
ASP A   28   2.44  
TRP A   29   3.28  
ARG A   30   2.12  
GLN A   31   3.40  
PHE A   32   6.48  
SER A   33   2.45  
ARG A   34   1.89  
ARG A   35   3.77  
MET A   36   5.66  
ASP A   37   2.06  
THR A   38   1.90  
HIS A   39   2.80  
PHE A   40   4.51  
PRO A   41   2.13  
LYS A   42   2.33  
LEU A   43   6.04  
MET A   44   2.41  
ASN A   45   1.80  
GLU A   46   3.16  
LEU A   47   5.57  
ASP A   48   2.16  
SER A   49   1.95  
VAL A   50   3.30  
TYR A   51   4.35  
GLY A   52   1.90  
ASN A   53   1.72  
ASN A   54   2.01  
GLU A   55   1.78  
ALA A   56   2.64  
LEU A   57   2.62  
LEU A   58   2.07  
PRO A   59   2.22  
MET A   60   5.03  
LEU A   61   4.12  
GLU A   62   2.22  
MET A   63   2.17  
LEU A   64   6.09  
LEU A   65   6.16  
ALA A   66   3.39  
GLN A   67   2.71  
ALA A   68   6.41  
TRP A   69   4.03  
GLN A   70   2.47  
SER A   71   4.59  
TYR A   72   5.01  
SER A   73   2.21  
GLN A   74   1.80  
ARG A   75   4.40  
ASN A   76   2.04  
SER A   77   1.78  
SER A   78   2.28  
LEU A   79   3.37  
LYS A   80   2.41  
ASP A   81   1.80  
ILE A   82   2.47  
ASP A   83   5.13  
ILE A   84   2.47  
ALA A   85   1.90  
ARG A   86   2.72  
GLU A   87   1.87  
ASN A   88   1.81  
ASN A   89   2.05  
PRO A   90   2.64  
ASP A   91   2.23  
TRP A   92   2.71  
ILE A   93   5.30  
LEU A   94   4.18  
SER A   95   2.75  
ASN A   96   2.92  
LYS A   97   2.11  
GLN A   98   3.27  
VAL A   99   5.58  
GLY A  100   7.94  
GLY A  101   9.48  
VAL A  102  12.00  
CYS A  103   9.08  
TYR A  104   6.08  
VAL A  105   5.78  
ASP A  106   2.27  
LEU A  107   3.07  
PHE A  108   4.02  
ALA A  109   1.92  
GLY A  110   1.71  
ASP A  111   2.22  
LEU A  112   3.37  
LYS A  113   1.95  
GLY A  114   1.81  
LEU A  115   4.86  
LYS A  116   2.51  
ASP A  117   1.80  
LYS A  118   2.62  
ILE A  119   3.25  
PRO A  120   2.07  
TYR A  121   2.73  
PHE A  122   5.07  
GLN A  123   1.89  
GLU A  124   1.75  
LEU A  125   4.58  
GLY A  126   2.20  
LEU A  127   3.70  
THR A  128   2.31  
TYR A  129   5.84  
LEU A  130   7.75  
HIS A  131  11.53  
LEU A  132   9.84  
MET A  133   8.08  
PRO A  134   6.96  
LEU A  135   7.65  
PHE A  136   5.94  
LYS A  137   3.04  
CYS A  138   2.41  
PRO A  139   2.52  
GLU A  140   1.75  
GLY A  141   1.77  
LYS A  142   2.18  
SER A  143   3.06  
ASP A  144   6.55  
GLY A  145   4.26  
GLY A  146   4.43  
TYR A  147   8.61  
ALA A  148   6.47  
VAL A  149   5.93  
SER A  150   2.43  
SER A  151   2.36  
TYR A  152   3.08  
ARG A  153   1.99  
ASP A  154   2.12  
VAL A  155   2.57  
ASN A  156   2.73  
PRO A  157   1.93  
ALA A  158   1.77  
LEU A  159   2.93  
GLY A  160   1.71  
THR A  161   2.40  
ILE A  162   2.56  
GLY A  163   1.71  
ASP A  164   1.73  
LEU A  165   4.94  
ARG A  166   1.99  
GLU A  167   1.78  
VAL A  168   3.39  
ILE A  169   2.70  
ALA A  170   1.77  
ALA A  171   2.31  
LEU A  172   4.81  
HIS A  173   1.99  
GLU A  174   1.73  
ALA A  175   1.88  
GLY A  176   1.71  
ILE A  177   2.39  
SER A  178   2.64  
ALA A  179   5.62  
VAL A  180   8.61  
VAL A  181  10.77  
ASP A  182  11.37  
PHE A  183   9.50  
ILE A  184   9.14  
PHE A  185  10.36  
ASN A  186   9.33  
HIS A  187  10.09  
THR A  188   7.00  
SER A  189   5.30  
ASN A  190   2.29  
GLU A  191   1.87  
HIS A  192   2.66  
GLU A  193   2.08  
TRP A  194   3.13  
ALA A  195   2.93  
GLN A  196   1.86  
ARG A  197   2.51  
CYS A  198   2.49  
ALA A  199   2.19  
ALA A  200   1.77  
GLY A  201   1.78  
ASP A  202   1.79  
PRO A  203   1.90  
LEU A  204   1.87  
PHE A  205   2.35  
ASP A  206   1.71  
ASN A  207   2.11  
PHE A  208   2.99  
TYR A  209   4.08  
TYR A  210   2.56  
ILE A  211   1.92  
PHE A  212   2.26  
PRO A  213   1.87  
ASP A  214   2.29  
ARG A  215   1.93  
ARG A  216   2.09  
MET A  217   3.30  
PRO A  218   4.82  
ASP A  219   1.90  
GLN A  220   2.18  
TYR A  221   3.74  
ASP A  222   2.77  
ARG A  223   2.05  
THR A  224   2.07  
LEU A  225   3.44  
ARG A  226   2.33  
GLU A  227   2.66  
ILE A  228   5.75  
PHE A  229   6.82  
PRO A  230   2.75  
ASP A  231   1.85  
GLN A  232   1.99  
HIS A  233   2.95  
PRO A  234   2.26  
GLY A  235   3.41  
GLY A  236   5.23  
PHE A  237   4.66  
SER A  238   2.52  
GLN A  239   1.91  
LEU A  240   2.00  
GLU A  241   1.71  
ASP A  242   1.76  
GLY A  243   2.14  
ARG A  244   2.75  
TRP A  245   3.39  
VAL A  246   3.90  
TRP A  247   5.27  
THR A  248   4.94  
THR A  249   8.64  
PHE A  250   8.77  
ASN A  251   4.18  
SER A  252   2.13  
PHE A  253   3.17  
GLN A  254   6.31  
TRP A  255   3.92  
ASP A  256   7.63  
LEU A  257   7.01  
ASN A  258   3.72  
TYR A  259   5.85  
SER A  260   2.22  
ASN A  261   2.66  
PRO A  262   3.94  
TRP A  263   2.26  
VAL A  264   5.20  
PHE A  265   8.68  
ARG A  266   3.53  
ALA A  267   2.87  
MET A  268   5.69  
ALA A  269   6.33  
GLY A  270   3.90  
GLU A  271   3.57  
MET A  272   8.65  
LEU A  273   5.14  
PHE A  274   3.12  
LEU A  275   6.58  
ALA A  276   5.80  
ASN A  277   2.72  
LEU A  278   2.62  
GLY A  279   2.59  
VAL A  280   6.06  
ASP A  281   5.08  
ILE A  282   7.87  
LEU A  283  11.72  
ARG A  284  13.88  
MET A  285  11.17  
ASP A  286  12.95  
ALA A  287   9.77  
VAL A  288   8.81  
ALA A  289   5.95  
PHE A  290   6.52  
ILE A  291   6.13  
TRP A  292   2.46  
LYS A  293   2.88  
GLN A  294   2.24  
MET A  295   2.01  
GLY A  296   1.82  
THR A  297   2.41  
SER A  298   2.76  
CYS A  299   5.38  
GLU A  300   2.79  
ASN A  301   2.51  
LEU A  302   2.62  
PRO A  303   1.91  
GLN A  304   2.85  
ALA A  305   5.17  
HIS A  306   2.89  
ALA A  307   3.51  
LEU A  308   6.67  
ILE A  309   6.66  
ARG A  310   3.43  
ALA A  311   8.18  
PHE A  312  10.02  
ASN A  313   6.05  
ALA A  314   6.93  
VAL A  315   9.29  
MET A  316   7.94  
ARG A  317   3.67  
ILE A  318   7.07  
ALA A  319   8.67  
ALA A  320   8.19  
PRO A  321   5.36  
ALA A  322   6.13  
VAL A  323   8.11  
PHE A  324   6.61  
PHE A  325   8.89  
LYS A  326  10.95  
SER A  327   8.73  
GLU A  328  10.35  
ALA A  329   7.15  
ILE A  330   6.29  
VAL A  331   2.94  
HIS A  332   2.30  
PRO A  333   4.70  
ASP A  334   2.11  
GLN A  335   3.02  
VAL A  336   5.91  
VAL A  337   2.36  
GLN A  338   1.88  
TYR A  339   4.29  
ILE A  340   3.27  
GLY A  341   2.22  
GLN A  342   2.11  
ASP A  343   1.87  
GLU A  344   2.67  
CYS A  345   4.82  
GLN A  346   6.03  
ILE A  347   8.63  
GLY A  348   9.28  
TYR A  349  12.68  
ASN A  350   9.40  
PRO A  351   8.28  
LEU A  352   7.61  
GLN A  353  10.51  
MET A  354  10.08  
ALA A  355   7.60  
LEU A  356   6.60  
LEU A  357   9.31  
TRP A  358  10.23  
ASN A  359   3.63  
THR A  360   4.73  
LEU A  361   7.61  
ALA A  362   4.27  
THR A  363   2.11  
ARG A  364   2.27  
GLU A  365   2.20  
VAL A  366   3.22  
ASN A  367   2.19  
LEU A  368   3.70  
LEU A  369   6.22  
HIS A  370   2.86  
GLN A  371   2.91  
ALA A  372   4.67  
LEU A  373   5.36  
THR A  374   2.29  
TYR A  375   1.89  
ARG A  376   2.12  
HIS A  377   4.52  
ASN A  378   2.16  
LEU A  379   3.03  
PRO A  380   2.36  
GLU A  381   1.83  
HIS A  382   3.09  
THR A  383   5.30  
ALA A  384   8.33  
TRP A  385   7.13  
VAL A  386  11.87  
ASN A  387  12.23  
TYR A  388  13.04  
VAL A  389  13.33  
ARG A  390  11.91  
SER A  391  12.25  
HIS A  392  10.39  
ASP A  393  11.25  
ASP A  394   8.65  
ILE A  395   7.65  
GLY A  396   3.91  
TRP A  397   4.40  
THR A  398   2.81  
PHE A  399   4.59  
ALA A  400   4.57  
ASP A  401   2.04  
GLU A  402   2.12  
ASP A  403   2.32  
ALA A  404   3.96  
ALA A  405   2.00  
TYR A  406   1.83  
LEU A  407   2.09  
GLY A  408   1.71  
ILE A  409   1.94  
SER A  410   2.30  
GLY A  411   3.37  
TYR A  412   2.35  
ASP A  413   2.32  
HIS A  414   3.05  
ARG A  415   2.97  
GLN A  416   1.98  
PHE A  417   2.43  
LEU A  418   5.01  
ASN A  419   2.27  
ARG A  420   2.17  
PHE A  421   4.11  
PHE A  422   6.44  
VAL A  423   2.29  
ASN A  424   2.00  
ARG A  425   1.86  
PHE A  426   1.94  
ASP A  427   1.72  
GLY A  428   1.71  
SER A  429   2.35  
PHE A  430   4.36  
ALA A  431   5.28  
ARG A  432   2.24  
GLY A  433   2.51  
VAL A  434   2.63  
PRO A  435   2.90  
PHE A  436   6.51  
GLN A  437   4.95  
TYR A  438   2.12  
ASN A  439   2.67  
PRO A  440   1.95  
SER A  441   1.76  
THR A  442   1.87  
GLY A  443   1.88  
ASP A  444   2.25  
CYS A  445   2.97  
ARG A  446   4.56  
VAL A  447   5.20  
SER A  448   5.80  
GLY A  449   5.71  
THR A  450   6.73  
ALA A  451   9.72  
ALA A  452   6.84  
ALA A  453   5.25  
LEU A  454   7.42  
VAL A  455   7.69  
GLY A  456   4.90  
LEU A  457   3.23  
ALA A  458   1.98  
GLN A  459   2.00  
ASP A  460   1.79  
ASP A  461   1.85  
PRO A  462   1.94  
HIS A  463   2.60  
ALA A  464   4.51  
VAL A  465   2.65  
ASP A  466   2.46  
ARG A  467   5.35  
ILE A  468   6.22  
LYS A  469   3.50  
LEU A  470   6.28  
LEU A  471   9.71  
TYR A  472   9.99  
SER A  473   8.64  
ILE A  474  11.43  
ALA A  475  13.00  
LEU A  476  10.08  
SER A  477  10.06  
THR A  478   9.47  
GLY A  479   7.92  
GLY A  480   8.57  
LEU A  481   8.13  
PRO A  482   9.64  
LEU A  483  11.77  
ILE A  484  11.15  
TYR A  485  10.47  
LEU A  486   9.00  
GLY A  487   8.57  
ASP A  488  10.60  
GLU A  489   8.01  
VAL A  490   6.67  
GLY A  491   5.78  
THR A  492   5.10  
LEU A  493   2.67  
ASN A  494   2.36  
ASP A  495   2.00  
ASP A  496   1.76  
ASP A  497   1.71  
TRP A  498   2.85  
SER A  499   2.10  
GLN A  500   1.81  
ASP A  501   1.83  
SER A  502   1.79  
ASN A  503   2.29  
LYS A  504   3.11  
SER A  505   2.18  
ASP A  506   2.31  
ASP A  507   6.27  
SER A  508   5.65  
ARG A  509   8.39  
TRP A  510   3.79  
ALA A  511   3.12  
HIS A  512   6.66  
ARG A  513   4.93  
PRO A  514   2.83  
ARG A  515   2.01  
TYR A  516   2.29  
ASN A  517   2.23  
GLU A  518   1.74  
ALA A  519   2.12  
LEU A  520   3.05  
TYR A  521   3.31  
ALA A  522   1.77  
GLN A  523   2.15  
ARG A  524   2.56  
ASN A  525   1.85  
ASP A  526   2.23  
PRO A  527   1.99  
SER A  528   1.83  
THR A  529   2.67  
ALA A  530   3.35  
ALA A  531   5.05  
GLY A  532   3.36  
GLN A  533   2.02  
ILE A  534   4.89  
TYR A  535   3.74  
GLN A  536   2.03  
ASP A  537   2.04  
LEU A  538   5.97  
ARG A  539   2.61  
HIS A  540   2.45  
MET A  541   4.75  
ILE A  542   5.43  
ALA A  543   2.35  
VAL A  544   2.35  
ARG A  545   6.13  
GLN A  546   2.14  
SER A  547   1.92  
ASN A  548   2.63  
PRO A  549   2.13  
ARG A  550   2.23  
PHE A  551   5.56  
ASP A  552   1.98  
GLY A  553   2.76  
GLY A  554   4.29  
ARG A  555   2.48  
LEU A  556   3.71  
VAL A  557   2.32  
THR A  558   2.01  
PHE A  559   2.20  
ASN A  560   1.82  
THR A  561   4.11  
ASN A  562   1.79  
ASN A  563   1.95  
LYS A  564   2.24  
HIS A  565   3.23  
ILE A  566   5.55  
ILE A  567   6.18  
GLY A  568   5.49  
TYR A  569   7.43  
ILE A  570   2.96  
ARG A  571   4.98  
ASN A  572   1.89  
ASN A  573   1.81  
ALA A  574   2.99  
LEU A  575   5.88  
LEU A  576   5.96  
ALA A  577   8.31  
PHE A  578   7.78  
GLY A  579   8.10  
ASN A  580   6.21  
PHE A  581   7.72  
SER A  582   4.36  
GLU A  583   2.28  
TYR A  584   2.12  
PRO A  585   2.02  
GLN A  586   2.39  
THR A  587   2.06  
VAL A  588   4.58  
THR A  589   3.09  
ALA A  590   2.16  
HIS A  591   1.83  
THR A  592   2.14  
LEU A  593   4.34  
GLN A  594   1.84  
ALA A  595   1.77  
MET A  596   2.49  
PRO A  597   2.31  
PHE A  598   1.90  
LYS A  599   2.00  
ALA A  600   2.23  
HIS A  601   2.31  
ASP A  602   4.02  
LEU A  603   2.99  
ILE A  604   2.98  
GLY A  605   1.86  
GLY A  606   1.78  
LYS A  607   2.15  
THR A  608   1.86  
VAL A  609   2.26  
SER A  610   2.54  
LEU A  611   4.64  
ASN A  612   1.96  
GLN A  613   2.20  
ASP A  614   1.76  
LEU A  615   3.20  
THR A  616   2.05  
LEU A  617   4.38  
GLN A  618   2.29  
PRO A  619   2.04  
TYR A  620   3.79  
GLN A  621   2.33  
VAL A  622   4.42  
MET A  623   5.00  
TRP A  624   7.18  
LEU A  625   5.95  
GLU A  626   2.23  
ILE A  627   2.10  
ALA A  628   1.71  
>1NOF A
ASP A   31   2.03  
THR A   32   2.24  
VAL A   33   5.45  
LYS A   34   2.24  
ILE A   35   3.22  
ASP A   36   2.59  
ALA A   37   4.37  
ASN A   38   2.55  
VAL A   39   3.26  
ASN A   40   2.53  
TYR A   41   2.19  
GLN A   42   2.93  
ILE A   43   2.81  
ILE A   44   5.63  
GLN A   45   3.04  
GLY A   46   7.01  
PHE A   47   9.61  
GLY A   48  11.55  
GLY A   49  12.85  
MET A   50   9.93  
SER A   51   8.99  
GLY A   52   6.34  
VAL A   53   3.88  
GLY A   54   2.19  
TRP A   55   2.43  
ILE A   56   2.73  
ASN A   57   2.22  
ASP A   58   3.04  
LEU A   59   4.68  
THR A   60   2.92  
THR A   61   2.26  
GLU A   62   2.16  
GLN A   63   3.87  
ILE A   64   4.69  
ASN A   65   3.08  
THR A   66   3.43  
ALA A   67   6.70  
TYR A   68   6.69  
GLY A   69   3.75  
SER A   70   2.82  
GLY A   71   2.95  
VAL A   72   2.13  
GLY A   73   2.52  
GLN A   74   4.05  
ILE A   75   7.47  
GLY A   76   6.17  
LEU A   77   8.19  
SER A   78   5.30  
ILE A   79   8.24  
MET A   80   9.32  
ARG A   81  11.41  
VAL A   82  11.40  
ARG A   83   7.10  
ILE A   84   8.43  
ASP A   85   5.02  
PRO A   86   2.62  
ASP A   87   2.08  
SER A   88   2.05  
SER A   89   1.82  
LYS A   90   3.29  
TRP A   91   5.06  
ASN A   92   2.79  
ILE A   93   2.79  
GLN A   94   5.95  
LEU A   95   2.64  
PRO A   96   1.90  
SER A   97   3.48  
ALA A   98   5.10  
ARG A   99   2.28  
GLN A  100   2.22  
ALA A  101   5.30  
VAL A  102   2.96  
SER A  103   1.90  
LEU A  104   2.29  
GLY A  105   2.38  
ALA A  106   4.72  
LYS A  107   3.88  
ILE A  108   6.79  
MET A  109   9.28  
ALA A  110  11.25  
THR A  111  11.92  
PRO A  112  10.32  
TRP A  113   7.58  
SER A  114   6.85  
PRO A  115   6.10  
PRO A  116   3.05  
ALA A  117   3.30  
TYR A  118   2.02  
MET A  119   3.65  
LYS A  120   5.87  
SER A  121   2.49  
ASN A  122   2.51  
ASN A  123   2.18  
SER A  124   3.80  
LEU A  125   3.64  
ILE A  126   3.33  
ASN A  127   2.34  
GLY A  128   5.10  
GLY A  129   4.37  
ARG A  130   2.51  
LEU A  131   5.71  
LEU A  132   3.04  
PRO A  133   2.08  
ALA A  134   1.86  
ASN A  135   3.12  
TYR A  136   3.53  
SER A  137   2.90  
ALA A  138   2.12  
TYR A  139   5.73  
THR A  140   4.06  
SER A  141   2.31  
HIS A  142   2.73  
LEU A  143   6.30  
LEU A  144   2.78  
ASP A  145   2.68  
PHE A  146   7.55  
SER A  147   3.87  
LYS A  148   2.36  
TYR A  149   3.86  
MET A  150   6.50  
GLN A  151   2.36  
THR A  152   2.18  
ASN A  153   2.01  
GLY A  154   1.79  
ALA A  155   4.18  
PRO A  156   2.85  
LEU A  157   5.58  
TYR A  158   3.34  
ALA A  159   6.64  
ILE A  160   8.25  
SER A  161  11.06  
ILE A  162  10.82  
GLN A  163   8.92  
ASN A  164   8.54  
GLU A  165   5.72  
PRO A  166   4.19  
ASP A  167   2.24  
TRP A  168   2.50  
LYS A  169   2.29  
PRO A  170   3.14  
ASP A  171   2.24  
TYR A  172   2.57  
GLU A  173   4.72  
SER A  174   7.27  
CYS A  175   6.03  
GLU A  176   2.34  
TRP A  177   4.53  
SER A  178   2.34  
GLY A  179   3.12  
ASP A  180   3.30  
GLU A  181   3.56  
PHE A  182   6.60  
LYS A  183   4.72  
SER A  184   2.54  
TYR A  185   5.33  
LEU A  186   6.31  
LYS A  187   2.30  
SER A  188   1.86  
GLN A  189   4.21  
GLY A  190   3.29  
SER A  191   1.94  
LYS A  192   1.93  
PHE A  193   4.59  
GLY A  194   1.71  
SER A  195   2.04  
LEU A  196   4.70  
LYS A  197   3.33  
VAL A  198   5.85  
ILE A  199   7.40  
VAL A  200   9.41  
ALA A  201   7.64  
GLU A  202   9.92  
SER A  203   5.50  
LEU A  204   3.15  
GLY A  205   3.56  
PHE A  206   6.40  
ASN A  207   2.73  
PRO A  208   3.32  
ALA A  209   2.22  
LEU A  210   2.50  
THR A  211   6.00  
ASP A  212   3.70  
PRO A  213   4.09  
VAL A  214   5.93  
LEU A  215   3.72  
LYS A  216   2.01  
ASP A  217   2.02  
SER A  218   1.90  
ASP A  219   2.46  
ALA A  220   5.58  
SER A  221   3.33  
LYS A  222   2.10  
TYR A  223   2.60  
VAL A  224   4.12  
SER A  225   2.54  
ILE A  226   3.73  
ILE A  227   7.57  
GLY A  228   9.38  
GLY A  229  10.09  
HIS A  230   7.73  
LEU A  231   5.51  
TYR A  232   2.86  
GLY A  233   1.71  
THR A  234   1.95  
THR A  235   2.49  
PRO A  236   3.51  
LYS A  237   2.51  
PRO A  238   2.62  
TYR A  239   4.67  
PRO A  240   2.24  
LEU A  241   2.45  
ALA A  242   5.13  
GLN A  243   2.14  
ASN A  244   1.83  
ALA A  245   2.08  
GLY A  246   2.57  
LYS A  247   3.82  
GLN A  248   2.75  
LEU A  249   5.87  
TRP A  250   5.21  
MET A  251  10.08  
THR A  252  10.49  
GLU A  253   7.13  
HIS A  254   5.96  
TYR A  255   4.66  
VAL A  256   4.97  
ASP A  257   3.33  
SER A  258   2.89  
LYS A  259   2.16  
GLN A  260   2.46  
SER A  261   2.38  
ALA A  262   4.90  
ASN A  263   2.57  
ASN A  264   2.25  
TRP A  265   3.29  
THR A  266   2.19  
SER A  267   3.92  
ALA A  268   5.83  
ILE A  269   3.51  
GLU A  270   2.58  
VAL A  271   6.84  
GLY A  272   6.43  
THR A  273   3.44  
GLU A  274   4.86  
LEU A  275   8.97  
ASN A  276   6.21  
ALA A  277   4.59  
SER A  278   7.13  
MET A  279   7.33  
VAL A  280   2.89  
SER A  281   3.39  
ASN A  282   2.58  
TYR A  283   6.69  
SER A  284   5.85  
ALA A  285   7.67  
TYR A  286  10.29  
VAL A  287  11.41  
TRP A  288  10.19  
TRP A  289   6.39  
TYR A  290   5.53  
ILE A  291   9.05  
ARG A  292   3.61  
ARG A  293   2.96  
SER A  294   2.48  
TYR A  295   3.98  
GLY A  296   7.03  
LEU A  297   9.04  
LEU A  298   5.54  
THR A  299   4.76  
GLU A  300   2.11  
ASP A  301   2.35  
GLY A  302   2.06  
LYS A  303   2.35  
VAL A  304   3.65  
SER A  305   5.16  
LYS A  306   4.34  
ARG A  307   7.92  
GLY A  308   8.79  
TYR A  309   5.59  
VAL A  310   9.82  
MET A  311  11.90  
SER A  312   8.36  
GLN A  313   8.05  
TYR A  314   9.83  
ALA A  315   6.78  
ARG A  316   4.08  
PHE A  317   3.32  
VAL A  318   6.47  
ARG A  319   3.04  
PRO A  320   2.60  
GLY A  321   2.79  
ALA A  322   5.11  
LEU A  323   3.84  
ARG A  324   5.18  
ILE A  325   6.53  
GLN A  326   2.66  
ALA A  327   4.29  
THR A  328   3.81  
GLU A  329   3.04  
ASN A  330   2.28  
PRO A  331   3.50  
GLN A  332   2.35  
SER A  333   2.16  
ASN A  334   2.25  
VAL A  335   4.94  
HIS A  336   3.76  
LEU A  337   7.51  
THR A  338   8.13  
ALA A  339   8.60  
TYR A  340   9.09  
LYS A  341   3.76  
ASN A  342   4.46  
THR A  343   2.14  
ASP A  344   1.83  
GLY A  345   1.71  
LYS A  346   2.92  
MET A  347   6.06  
VAL A  348   7.41  
ILE A  349   9.77  
VAL A  350  10.42  
ALA A  351   9.04  
VAL A  352   5.36  
ASN A  353   5.65  
THR A  354   2.39  
ASN A  355   2.44  
ASP A  356   1.79  
SER A  357   2.42  
ASP A  358   1.83  
GLN A  359   3.06  
MET A  360   2.34  
LEU A  361   5.17  
SER A  362   3.36  
LEU A  363   4.81  
ASN A  364   2.69  
ILE A  365   4.75  
SER A  366   2.90  
ASN A  367   1.81  
ALA A  368   2.57  
ASN A  369   1.86  
VAL A  370   3.19  
THR A  371   2.09  
LYS A  372   2.79  
PHE A  373   6.98  
GLU A  374   3.73  
LYS A  375   4.62  
TYR A  376   3.98  
SER A  377   5.91  
THR A  378   7.24  
SER A  379   4.94  
ALA A  380   2.21  
SER A  381   1.91  
LEU A  382   3.55  
ASN A  383   2.68  
VAL A  384   3.44  
GLU A  385   2.43  
TYR A  386   2.25  
GLY A  387   1.89  
GLY A  388   2.40  
SER A  389   2.04  
SER A  390   3.11  
GLN A  391   2.01  
VAL A  392   2.90  
ASP A  393   1.93  
SER A  394   1.78  
SER A  395   1.75  
GLY A  396   2.86  
LYS A  397   2.24  
ALA A  398   2.13  
THR A  399   2.06  
VAL A  400   4.68  
TRP A  401   2.09  
LEU A  402   3.70  
ASN A  403   2.43  
PRO A  404   2.95  
LEU A  405   2.88  
SER A  406   5.79  
VAL A  407   8.36  
THR A  408   7.92  
THR A  409   7.00  
PHE A  410   6.94  
VAL A  411   3.60  
SER A  412   3.77  
LYS A  413   2.06  
>1T4B A
MET A    1   1.94  
GLN A    2   3.08  
ASN A    3   2.82  
VAL A    4   5.77  
GLY A    5   7.23  
PHE A    6   8.70  
ILE A    7   6.37  
GLY A    8   2.90  
TRP A    9   4.63  
ARG A   10   2.08  
GLY A   11   2.60  
MET A   12   4.43  
VAL A   13   4.89  
GLY A   14   4.51  
SER A   15   2.26  
VAL A   16   4.53  
LEU A   17   6.73  
MET A   18   4.38  
GLN A   19   2.61  
ARG A   20   3.90  
MET A   21   6.47  
VAL A   22   2.49  
GLU A   23   1.81  
GLU A   24   1.84  
ARG A   25   1.99  
ASP A   26   3.52  
PHE A   27   4.72  
ASP A   28   1.84  
ALA A   29   2.06  
ILE A   30   3.45  
ARG A   31   2.13  
PRO A   32   3.40  
VAL A   33   3.53  
PHE A   34   6.49  
PHE A   35   6.27  
SER A   36   3.90  
THR A   37   2.05  
SER A   38   1.97  
GLN A   39   2.36  
LEU A   40   2.45  
GLY A   41   1.84  
GLN A   42   1.86  
ALA A   43   1.81  
ALA A   44   2.75  
PRO A   45   3.05  
SER A   46   1.77  
PHE A   47   2.41  
GLY A   48   3.93  
GLY A   49   2.17  
THR A   50   2.01  
THR A   51   1.85  
GLY A   52   2.13  
THR A   53   2.37  
LEU A   54   3.86  
GLN A   55   3.38  
ASP A   56   2.71  
ALA A   57   3.95  
PHE A   58   2.38  
ASP A   59   3.32  
LEU A   60   3.34  
GLU A   61   1.89  
ALA A   62   2.41  
LEU A   63   5.71  
LYS A   64   2.16  
ALA A   65   1.82  
LEU A   66   3.56  
ASP A   67   3.10  
ILE A   68   6.30  
ILE A   69   8.69  
VAL A   70   9.83  
THR A   71   6.74  
CYS A   72   3.54  
GLN A   73   2.27  
GLY A   74   3.51  
GLY A   75   2.05  
ASP A   76   2.01  
TYR A   77   5.54  
THR A   78   5.40  
ASN A   79   2.09  
GLU A   80   2.08  
ILE A   81   5.43  
TYR A   82   3.61  
PRO A   83   2.33  
LYS A   84   2.39  
LEU A   85   4.91  
ARG A   86   2.71  
GLU A   87   1.73  
SER A   88   1.88  
GLY A   89   1.75  
TRP A   90   3.46  
GLN A   91   1.91  
GLY A   92   2.80  
TYR A   93   3.32  
TRP A   94   7.70  
ILE A   95   9.83  
ASP A   96   8.31  
ALA A   97   5.50  
ALA A   98   4.53  
SER A   99   2.22  
SER A  100   2.20  
LEU A  101   3.93  
ARG A  102   2.85  
MET A  103   2.32  
LYS A  104   2.39  
ASP A  105   1.74  
ASP A  106   2.10  
ALA A  107   4.50  
ILE A  108   5.48  
ILE A  109   6.51  
ILE A  110   9.16  
LEU A  111   8.11  
ASP A  112   3.68  
PRO A  113   3.46  
VAL A  114   4.28  
ASN A  115   5.11  
GLN A  116   2.41  
ASP A  117   2.04  
VAL A  118   3.39  
ILE A  119   5.03  
THR A  120   2.28  
ASP A  121   1.87  
GLY A  122   2.76  
LEU A  123   2.22  
ASN A  124   1.80  
ASN A  125   1.81  
GLY A  126   1.80  
ILE A  127   3.59  
ARG A  128   2.98  
THR A  129   6.49  
PHE A  130   7.84  
VAL A  131   7.51  
GLY A  132   6.43  
GLY A  133   5.46  
ASN A  134   3.78  
CYS A  135   5.58  
THR A  136   6.98  
VAL A  137   8.88  
SER A  138   9.33  
LEU A  139  11.05  
MET A  140  10.17  
LEU A  141   7.10  
MET A  142   8.43  
SER A  143   9.87  
LEU A  144   8.84  
GLY A  145   5.47  
GLY A  146   5.37  
LEU A  147   6.12  
PHE A  148   3.85  
ALA A  149   2.06  
ASN A  150   1.93  
ASP A  151   1.81  
LEU A  152   3.12  
VAL A  153   5.55  
ASP A  154   2.70  
TRP A  155   5.76  
VAL A  156   8.43  
SER A  157  10.11  
VAL A  158  12.05  
ALA A  159  13.75  
THR A  160  10.46  
TYR A  161  13.21  
GLN A  162   7.11  
ALA A  163   7.46  
ALA A  164   6.20  
SER A  165   6.12  
GLY A  166   2.94  
GLY A  167   2.03  
GLY A  168   2.95  
ALA A  169   2.59  
ARG A  170   2.27  
HIS A  171   3.98  
MET A  172   6.78  
ARG A  173   4.43  
GLU A  174   5.83  
LEU A  175  10.01  
LEU A  176   9.41  
THR A  177   5.66  
GLN A  178   7.08  
MET A  179   8.44  
GLY A  180   4.64  
HIS A  181   3.25  
LEU A  182   7.29  
TYR A  183   4.10  
GLY A  184   2.79  
HIS A  185   2.22  
VAL A  186   4.41  
ALA A  187   3.15  
ASP A  188   1.83  
GLU A  189   2.33  
LEU A  190   5.21  
ALA A  191   2.19  
THR A  192   2.44  
PRO A  193   2.09  
SER A  194   1.83  
SER A  195   3.07  
ALA A  196   2.67  
ILE A  197   5.19  
LEU A  198   2.44  
ASP A  199   2.32  
ILE A  200   6.17  
GLU A  201   5.22  
ARG A  202   2.51  
LYS A  203   3.15  
VAL A  204   6.61  
THR A  205   4.70  
THR A  206   2.48  
LEU A  207   2.74  
THR A  208   5.33  
ARG A  209   2.32  
SER A  210   2.02  
GLY A  211   1.94  
GLU A  212   1.85  
LEU A  213   4.13  
PRO A  214   2.75  
VAL A  215   3.10  
ASP A  216   1.81  
ASN A  217   2.43  
PHE A  218   4.21  
GLY A  219   2.28  
VAL A  220   4.37  
PRO A  221   6.42  
LEU A  222   9.44  
ALA A  223  11.20  
GLY A  224  11.50  
SER A  225  10.27  
LEU A  226  11.02  
ILE A  227   7.79  
PRO A  228   9.82  
TRP A  229   6.01  
ILE A  230   3.45  
ASP A  231   2.16  
LYS A  232   2.76  
GLN A  233   2.19  
LEU A  234   2.98  
ASP A  235   1.94  
ASN A  236   2.30  
GLY A  237   4.08  
GLN A  238   5.13  
SER A  239   6.72  
ARG A  240   3.42  
GLU A  241   3.52  
GLU A  242   7.94  
TRP A  243   3.32  
LYS A  244   4.80  
GLY A  245   8.23  
GLN A  246   4.01  
ALA A  247   4.62  
GLU A  248   5.73  
THR A  249   7.36  
ASN A  250   4.70  
LYS A  251   2.99  
ILE A  252   6.24  
LEU A  253   2.61  
ASN A  254   1.99  
THR A  255   2.46  
SER A  256   1.92  
SER A  257   2.25  
VAL A  258   1.96  
ILE A  259   4.08  
PRO A  260   2.82  
VAL A  261   5.48  
ASP A  262   6.74  
GLY A  263  10.13  
LEU A  264  11.81  
CYS A  265   7.69  
VAL A  266   9.29  
ARG A  267   5.40  
VAL A  268  10.21  
GLY A  269  11.67  
ALA A  270  11.01  
LEU A  271   9.91  
ARG A  272   6.17  
CYS A  273  10.06  
HIS A  274   9.27  
SER A  275  12.57  
GLN A  276  12.70  
ALA A  277  15.78  
PHE A  278  13.50  
THR A  279   9.63  
ILE A  280   9.93  
LYS A  281   4.84  
LEU A  282   5.79  
LYS A  283   2.57  
LYS A  284   2.50  
ASP A  285   2.10  
VAL A  286   2.90  
SER A  287   2.99  
ILE A  288   3.91  
PRO A  289   2.45  
THR A  290   3.22  
VAL A  291   5.80  
GLU A  292   2.75  
GLU A  293   2.20  
LEU A  294   3.23  
LEU A  295   6.62  
ALA A  296   2.70  
ALA A  297   2.14  
HIS A  298   2.97  
ASN A  299   3.33  
PRO A  300   2.11  
TRP A  301   2.79  
ALA A  302   5.15  
LYS A  303   2.75  
VAL A  304   2.92  
VAL A  305   3.10  
PRO A  306   2.62  
ASN A  307   5.19  
ASP A  308   2.77  
ARG A  309   2.59  
GLU A  310   2.55  
ILE A  311   3.70  
THR A  312   7.07  
MET A  313   4.22  
ARG A  314   2.18  
GLU A  315   2.76  
LEU A  316   7.16  
THR A  317   6.33  
PRO A  318   8.27  
ALA A  319   4.91  
ALA A  320   2.89  
VAL A  321   4.89  
THR A  322   4.88  
GLY A  323   2.17  
THR A  324   2.78  
LEU A  325   3.19  
THR A  326   3.39  
THR A  327   6.83  
PRO A  328   6.22  
VAL A  329   7.16  
GLY A  330   7.57  
ARG A  331   8.83  
LEU A  332   6.77  
ARG A  333   4.90  
LYS A  334   3.65  
LEU A  335   6.07  
ASN A  336   2.57  
MET A  337   2.66  
GLY A  338   2.77  
PRO A  339   2.92  
GLU A  340   3.09  
PHE A  341   4.28  
LEU A  342   8.63  
SER A  343   9.12  
ALA A  344  11.85  
PHE A  345  11.94  
THR A  346  11.52  
VAL A  347   8.89  
GLY A  348   9.88  
ASP A  349   6.91  
GLN A  350   7.20  
LEU A  351   7.25  
LEU A  352   6.10  
TRP A  353   7.19  
GLY A  354   7.37  
ALA A  355   7.34  
ALA A  356   8.98  
GLU A  357   5.86  
PRO A  358   8.32  
LEU A  359   8.58  
ARG A  360   4.06  
ARG A  361   3.07  
MET A  362   5.75  
LEU A  363   6.30  
ARG A  364   2.25  
GLN A  365   1.99  
LEU A  366   2.86  
ALA A  367   1.96  
>1UOK _
MET A    1   1.83  
GLU A    2   1.96  
LYS A    3   1.91  
GLN A    4   2.02  
TRP A    5   2.44  
TRP A    6   3.29  
LYS A    7   3.87  
GLU A    8   2.01  
SER A    9   2.62  
VAL A   10   5.34  
VAL A   11   8.09  
TYR A   12   8.83  
GLN A   13  10.68  
ILE A   14  11.37  
TYR A   15   9.35  
PRO A   16   8.92  
ARG A   17   4.91  
SER A   18   8.40  
PHE A   19   7.08  
MET A   20   3.42  
ASP A   21   3.28  
SER A   22   1.88  
ASN A   23   1.85  
GLY A   24   1.71  
ASP A   25   1.97  
GLY A   26   2.46  
ILE A   27   3.44  
GLY A   28   4.99  
ASP A   29   3.00  
LEU A   30   5.01  
ARG A   31   2.04  
GLY A   32   2.88  
ILE A   33   6.04  
ILE A   34   2.93  
SER A   35   1.84  
LYS A   36   2.80  
LEU A   37   2.82  
ASP A   38   1.67  
TYR A   39   2.65  
LEU A   40   5.52  
LYS A   41   2.16  
GLU A   42   1.78  
LEU A   43   4.50  
GLY A   44   1.88  
ILE A   45   3.61  
ASP A   46   2.28  
VAL A   47   5.86  
ILE A   48   8.72  
TRP A   49   9.99  
LEU A   50  11.54  
SER A   51   9.60  
PRO A   52   9.01  
VAL A   53   8.06  
TYR A   54   7.42  
GLU A   55   2.61  
SER A   56   3.44  
PRO A   57   2.24  
ASN A   58   2.65  
ASP A   59   2.28  
ASP A   60   5.01  
ASN A   61   4.46  
GLY A   62   7.63  
TYR A   63   5.34  
ASP A   64   6.19  
ILE A   65   7.00  
SER A   66   2.94  
ASP A   67   3.01  
TYR A   68   5.12  
CYS A   69   2.11  
LYS A   70   2.35  
ILE A   71   3.47  
MET A   72   4.18  
ASN A   73   2.24  
GLU A   74   2.17  
PHE A   75   4.34  
GLY A   76   2.36  
THR A   77   2.42  
MET A   78   2.36  
GLU A   79   1.83  
ASP A   80   2.29  
TRP A   81   4.57  
ASP A   82   1.95  
GLU A   83   1.97  
LEU A   84   6.04  
LEU A   85   3.52  
HIS A   86   2.18  
GLU A   87   2.56  
MET A   88   6.05  
HIS A   89   2.12  
GLU A   90   1.76  
ARG A   91   2.06  
ASN A   92   1.79  
MET A   93   3.48  
LYS A   94   3.61  
LEU A   95   6.65  
MET A   96   8.71  
MET A   97   9.31  
ASP A   98   8.18  
LEU A   99   9.23  
VAL A  100   7.24  
VAL A  101   9.45  
ASN A  102   7.34  
HIS A  103   7.44  
THR A  104   8.18  
SER A  105   5.33  
ASP A  106   2.19  
GLU A  107   1.87  
HIS A  108   3.35  
ASN A  109   1.82  
TRP A  110   3.11  
PHE A  111   3.79  
ILE A  112   2.30  
GLU A  113   2.49  
SER A  114   5.47  
ARG A  115   2.64  
LYS A  116   2.07  
SER A  117   2.39  
LYS A  118   1.91  
ASP A  119   1.67  
ASN A  120   1.99  
LYS A  121   1.90  
TYR A  122   2.56  
ARG A  123   3.21  
ASP A  124   2.06  
TYR A  125   3.74  
TYR A  126   6.06  
ILE A  127   2.92  
TRP A  128   4.26  
ARG A  129   2.27  
PRO A  130   2.08  
GLY A  131   1.71  
LYS A  132   1.94  
GLU A  133   1.77  
GLY A  134   1.73  
LYS A  135   2.03  
GLU A  136   1.79  
PRO A  137   2.42  
ASN A  138   2.27  
ASN A  139   2.33  
TRP A  140   5.03  
GLY A  141   1.88  
ALA A  142   2.23  
ALA A  143   1.90  
PHE A  144   2.84  
SER A  145   1.80  
GLY A  146   1.80  
SER A  147   2.77  
ALA A  148   5.02  
TRP A  149   3.57  
GLN A  150   2.84  
TYR A  151   2.26  
ASP A  152   3.60  
GLU A  153   1.84  
MET A  154   1.99  
THR A  155   2.23  
ASP A  156   1.88  
GLU A  157   2.90  
TYR A  158   3.72  
TYR A  159   4.85  
LEU A  160   6.38  
HIS A  161   5.85  
LEU A  162   3.69  
PHE A  163   3.48  
SER A  164   4.42  
LYS A  165   2.37  
LYS A  166   2.95  
GLN A  167   6.10  
PRO A  168   6.48  
ASP A  169   6.77  
LEU A  170   7.04  
ASN A  171   2.97  
TRP A  172   5.95  
ASP A  173   1.91  
ASN A  174   2.13  
GLU A  175   1.88  
LYS A  176   2.27  
VAL A  177   5.44  
ARG A  178   2.68  
GLN A  179   1.90  
ASP A  180   2.22  
VAL A  181   5.66  
TYR A  182   2.86  
GLU A  183   1.77  
MET A  184   4.21  
MET A  185   5.72  
LYS A  186   2.23  
PHE A  187   2.34  
TRP A  188   5.37  
LEU A  189   4.87  
GLU A  190   2.03  
LYS A  191   2.02  
GLY A  192   1.85  
ILE A  193   3.78  
ASP A  194   2.59  
GLY A  195   5.69  
PHE A  196   8.96  
ARG A  197   6.99  
MET A  198   7.47  
ASP A  199   3.45  
VAL A  200   3.76  
ILE A  201   7.88  
ASN A  202   5.64  
PHE A  203   4.45  
ILE A  204   7.65  
SER A  205   4.67  
LYS A  206   2.90  
GLU A  207   1.90  
GLU A  208   1.71  
GLY A  209   1.77  
LEU A  210   2.19  
PRO A  211   2.35  
THR A  212   1.89  
VAL A  213   2.47  
GLU A  214   1.73  
THR A  215   1.78  
GLU A  216   1.71  
GLU A  217   1.73  
GLU A  218   1.75  
GLY A  219   1.71  
TYR A  220   1.87  
VAL A  221   2.15  
SER A  222   2.17  
GLY A  223   4.12  
HIS A  224   2.07  
LYS A  225   1.98  
HIS A  226   2.75  
PHE A  227   3.61  
MET A  228   2.31  
ASN A  229   2.06  
GLY A  230   1.94  
PRO A  231   1.88  
ASN A  232   2.54  
ILE A  233   3.87  
HIS A  234   2.18  
LYS A  235   2.13  
TYR A  236   3.70  
LEU A  237   6.04  
HIS A  238   2.58  
GLU A  239   2.46  
MET A  240   6.47  
ASN A  241   3.14  
GLU A  242   1.87  
GLU A  243   1.82  
VAL A  244   4.04  
LEU A  245   3.87  
SER A  246   1.90  
HIS A  247   1.81  
TYR A  248   2.04  
ASP A  249   1.90  
ILE A  250   3.16  
MET A  251   4.96  
THR A  252   5.05  
VAL A  253   8.37  
GLY A  254   8.16  
GLU A  255   3.83  
MET A  256   5.98  
PRO A  257   2.64  
GLY A  258   1.82  
VAL A  259   3.93  
THR A  260   2.43  
THR A  261   2.50  
GLU A  262   1.97  
GLU A  263   2.32  
ALA A  264   5.61  
LYS A  265   2.88  
LEU A  266   3.12  
TYR A  267   4.63  
THR A  268   5.18  
GLY A  269   3.78  
GLU A  270   1.96  
GLU A  271   1.76  
ARG A  272   2.09  
LYS A  273   2.20  
GLU A  274   2.79  
LEU A  275   3.37  
GLN A  276   2.72  
MET A  277   6.65  
VAL A  278   9.15  
PHE A  279   7.91  
GLN A  280   6.67  
PHE A  281   2.80  
GLU A  282   2.46  
HIS A  283   6.70  
MET A  284   5.29  
ASP A  285   2.08  
LEU A  286   2.35  
ASP A  287   2.51  
SER A  288   2.05  
GLY A  289   1.86  
GLU A  290   1.71  
GLY A  291   1.71  
GLY A  292   2.14  
LYS A  293   2.50  
TRP A  294   2.73  
ASP A  295   1.96  
VAL A  296   1.87  
LYS A  297   1.97  
PRO A  298   1.87  
CYS A  299   1.77  
SER A  300   1.79  
LEU A  301   2.56  
LEU A  302   1.91  
THR A  303   2.16  
LEU A  304   3.22  
LYS A  305   2.90  
GLU A  306   1.99  
ASN A  307   3.17  
LEU A  308   6.42  
THR A  309   3.23  
LYS A  310   2.73  
TRP A  311   4.71  
GLN A  312   6.50  
LYS A  313   2.33  
ALA A  314   2.16  
LEU A  315   5.17  
GLU A  316   2.57  
HIS A  317   1.89  
THR A  318   2.97  
GLY A  319   4.88  
TRP A  320   4.83  
ASN A  321   8.30  
SER A  322  11.17  
LEU A  323  11.92  
TYR A  324   8.78  
TRP A  325   7.51  
ASN A  326   9.46  
ASN A  327   6.05  
HIS A  328   5.44  
ASP A  329   2.77  
GLN A  330   5.02  
PRO A  331   6.01  
ARG A  332   7.42  
VAL A  333   6.61  
VAL A  334   4.19  
SER A  335   2.13  
ARG A  336   2.84  
PHE A  337   2.40  
GLY A  338   1.86  
ASN A  339   2.18  
ASP A  340   1.82  
GLY A  341   1.71  
MET A  342   1.86  
TYR A  343   2.31  
ARG A  344   2.55  
ILE A  345   2.48  
GLU A  346   3.03  
SER A  347   5.14  
ALA A  348   7.41  
LYS A  349   5.53  
MET A  350   6.51  
LEU A  351   6.61  
ALA A  352  10.24  
THR A  353  10.26  
VAL A  354   9.21  
LEU A  355  10.87  
HIS A  356  10.07  
MET A  357   9.29  
MET A  358   9.53  
LYS A  359   5.28  
GLY A  360   7.25  
THR A  361   7.78  
PRO A  362   8.77  
TYR A  363  11.01  
ILE A  364  10.91  
TYR A  365  11.12  
GLN A  366  10.67  
GLY A  367   9.82  
GLU A  368  11.88  
GLU A  369   8.63  
ILE A  370   7.71  
GLY A  371   6.47  
MET A  372   7.50  
THR A  373   3.39  
ASN A  374   2.42  
VAL A  375   2.96  
ARG A  376   1.93  
PHE A  377   3.24  
GLU A  378   1.89  
SER A  379   2.43  
ILE A  380   2.24  
ASP A  381   1.77  
GLU A  382   2.49  
TYR A  383   4.84  
ARG A  384   2.00  
ASP A  385   4.94  
ILE A  386   4.01  
GLU A  387   3.11  
THR A  388   4.94  
LEU A  389   2.10  
ASN A  390   1.84  
MET A  391   3.48  
TYR A  392   2.72  
LYS A  393   2.20  
GLU A  394   2.06  
LYS A  395   3.41  
VAL A  396   2.95  
MET A  397   1.94  
GLU A  398   1.78  
ARG A  399   1.84  
GLY A  400   1.71  
GLU A  401   1.79  
ASP A  402   1.90  
ILE A  403   2.14  
GLU A  404   1.97  
LYS A  405   2.01  
VAL A  406   2.39  
MET A  407   3.37  
GLN A  408   2.19  
SER A  409   2.46  
ILE A  410   5.45  
TYR A  411   2.73  
ILE A  412   2.54  
LYS A  413   4.67  
GLY A  414   7.25  
ARG A  415   4.99  
ASP A  416   7.38  
ASN A  417   6.20  
ALA A  418   9.77  
ARG A  419   7.35  
THR A  420   7.89  
PRO A  421   6.92  
MET A  422   6.98  
GLN A  423   6.45  
TRP A  424   3.15  
ASP A  425   2.48  
ASP A  426   1.87  
GLN A  427   2.04  
ASN A  428   1.94  
HIS A  429   2.51  
ALA A  430   3.82  
GLY A  431   1.81  
PHE A  432   3.98  
THR A  433   2.57  
THR A  434   1.89  
GLY A  435   2.27  
GLU A  436   1.79  
PRO A  437   2.37  
TRP A  438   2.91  
ILE A  439   4.57  
THR A  440   2.99  
VAL A  441   2.37  
ASN A  442   3.35  
PRO A  443   1.99  
ASN A  444   2.38  
TYR A  445   3.22  
LYS A  446   2.06  
GLU A  447   1.99  
ILE A  448   3.68  
ASN A  449   3.27  
VAL A  450   3.60  
LYS A  451   2.05  
GLN A  452   2.02  
ALA A  453   4.60  
ILE A  454   2.44  
GLN A  455   1.83  
ASN A  456   2.13  
LYS A  457   1.90  
ASP A  458   1.89  
SER A  459   4.56  
ILE A  460   6.27  
PHE A  461   4.68  
TYR A  462   2.22  
TYR A  463   4.22  
TYR A  464   7.56  
LYS A  465   2.36  
LYS A  466   2.30  
LEU A  467   6.16  
ILE A  468   3.28  
GLU A  469   2.05  
LEU A  470   3.68  
ARG A  471   4.85  
LYS A  472   2.10  
ASN A  473   1.82  
ASN A  474   2.10  
GLU A  475   2.07  
ILE A  476   2.98  
VAL A  477   5.67  
VAL A  478   3.83  
TYR A  479   2.28  
GLY A  480   3.86  
SER A  481   2.53  
TYR A  482   4.14  
ASP A  483   2.12  
LEU A  484   2.37  
ILE A  485   2.71  
LEU A  486   1.99  
GLU A  487   1.80  
ASN A  488   1.72  
ASN A  489   2.17  
PRO A  490   2.02  
SER A  491   2.62  
ILE A  492   3.80  
PHE A  493   6.56  
ALA A  494   6.62  
TYR A  495   7.04  
VAL A  496   2.73  
ARG A  497   5.55  
THR A  498   2.32  
TYR A  499   2.10  
GLY A  500   1.71  
VAL A  501   2.02  
GLU A  502   2.42  
LYS A  503   3.89  
LEU A  504   6.07  
LEU A  505   6.83  
VAL A  506   8.91  
ILE A  507   8.03  
ALA A  508   7.81  
ASN A  509   4.98  
PHE A  510   2.68  
THR A  511   2.51  
ALA A  512   2.24  
GLU A  513   1.96  
GLU A  514   1.75  
CYS A  515   2.15  
ILE A  516   1.95  
PHE A  517   3.61  
GLU A  518   1.74  
LEU A  519   2.21  
PRO A  520   1.97  
GLU A  521   1.71  
ASP A  522   1.70  
ILE A  523   2.06  
SER A  524   1.74  
TYR A  525   1.99  
SER A  526   1.84  
GLU A  527   1.99  
VAL A  528   1.93  
GLU A  529   2.18  
LEU A  530   2.20  
LEU A  531   2.20  
ILE A  532   3.66  
HIS A  533   2.52  
ASN A  534   3.05  
TYR A  535   2.04  
ASP A  536   1.67  
VAL A  537   2.13  
GLU A  538   1.71  
ASN A  539   1.79  
GLY A  540   1.71  
PRO A  541   1.92  
ILE A  542   2.78  
GLU A  543   1.92  
ASN A  544   1.90  
ILE A  545   2.41  
THR A  546   1.90  
LEU A  547   4.00  
ARG A  548   2.41  
PRO A  549   3.00  
TYR A  550   4.14  
GLU A  551   4.89  
ALA A  552   7.28  
MET A  553   6.42  
VAL A  554   6.32  
PHE A  555   4.53  
LYS A  556   3.57  
LEU A  557   5.09  
LYS A  558   2.01  
>2GDV A
MET A    1   3.35  
LYS A    2   2.31  
ASN A    3   2.61  
LYS A    4   4.08  
VAL A    5   8.14  
GLN A    6   8.72  
LEU A    7  10.95  
ILE A    8  13.77  
THR A    9  11.01  
TYR A   10   7.35  
ALA A   11   5.69  
ASP A   12   3.44  
ARG A   13   4.95  
LEU A   14   8.01  
GLY A   15   4.59  
ASP A   16   2.08  
GLY A   17   2.24  
THR A   18   3.01  
ILE A   19   5.31  
LYS A   20   2.18  
SER A   21   2.41  
MET A   22   6.58  
THR A   23   4.70  
ASP A   24   2.48  
ILE A   25   5.29  
LEU A   26   6.80  
ARG A   27   2.48  
THR A   28   1.96  
ARG A   29   2.55  
PHE A   30   5.52  
ASP A   31   2.03  
GLY A   32   2.55  
VAL A   33   5.57  
TYR A   34   7.42  
ASP A   35   2.63  
GLY A   36   5.54  
VAL A   37   7.87  
HIS A   38  12.37  
ILE A   39  11.13  
LEU A   40  10.59  
PRO A   41   9.84  
PHE A   42   8.30  
PHE A   43   7.41  
THR A   44   3.39  
PRO A   45   3.54  
PHE A   46   3.69  
ASP A   47   2.04  
GLY A   48   2.27  
ALA A   49   1.93  
ASP A   50   3.46  
ALA A   51   4.04  
GLY A   52   7.01  
PHE A   53   8.18  
ASP A   54   6.36  
PRO A   55   8.00  
ILE A   56   3.53  
ASP A   57   3.15  
HIS A   58   6.57  
THR A   59   2.44  
LYS A   60   2.41  
VAL A   61   4.45  
ASP A   62   2.61  
GLU A   63   1.75  
ARG A   64   1.83  
LEU A   65   2.63  
GLY A   66   1.71  
SER A   67   2.69  
TRP A   68   2.98  
ASP A   69   1.70  
ASP A   70   2.31  
VAL A   71   4.64  
ALA A   72   2.29  
GLU A   73   2.14  
LEU A   74   5.63  
SER A   75   3.07  
LYS A   76   1.98  
THR A   77   2.09  
HIS A   78   3.31  
ASN A   79   2.50  
ILE A   80   5.64  
MET A   81   9.10  
VAL A   82   9.18  
ASP A   83  12.39  
ALA A   84  11.98  
ILE A   85  11.64  
VAL A   86  11.68  
ASN A   87  10.92  
HIS A   88  10.67  
MET A   89   8.70  
SER A   90   6.33  
TRP A   91   3.85  
GLU A   92   2.00  
SER A   93   3.83  
LYS A   94   2.00  
GLN A   95   3.27  
PHE A   96   6.11  
GLN A   97   2.42  
ASP A   98   2.18  
VAL A   99   5.67  
LEU A  100   2.28  
ALA A  101   1.94  
LYS A  102   1.97  
GLY A  103   3.96  
GLU A  104   2.01  
GLU A  105   1.81  
SER A  106   2.66  
GLU A  107   2.09  
TYR A  108   3.67  
TYR A  109   3.27  
PRO A  110   2.78  
MET A  111   6.17  
PHE A  112   7.82  
LEU A  113   6.32  
THR A  114   5.48  
MET A  115   5.92  
SER A  116   2.29  
SER A  117   2.44  
VAL A  118   3.23  
PHE A  119   3.23  
PRO A  120   2.07  
ASN A  121   1.98  
GLY A  122   2.62  
ALA A  123   2.76  
THR A  124   3.18  
GLU A  125   2.68  
GLU A  126   2.22  
ASP A  127   3.11  
LEU A  128   6.09  
ALA A  129   2.46  
GLY A  130   2.44  
ILE A  131   5.46  
TYR A  132   4.76  
ARG A  133   4.43  
PRO A  134   3.10  
ARG A  135   2.70  
PRO A  136   2.56  
GLY A  137   3.83  
LEU A  138   4.52  
PRO A  139   6.56  
PHE A  140   6.61  
THR A  141   4.26  
HIS A  142   2.60  
TYR A  143   4.38  
LYS A  144   2.06  
PHE A  145   4.53  
ALA A  146   1.80  
GLY A  147   1.71  
LYS A  148   2.46  
THR A  149   2.78  
ARG A  150   3.43  
LEU A  151   6.05  
VAL A  152   8.19  
TRP A  153   9.29  
VAL A  154   6.47  
SER A  155   7.57  
PHE A  156   6.13  
THR A  157   2.87  
PRO A  158   2.99  
GLN A  159   3.36  
GLN A  160   6.75  
VAL A  161   9.98  
ASP A  162   9.97  
ILE A  163   8.24  
ASP A  164   3.32  
THR A  165   5.33  
ASP A  166   1.95  
SER A  167   2.46  
ASP A  168   1.73  
LYS A  169   3.00  
GLY A  170   4.81  
TRP A  171   3.09  
GLU A  172   2.17  
TYR A  173   5.58  
LEU A  174   6.91  
MET A  175   4.05  
SER A  176   3.33  
ILE A  177   6.97  
PHE A  178   6.68  
ASP A  179   2.73  
GLN A  180   2.81  
MET A  181   5.31  
ALA A  182   2.14  
ALA A  183   2.37  
SER A  184   2.49  
HIS A  185   1.88  
VAL A  186   3.18  
SER A  187   2.59  
TYR A  188   5.22  
ILE A  189   7.34  
ARG A  190  12.37  
LEU A  191  11.14  
ASP A  192  13.11  
ALA A  193  12.80  
VAL A  194  11.10  
GLY A  195   8.61  
TYR A  196   9.14  
GLY A  197   7.81  
ALA A  198   6.32  
LYS A  199   5.97  
GLU A  200   2.87  
ALA A  201   2.10  
GLY A  202   1.71  
THR A  203   2.83  
SER A  204   3.27  
CYS A  205   6.23  
PHE A  206   5.29  
MET A  207   4.03  
THR A  208   2.97  
PRO A  209   1.94  
LYS A  210   2.37  
THR A  211   5.40  
PHE A  212   2.72  
LYS A  213   2.15  
LEU A  214   5.71  
ILE A  215   5.77  
SER A  216   2.67  
ARG A  217   2.36  
LEU A  218   6.52  
ARG A  219   2.55  
GLU A  220   1.86  
GLU A  221   2.52  
GLY A  222   3.81  
VAL A  223   2.01  
LYS A  224   1.94  
ARG A  225   2.00  
GLY A  226   1.90  
LEU A  227   2.29  
GLU A  228   2.46  
ILE A  229   5.16  
LEU A  230   8.31  
ILE A  231   9.02  
GLU A  232  12.67  
VAL A  233  10.08  
HIS A  234   9.99  
SER A  235   7.23  
TYR A  236   4.48  
TYR A  237   4.26  
LYS A  238   2.93  
LYS A  239   3.09  
GLN A  240   7.39  
VAL A  241   3.11  
GLU A  242   1.95  
ILE A  243   4.96  
ALA A  244   3.43  
SER A  245   1.98  
LYS A  246   1.95  
VAL A  247   2.71  
ASP A  248   1.87  
ARG A  249   3.26  
VAL A  250   6.86  
TYR A  251  11.01  
ASP A  252  10.62  
PHE A  253  13.29  
ALA A  254   9.32  
LEU A  255  10.85  
PRO A  256  12.95  
PRO A  257  10.20  
LEU A  258   7.02  
LEU A  259  10.84  
LEU A  260   8.61  
HIS A  261   4.37  
ALA A  262   6.29  
LEU A  263   7.94  
SER A  264   3.59  
THR A  265   2.28  
GLY A  266   1.97  
HIS A  267   2.52  
VAL A  268   4.64  
GLU A  269   2.28  
PRO A  270   2.66  
VAL A  271   5.73  
ALA A  272   2.24  
HIS A  273   1.98  
TRP A  274   6.47  
THR A  275   4.56  
ASP A  276   1.97  
ILE A  277   2.25  
ARG A  278   4.95  
PRO A  279   4.37  
ASN A  280   2.11  
ASN A  281   2.37  
ALA A  282   4.95  
VAL A  283   7.92  
THR A  284   9.30  
VAL A  285  13.48  
LEU A  286  14.41  
ASP A  287  12.03  
THR A  288  12.93  
HIS A  289   9.86  
ASP A  290   8.61  
GLY A  291   9.69  
ILE A  292  10.57  
GLY A  293   9.87  
VAL A  294   6.54  
ILE A  295   5.42  
ASP A  296   8.78  
ILE A  297   6.65  
GLY A  298   4.15  
SER A  299   2.78  
ASP A  300   3.00  
GLN A  301   2.31  
LEU A  302   2.05  
ASP A  303   2.05  
ARG A  304   1.85  
SER A  305   1.74  
LEU A  306   2.45  
LYS A  307   2.12  
GLY A  308   2.23  
LEU A  309   2.53  
VAL A  310   2.29  
PRO A  311   2.45  
ASP A  312   2.03  
GLU A  313   2.14  
ASP A  314   3.23  
VAL A  315   4.63  
ASP A  316   2.31  
ASN A  317   1.95  
LEU A  318   5.50  
VAL A  319   4.11  
ASN A  320   1.92  
THR A  321   2.08  
ILE A  322   5.88  
HIS A  323   2.74  
ALA A  324   2.23  
ASN A  325   2.42  
THR A  326   3.10  
HIS A  327   1.88  
GLY A  328   1.77  
GLU A  329   2.18  
SER A  330   5.31  
GLN A  331   2.22  
ALA A  332   1.99  
ALA A  333   4.14  
THR A  334   4.79  
GLY A  335   4.45  
ALA A  336   2.16  
ALA A  337   1.80  
ALA A  338   2.81  
SER A  339   2.13  
ASN A  340   2.82  
LEU A  341   2.83  
ASP A  342   5.34  
LEU A  343   3.51  
TYR A  344   3.31  
GLN A  345   7.63  
VAL A  346   7.07  
ASN A  347   7.71  
SER A  348   7.73  
THR A  349   6.40  
TYR A  350   9.94  
TYR A  351   4.74  
SER A  352   3.14  
ALA A  353   5.44  
LEU A  354   6.15  
GLY A  355   2.03  
CYS A  356   2.45  
ASN A  357   4.17  
ASP A  358   3.31  
GLN A  359   4.44  
HIS A  360   7.06  
TYR A  361   8.77  
ILE A  362   8.11  
ALA A  363  10.62  
ALA A  364  13.26  
ARG A  365  12.62  
ALA A  366  12.30  
VAL A  367  11.47  
GLN A  368  11.38  
PHE A  369  10.40  
PHE A  370   8.78  
LEU A  371   6.78  
PRO A  372   3.05  
GLY A  373   4.04  
VAL A  374   4.79  
PRO A  375   7.95  
GLN A  376  11.30  
VAL A  377  13.02  
TYR A  378  10.77  
TYR A  379   8.49  
VAL A  380   5.91  
GLY A  381   7.58  
ALA A  382   8.35  
LEU A  383   5.46  
ALA A  384   3.62  
GLY A  385   2.84  
LYS A  386   2.13  
ASN A  387   2.55  
ASP A  388   3.33  
MET A  389   2.65  
GLU A  390   2.12  
LEU A  391   3.07  
LEU A  392   3.41  
ARG A  393   1.91  
LYS A  394   1.97  
THR A  395   1.99  
ASN A  396   2.01  
ASN A  397   2.35  
GLY A  398   5.07  
ARG A  399   4.59  
ASP A  400   5.27  
ILE A  401   6.55  
ASN A  402   8.61  
ARG A  403   6.14  
HIS A  404   3.70  
TYR A  405   2.37  
TYR A  406   3.70  
SER A  407   3.09  
THR A  408   3.29  
ALA A  409   2.24  
GLU A  410   2.12  
ILE A  411   5.64  
ASP A  412   2.54  
GLU A  413   2.04  
ASN A  414   2.33  
LEU A  415   2.32  
LYS A  416   2.05  
ARG A  417   2.71  
PRO A  418   2.99  
VAL A  419   5.63  
VAL A  420   5.51  
LYS A  421   3.04  
ALA A  422   6.40  
LEU A  423   8.68  
ASN A  424   4.74  
ALA A  425   5.12  
LEU A  426   9.36  
ALA A  427   8.04  
LYS A  428   4.44  
PHE A  429   7.30  
ARG A  430   6.33  
ASN A  431   3.69  
GLU A  432   1.92  
LEU A  433   4.13  
ASP A  434   2.99  
ALA A  435   5.11  
PHE A  436   5.33  
ASP A  437   1.80  
GLY A  438   1.83  
THR A  439   2.13  
PHE A  440   2.95  
SER A  441   2.88  
TYR A  442   2.42  
THR A  443   2.29  
THR A  444   2.24  
ASP A  445   2.05  
ASP A  446   1.70  
ASP A  447   1.81  
THR A  448   2.14  
SER A  449   2.82  
ILE A  450   5.10  
SER A  451   3.31  
PHE A  452   7.31  
THR A  453   3.99  
TRP A  454   4.22  
ARG A  455   2.12  
GLY A  456   1.92  
GLU A  457   1.74  
THR A  458   3.05  
SER A  459   4.65  
GLN A  460   2.95  
ALA A  461   5.67  
THR A  462   4.51  
LEU A  463   6.84  
THR A  464   3.44  
PHE A  465   7.42  
GLU A  466   3.43  
PRO A  467   4.98  
LYS A  468   2.23  
ARG A  469   2.02  
GLY A  470   3.51  
LEU A  471   2.35  
GLY A  472   2.09  
VAL A  473   2.21  
ASP A  474   1.67  
ASN A  475   2.51  
THR A  476   2.00  
THR A  477   2.44  
PRO A  478   3.31  
VAL A  479   6.90  
ALA A  480   6.52  
MET A  481   3.78  
LEU A  482   6.77  
GLU A  483   3.04  
TRP A  484   4.94  
GLU A  485   2.69  
ASP A  486   4.20  
SER A  487   2.16  
ALA A  488   1.83  
GLY A  489   2.23  
ASP A  490   1.71  
HIS A  491   2.24  
ARG A  492   1.86  
SER A  493   3.82  
ASP A  494   1.93  
ASP A  495   2.30  
LEU A  496   6.33  
ILE A  497   2.68  
ALA A  498   1.81  
ASN A  499   2.30  
PRO A  500   2.83  
PRO A  501   4.91  
VAL A  502   2.44  
VAL A  503   2.60  
ALA A  504   1.83  
>2GUY A
ALA A    1   2.66  
THR A    2   2.96  
PRO A    3   3.78  
ALA A    4   2.29  
ASP A    5   2.03  
TRP A    6   6.43  
ARG A    7   3.78  
SER A    8   2.61  
GLN A    9   3.34  
SER A   10   5.85  
ILE A   11   9.14  
TYR A   12  10.58  
PHE A   13  11.52  
LEU A   14  12.81  
LEU A   15  11.11  
THR A   16   8.50  
ASP A   17   7.48  
ARG A   18   8.53  
PHE A   19   8.14  
ALA A   20   6.11  
ARG A   21   4.46  
THR A   22   2.40  
ASP A   23   2.24  
GLY A   24   2.06  
SER A   25   3.28  
THR A   26   2.46  
THR A   27   2.10  
ALA A   28   2.69  
THR A   29   2.51  
CYS A   30   4.22  
ASN A   31   2.49  
THR A   32   3.56  
ALA A   33   2.25  
ASP A   34   1.94  
GLN A   35   3.91  
LYS A   36   2.80  
TYR A   37   4.13  
CYS A   38   4.27  
GLY A   39   3.60  
GLY A   40   5.14  
THR A   41   4.03  
TRP A   42   6.21  
GLN A   43   3.25  
GLY A   44   4.54  
ILE A   45   7.46  
ILE A   46   4.46  
ASP A   47   2.12  
LYS A   48   3.17  
LEU A   49   5.05  
ASP A   50   1.91  
TYR A   51   5.36  
ILE A   52   5.65  
GLN A   53   2.02  
GLY A   54   1.79  
MET A   55   5.07  
GLY A   56   2.93  
PHE A   57   6.27  
THR A   58   3.18  
ALA A   59   6.59  
ILE A   60  10.30  
TRP A   61  11.85  
ILE A   62  12.89  
THR A   63  11.87  
PRO A   64  11.14  
VAL A   65   8.75  
THR A   66   7.12  
ALA A   67   3.69  
GLN A   68   5.74  
LEU A   69   4.72  
PRO A   70   2.13  
GLN A   71   2.30  
THR A   72   1.87  
THR A   73   2.85  
ALA A   74   1.91  
TYR A   75   2.69  
GLY A   76   4.39  
ASP A   77   5.22  
ALA A   78   7.59  
TYR A   79   7.63  
HIS A   80   6.48  
GLY A   81   9.14  
TYR A   82   7.23  
TRP A   83   6.14  
GLN A   84   7.24  
GLN A   85   2.64  
ASP A   86   2.71  
ILE A   87   6.20  
TYR A   88   3.09  
SER A   89   3.02  
LEU A   90   3.57  
ASN A   91   3.98  
GLU A   92   1.91  
ASN A   93   1.83  
TYR A   94   4.87  
GLY A   95   2.51  
THR A   96   3.09  
ALA A   97   2.96  
ASP A   98   1.87  
ASP A   99   2.51  
LEU A  100   6.45  
LYS A  101   2.64  
ALA A  102   2.98  
LEU A  103   6.87  
SER A  104   4.54  
SER A  105   2.07  
ALA A  106   3.33  
LEU A  107   6.07  
HIS A  108   2.35  
GLU A  109   1.84  
ARG A  110   2.83  
GLY A  111   1.83  
MET A  112   4.52  
TYR A  113   4.75  
LEU A  114   8.25  
MET A  115  10.72  
VAL A  116  10.74  
ASP A  117  12.54  
VAL A  118  12.25  
VAL A  119  11.32  
ALA A  120  10.71  
ASN A  121  10.08  
HIS A  122   9.13  
MET A  123   7.99  
GLY A  124   6.83  
TYR A  125   3.20  
ASP A  126   2.05  
GLY A  127   4.12  
ALA A  128   3.42  
GLY A  129   4.35  
SER A  130   2.14  
SER A  131   1.85  
VAL A  132   3.74  
ASP A  133   2.27  
TYR A  134   3.93  
SER A  135   1.99  
VAL A  136   2.08  
PHE A  137   4.79  
LYS A  138   3.18  
PRO A  139   2.45  
PHE A  140   3.12  
SER A  141   2.83  
SER A  142   2.76  
GLN A  143   1.87  
ASP A  144   1.72  
TYR A  145   2.37  
PHE A  146   4.52  
HIS A  147   3.12  
PRO A  148   2.16  
PHE A  149   2.21  
CYS A  150   2.43  
PHE A  151   2.56  
ILE A  152   3.30  
GLN A  153   1.81  
ASN A  154   2.27  
TYR A  155   2.10  
GLU A  156   1.78  
ASP A  157   3.02  
GLN A  158   2.65  
THR A  159   2.08  
GLN A  160   2.26  
VAL A  161   5.19  
GLU A  162   3.58  
ASP A  163   2.57  
CYS A  164   3.51  
TRP A  165   5.12  
LEU A  166   4.22  
GLY A  167   2.01  
ASP A  168   2.93  
ASN A  169   2.26  
THR A  170   2.29  
VAL A  171   5.28  
SER A  172   7.02  
LEU A  173   6.62  
PRO A  174   7.87  
ASP A  175   6.88  
LEU A  176   6.39  
ASP A  177   3.24  
THR A  178   5.76  
THR A  179   2.30  
LYS A  180   2.67  
ASP A  181   2.02  
VAL A  182   2.08  
VAL A  183   4.07  
LYS A  184   2.66  
ASN A  185   1.90  
GLU A  186   2.09  
TRP A  187   6.53  
TYR A  188   2.80  
ASP A  189   2.33  
TRP A  190   6.54  
VAL A  191   5.40  
GLY A  192   2.15  
SER A  193   2.39  
LEU A  194   6.33  
VAL A  195   3.03  
SER A  196   1.89  
ASN A  197   1.92  
TYR A  198   4.25  
SER A  199   2.61  
ILE A  200   5.11  
ASP A  201   4.24  
GLY A  202   6.85  
LEU A  203   8.41  
ARG A  204  10.51  
ILE A  205  11.62  
ASP A  206   8.76  
THR A  207   7.22  
VAL A  208   8.86  
LYS A  209   5.38  
HIS A  210   6.30  
VAL A  211   6.62  
GLN A  212   3.18  
LYS A  213   2.32  
ASP A  214   1.83  
PHE A  215   5.36  
TRP A  216   6.89  
PRO A  217   2.29  
GLY A  218   2.89  
TYR A  219   7.34  
ASN A  220   4.85  
LYS A  221   2.29  
ALA A  222   2.06  
ALA A  223   3.14  
GLY A  224   1.98  
VAL A  225   3.57  
TYR A  226   7.46  
CYS A  227   8.17  
ILE A  228  11.17  
GLY A  229  10.48  
GLU A  230   6.65  
VAL A  231   6.62  
LEU A  232   2.59  
ASP A  233   2.47  
GLY A  234   1.91  
ASP A  235   2.14  
PRO A  236   2.88  
ALA A  237   1.99  
TYR A  238   2.78  
THR A  239   5.93  
CYS A  240   4.52  
PRO A  241   2.47  
TYR A  242   4.47  
GLN A  243   4.25  
ASN A  244   1.93  
VAL A  245   3.40  
MET A  246   6.09  
ASP A  247   4.38  
GLY A  248   7.32  
VAL A  249   9.64  
LEU A  250   8.97  
ASN A  251   9.05  
TYR A  252   4.50  
PRO A  253   4.71  
ILE A  254   7.11  
TYR A  255   6.08  
TYR A  256   2.98  
PRO A  257   3.90  
LEU A  258   8.17  
LEU A  259   4.05  
ASN A  260   2.67  
ALA A  261   5.40  
PHE A  262   7.76  
LYS A  263   3.50  
SER A  264   3.18  
THR A  265   2.11  
SER A  266   1.83  
GLY A  267   1.91  
SER A  268   2.25  
MET A  269   3.21  
ASP A  270   2.08  
ASP A  271   2.20  
LEU A  272   6.15  
TYR A  273   3.59  
ASN A  274   2.55  
MET A  275   3.91  
ILE A  276   6.06  
ASN A  277   2.09  
THR A  278   2.19  
VAL A  279   5.08  
LYS A  280   2.52  
SER A  281   1.87  
ASP A  282   1.78  
CYS A  283   2.79  
PRO A  284   1.97  
ASP A  285   3.72  
SER A  286   5.38  
THR A  287   5.91  
LEU A  288   5.70  
LEU A  289   9.23  
GLY A  290  11.97  
THR A  291  12.70  
PHE A  292   8.26  
VAL A  293   8.77  
GLU A  294   8.37  
ASN A  295   5.53  
HIS A  296   6.32  
ASP A  297   2.74  
ASN A  298   3.46  
PRO A  299   5.01  
ARG A  300   6.09  
PHE A  301   6.70  
ALA A  302   3.14  
SER A  303   2.11  
TYR A  304   2.32  
THR A  305   2.57  
ASN A  306   1.76  
ASP A  307   2.42  
ILE A  308   2.89  
ALA A  309   5.77  
LEU A  310   6.28  
ALA A  311   7.43  
LYS A  312   5.69  
ASN A  313  10.11  
VAL A  314  11.45  
ALA A  315  11.41  
ALA A  316  11.05  
PHE A  317  12.54  
ILE A  318  13.55  
ILE A  319  10.53  
LEU A  320  11.82  
ASN A  321  11.07  
ASP A  322   8.04  
GLY A  323   9.52  
ILE A  324   9.06  
PRO A  325   9.32  
ILE A  326  12.03  
ILE A  327  12.48  
TYR A  328  10.45  
ALA A  329   9.41  
GLY A  330   5.73  
GLN A  331   8.09  
GLU A  332   7.01  
GLN A  333   3.66  
HIS A  334   2.56  
TYR A  335   2.97  
ALA A  336   2.06  
GLY A  337   2.90  
GLY A  338   2.53  
ASN A  339   2.40  
ASP A  340   2.10  
PRO A  341   3.37  
ALA A  342   3.22  
ASN A  343   6.25  
ARG A  344   5.97  
GLU A  345   4.86  
ALA A  346   6.63  
THR A  347   7.62  
TRP A  348   6.50  
LEU A  349   3.19  
SER A  350   2.93  
GLY A  351   1.86  
TYR A  352   4.21  
PRO A  353   2.59  
THR A  354   2.53  
ASP A  355   2.02  
SER A  356   2.92  
GLU A  357   2.35  
LEU A  358   5.57  
TYR A  359   5.22  
LYS A  360   3.39  
LEU A  361   5.79  
ILE A  362   7.92  
ALA A  363   4.29  
SER A  364   4.93  
ALA A  365   7.23  
ASN A  366   5.63  
ALA A  367   3.31  
ILE A  368   6.87  
ARG A  369   6.09  
ASN A  370   2.52  
TYR A  371   2.92  
ALA A  372   5.46  
ILE A  373   3.16  
SER A  374   1.93  
LYS A  375   1.95  
ASP A  376   2.16  
THR A  377   1.94  
GLY A  378   2.43  
PHE A  379   6.43  
VAL A  380   4.14  
THR A  381   2.18  
TYR A  382   2.88  
LYS A  383   2.66  
ASN A  384   5.77  
TRP A  385   2.39  
PRO A  386   3.16  
ILE A  387   2.45  
TYR A  388   2.83  
LYS A  389   2.25  
ASP A  390   1.75  
ASP A  391   1.72  
THR A  392   2.66  
THR A  393   4.15  
ILE A  394   6.67  
ALA A  395   6.42  
MET A  396   8.17  
ARG A  397   4.47  
LYS A  398   7.30  
GLY A  399   5.30  
THR A  400   2.76  
ASP A  401   1.82  
GLY A  402   2.13  
SER A  403   3.34  
GLN A  404   4.66  
ILE A  405   9.14  
VAL A  406   8.84  
THR A  407  10.90  
ILE A  408   9.41  
LEU A  409   9.79  
SER A  410   6.76  
ASN A  411   3.65  
LYS A  412   2.53  
GLY A  413   3.69  
ALA A  414   1.94  
SER A  415   1.79  
GLY A  416   1.98  
ASP A  417   2.04  
SER A  418   1.93  
TYR A  419   2.07  
THR A  420   2.04  
LEU A  421   3.46  
SER A  422   2.21  
LEU A  423   4.43  
SER A  424   2.17  
GLY A  425   1.71  
ALA A  426   3.24  
GLY A  427   1.80  
TYR A  428   4.26  
THR A  429   2.17  
ALA A  430   1.83  
GLY A  431   1.79  
GLN A  432   2.25  
GLN A  433   2.27  
LEU A  434   5.76  
THR A  435   4.37  
GLU A  436   5.75  
VAL A  437   5.73  
ILE A  438   3.95  
GLY A  439   2.17  
CYS A  440   2.19  
THR A  441   2.27  
THR A  442   1.96  
VAL A  443   2.63  
THR A  444   2.19  
VAL A  445   3.45  
GLY A  446   2.28  
SER A  447   1.74  
ASP A  448   1.70  
GLY A  449   1.84  
ASN A  450   1.85  
VAL A  451   3.84  
PRO A  452   2.09  
VAL A  453   4.20  
PRO A  454   2.45  
MET A  455   4.34  
ALA A  456   2.44  
GLY A  457   2.67  
GLY A  458   5.28  
LEU A  459   4.29  
PRO A  460   6.95  
ARG A  461   5.85  
VAL A  462   9.34  
LEU A  463   8.46  
TYR A  464   5.72  
PRO A  465   5.23  
THR A  466   2.35  
GLU A  467   1.71  
LYS A  468   2.05  
LEU A  469   2.30  
ALA A  470   1.77  
GLY A  471   1.71  
SER A  472   1.78  
LYS A  473   2.05  
ILE A  474   3.30  
CYS A  475   2.15  
SER A  476   1.74  
>1BF2 _
ALA A    1   2.36  
ILE A    2   1.95  
ASN A    3   1.94  
SER A    4   1.95  
MET A    5   2.21  
SER A    6   1.85  
LEU A    7   3.72  
GLY A    8   2.77  
ALA A    9   3.56  
SER A   10   2.30  
TYR A   11   2.21  
ASP A   12   2.02  
ALA A   13   1.77  
GLN A   14   1.78  
GLN A   15   1.90  
ALA A   16   2.12  
ASN A   17   2.56  
ILE A   18   4.67  
THR A   19   2.13  
PHE A   20   4.88  
ARG A   21   2.58  
VAL A   22   6.48  
TYR A   23   4.70  
SER A   24   4.43  
SER A   25   2.05  
GLN A   26   2.45  
ALA A   27   3.02  
THR A   28   2.02  
ARG A   29   2.52  
ILE A   30   5.14  
VAL A   31   3.96  
LEU A   32   5.86  
TYR A   33   4.37  
LEU A   34   5.78  
TYR A   35   5.64  
SER A   36   2.18  
ALA A   37   3.08  
GLY A   38   3.24  
TYR A   39   2.49  
GLY A   40   2.05  
VAL A   41   2.59  
GLN A   42   1.93  
GLU A   43   2.14  
SER A   44   1.90  
ALA A   45   2.18  
THR A   46   1.97  
TYR A   47   2.47  
THR A   48   2.02  
LEU A   49   3.94  
SER A   50   1.97  
PRO A   51   1.96  
ALA A   52   1.86  
GLY A   53   1.94  
SER A   54   1.90  
GLY A   55   2.04  
VAL A   56   2.80  
TRP A   57   2.65  
ALA A   58   2.34  
VAL A   59   3.47  
THR A   60   2.07  
VAL A   61   2.56  
PRO A   62   2.70  
VAL A   63   2.42  
SER A   64   1.74  
SER A   65   1.85  
ILE A   66   4.60  
LYS A   67   2.16  
ALA A   68   1.77  
ALA A   69   1.77  
GLY A   70   1.79  
ILE A   71   3.72  
THR A   72   2.05  
GLY A   73   1.71  
ALA A   74   2.48  
VAL A   75   4.24  
TYR A   76   4.97  
TYR A   77   8.81  
GLY A   78   9.15  
TYR A   79   8.38  
ARG A   80   5.90  
ALA A   81   7.76  
TRP A   82   4.83  
GLY A   83   2.83  
PRO A   84   2.25  
ASN A   85   5.03  
TRP A   86   5.11  
PRO A   87   2.24  
TYR A   88   2.12  
ALA A   89   2.31  
SER A   90   1.79  
ASN A   91   1.77  
TRP A   92   3.06  
GLY A   93   1.95  
LYS A   94   2.06  
GLY A   95   1.91  
SER A   96   2.35  
GLN A   97   1.87  
ALA A   98   2.27  
GLY A   99   1.71  
PHE A  100   2.25  
VAL A  101   2.06  
SER A  102   2.73  
ASP A  103   3.47  
VAL A  104   2.63  
ASP A  105   2.49  
ALA A  106   1.95  
ASN A  107   2.00  
GLY A  108   4.92  
ASP A  109   3.98  
ARG A  110   6.96  
PHE A  111   7.24  
ASN A  112   9.08  
PRO A  113   7.42  
ASN A  114   6.05  
LYS A  115   7.65  
LEU A  116   9.19  
LEU A  117  11.27  
LEU A  118  10.83  
ASP A  119   8.98  
PRO A  120   9.72  
TYR A  121   5.57  
ALA A  122   7.88  
GLN A  123   4.46  
GLU A  124   6.70  
VAL A  125   5.99  
SER A  126   2.33  
GLN A  127   2.94  
ASP A  128   6.16  
PRO A  129   5.52  
LEU A  130   4.14  
ASN A  131   4.25  
PRO A  132   2.06  
SER A  133   1.80  
ASN A  134   2.37  
GLN A  135   1.85  
ASN A  136   2.05  
GLY A  137   1.96  
ASN A  138   1.90  
VAL A  139   2.76  
PHE A  140   5.46  
ALA A  141   5.00  
SER A  142   5.89  
GLY A  143   3.71  
ALA A  144   1.91  
SER A  145   1.83  
TYR A  146   2.29  
ARG A  147   3.26  
THR A  148   2.51  
THR A  149   2.57  
ASP A  150   2.60  
SER A  151   4.68  
GLY A  152   5.20  
ILE A  153   3.16  
TYR A  154   3.51  
ALA A  155   7.33  
PRO A  156   7.53  
LYS A  157   6.41  
GLY A  158   7.42  
VAL A  159   5.27  
VAL A  160   4.54  
LEU A  161   4.11  
VAL A  162   2.63  
PRO A  163   1.99  
SER A  164   1.86  
THR A  165   1.78  
GLN A  166   2.03  
SER A  167   2.40  
THR A  168   3.39  
GLY A  169   1.78  
THR A  170   2.07  
LYS A  171   2.11  
PRO A  172   2.48  
THR A  173   1.96  
ARG A  174   2.51  
ALA A  175   3.36  
GLN A  176   7.10  
LYS A  177   3.95  
ASP A  178   2.73  
ASP A  179   6.19  
VAL A  180   7.93  
ILE A  181  11.42  
TYR A  182  10.46  
GLU A  183  10.65  
VAL A  184  12.23  
HIS A  185  10.63  
VAL A  186   9.74  
ARG A  187   4.82  
GLY A  188   7.09  
PHE A  189   7.86  
THR A  190   5.84  
GLU A  191   2.45  
GLN A  192   1.88  
ASP A  193   2.71  
THR A  194   1.88  
SER A  195   1.74  
ILE A  196   2.28  
PRO A  197   2.21  
ALA A  198   1.83  
GLN A  199   1.81  
TYR A  200   2.93  
ARG A  201   2.48  
GLY A  202   4.19  
THR A  203   4.37  
TYR A  204   7.64  
TYR A  205   3.02  
GLY A  206   5.26  
ALA A  207   5.92  
GLY A  208   2.89  
LEU A  209   2.01  
LYS A  210   3.65  
ALA A  211   3.92  
SER A  212   1.97  
TYR A  213   2.82  
LEU A  214   5.97  
ALA A  215   2.27  
SER A  216   1.82  
LEU A  217   4.63  
GLY A  218   3.49  
VAL A  219   6.06  
THR A  220   4.99  
ALA A  221   8.48  
VAL A  222  10.81  
GLU A  223  12.10  
PHE A  224  11.75  
LEU A  225   9.32  
PRO A  226   8.51  
VAL A  227  12.49  
GLN A  228  11.35  
GLU A  229   8.88  
THR A  230   7.82  
GLN A  231   4.90  
ASN A  232   6.30  
ASP A  233   4.06  
ALA A  234   3.65  
ASN A  235   4.61  
ASP A  236   1.90  
VAL A  237   2.00  
VAL A  238   2.46  
PRO A  239   2.01  
ASN A  240   1.99  
SER A  241   3.00  
ASP A  242   2.85  
ALA A  243   2.00  
ASN A  244   1.92  
GLN A  245   2.97  
ASN A  246   3.39  
TYR A  247   7.43  
TRP A  248   5.37  
GLY A  249   5.75  
TYR A  250   3.26  
MET A  251   3.93  
THR A  252   7.58  
GLU A  253   7.00  
ASN A  254  10.40  
TYR A  255  10.24  
PHE A  256   5.77  
SER A  257   9.73  
PRO A  258   9.21  
ASP A  259   7.94  
ARG A  260   3.45  
ARG A  261   3.33  
TYR A  262   6.75  
ALA A  263   4.05  
TYR A  264   2.07  
ASN A  265   2.17  
LYS A  266   1.87  
ALA A  267   2.14  
ALA A  268   1.93  
GLY A  269   1.97  
GLY A  270   2.39  
PRO A  271   5.27  
THR A  272   4.77  
ALA A  273   3.10  
GLU A  274   4.42  
PHE A  275   8.20  
GLN A  276   3.84  
ALA A  277   2.79  
MET A  278   5.38  
VAL A  279   6.82  
GLN A  280   2.96  
ALA A  281   2.55  
PHE A  282   6.05  
HIS A  283   4.29  
ASN A  284   1.85  
ALA A  285   1.98  
GLY A  286   2.04  
ILE A  287   4.57  
LYS A  288   6.02  
VAL A  289   9.49  
TYR A  290  10.37  
MET A  291  10.76  
ASP A  292   8.09  
VAL A  293   9.02  
VAL A  294   6.44  
TYR A  295  10.23  
ASN A  296   5.89  
HIS A  297   4.97  
THR A  298   5.61  
ALA A  299   3.01  
GLU A  300   3.77  
GLY A  301   2.68  
GLY A  302   3.28  
THR A  303   3.44  
TRP A  304   1.89  
THR A  305   2.26  
SER A  306   1.79  
SER A  307   1.81  
ASP A  308   2.15  
PRO A  309   2.90  
THR A  310   3.20  
THR A  311   2.83  
ALA A  312   5.12  
THR A  313   3.04  
ILE A  314   7.13  
TYR A  315   5.39  
SER A  316   8.88  
TRP A  317   9.47  
ARG A  318   7.40
[truncated: 2,085,429 more chars]
