# Supplementary material for: Prodepth: Predict Residue Depth by Support Vector Regression Approach from Protein Sequences Only
Source: PLoS One. 2009 Sep 17;4(9):e7072. doi: 10.1371/journal.pone.0007072 (PMC2742725; doi:10.1371/journal.pone.0007072)
Supplement: Dataset S3 — The 5-fold cross-validation list used in this study. 5-fold cross-validation test is performed to examine the prediction performance of the current approach: the whole dataset is randomly separated into 5 roughly equal subsets and at each cross-validation step, every subset is singled out as the testing set while the rest four subsets will be merged as the training set. For each protein sequence, its corresponding SCOP superfamily annotation is also provided. (0.06 MB TXT) [file pone.0007072.s003.txt]

>Fold 1:
1A8Z_      All beta proteins                                                     Cupredoxins
1BXAA      All beta proteins                                                     Cupredoxins
1CUOA      All beta proteins                                                     Cupredoxins
1IBYA      All beta proteins                                                     Cupredoxins
1WS8A      All beta proteins	                                                 Cupredoxins
1PB1A      Alpha and beta proteins (a/b)	                                 Isocitrate/Isopropylmalate dehydrogenase-like              
1LWDA      Alpha and beta proteins (a/b)	                                 Isocitrate/Isopropylmalate dehydrogenase-like
1IS6A      All beta proteins                                                     Concanavalin A-like lectins/glucanases
1O4YA      All beta proteins	                                                 Concanavalin A-like lectins/glucanases
1UAIA      All beta proteins	                                                 Concanavalin A-like lectins/glucanases
1Y43B      All beta proteins	                                                 Concanavalin A-like lectins/glucanases
1Y7BA      All beta proteins;All beta proteins                                   Concanavalin A-like lectins/glucanases;Arabinanase/levansucrase/invertase
1Y6VA      Alpha and beta proteins (a/b)	                                 Alkaline phosphatase-like
1K7HA      Alpha and beta proteins (a/b)                                         Alkaline phosphatase-like
1M1NB      Alpha and beta proteins (a/b)                                         "Helical backbone" metal receptor
1M1NA      Alpha and beta proteins (a/b)                                         "Helical backbone" metal receptor 
1N2ZA      Alpha and beta proteins (a/b)	                                 "Helical backbone" metal receptor
1M38B      All beta proteins	                                                 Inorganic pyrophosphatase
2A22B      Alpha and beta proteins (a+b)	                                 Metallo-dependent phosphatases
1G5BB      Alpha and beta proteins (a+b)                                         Metallo-dependent phosphatases
1JK7A      Alpha and beta proteins (a+b)                                         Metallo-dependent phosphatases
1S3MA      Alpha and beta proteins (a+b)	                                        Metallo-dependent phosphatases
1SUGA      Alpha and beta proteins (a/b)	                                        (Phosphotyrosine protein) phosphatases II
1NKIA      Alpha and beta proteins (a+b)	                                        Glyoxalase/Bleomycin resistance protein/Dihydroxybiphenyl dioxygenase
1EIQA      Alpha and beta proteins (a+b)                                         Glyoxalase/Bleomycin resistance protein/Dihydroxybiphenyl dioxygenase
1F1UA      Alpha and beta proteins (a+b)                                         Glyoxalase/Bleomycin resistance protein/Dihydroxybiphenyl dioxygenase
1EI7A      All alpha proteins                                                    TMV-like viral coat proteins
1ED1A      All alpha proteins                                                    Retroviral matrix proteins
1ECMB      All alpha proteins                                                    Chorismate mutase II
1UMFA      Alpha and beta proteins (a+b)	                                        Chorismate synthase, AroC
2FA1B      Alpha and beta proteins (a+b)                                         Chorismate lyase-like
2F1FA      Alpha and beta proteins (a+b)                                         ACT-like
2GDGA      Alpha and beta proteins (a+b)                                         Tautomerase/MIF
1NOGA      All alpha proteins	                                               Cobalamin adenosyltransferase-like
1NA3A      Designed proteins	                                               TPR domain-based design
2FBNA      All alpha proteins                                                    TPR-like
1N0QA      Designed proteins	                                               Artificial ankyrin repeat proteins
1LXZA      All beta proteins	                                               Osmotin, thaumatin-like protein
1M6JA      Alpha and beta proteins (a/b)	                                        Triosephosphate isomerase (TIM)
1NYCA      All beta proteins	                				      beta-Barrel protease inhibitors
1QAZA      All alpha proteins	                                               Chondroitin AC/alginate lyase
1SN7A      Alpha and beta proteins (a/b)	                                        Subtilisin-like
1SR4A      All beta proteins                                                     Ricin B-like lectins 
1SR4C      All beta proteins				   																				    Ricin B-like lectins
1TIF_      Alpha and beta proteins (a+b)	                                        Translation initiation factor IF3, N-terminal domain
1T06A      All alpha proteins	                                                  ARM repeat
1SKF_      Multi-domain proteins (alpha and beta)	                              beta-lactamase/transpeptidase-like
1TVFA      All beta proteins;Multi-domain proteins (alpha and beta)              Penicillin-binding protein associated domain;beta-lactamase/transpeptidase-like
1XX2A      Multi-domain proteins (alpha and beta)	                              beta-lactamase/transpeptidase-like
2B5RC      Alpha and beta proteins (a+b)	                                        beta-lactamase-inhibitor protein, BLIP
1NXMA      All beta proteins	                                                    RmlC-like cupins
1O4TB      All beta proteins	                                                    RmlC-like cupins
1V70A      All beta proteins	                                                    RmlC-like cupins
2B5HA      All beta proteins	                                                    RmlC-like cupins
2B5AD      All alpha proteins	                                                  lambda repressor-like DNA-binding domains
1T5OA      Alpha and beta proteins (a/b)	                                        NagB/RpiA/CoA transferase-like
1LK5A      Alpha and beta proteins (a/b);Alpha and beta proteins (a+b)           NagB/RpiA/CoA transferase-like; D-ribose-5-phosphate isomerase (RpiA), lid domain
1IU8A      Alpha and beta proteins (a/b)                                         Pyrrolidone carboxyl peptidase (pyroglutamate aminopeptidase)
1I6PA      Alpha and beta proteins (a/b)                                         beta-carbonic anhydrase, cab
1IAZA      All beta proteins                                                     Cytolysin/lectin
1Y2TA      All beta proteins	                                                    Cytolysin/lectin   
1AKO_      Alpha and beta proteins (a+b)                                         DNase I-like
1NTFA      Alpha and beta proteins (a+b)	                                        DNase I-like
2DDSA      Alpha and beta proteins (a+b)                                         DNase I-like
1ZAIA      Alpha and beta proteins (a/b)	                                        Aldolase
1DOSA      Alpha and beta proteins (a/b)                                         Aldolase
1L6WA      Alpha and beta proteins (a/b)	                                        Aldolase
1ONRA      Alpha and beta proteins (a/b)	                                        Aldolase
1P1XA      Alpha and beta proteins (a/b)	                                        Aldolase
1XUZA      All beta proteins;Alpha and beta proteins (a/b)                       AFP III-like domain;Aldolase
2AR1A      All beta proteins	                                                    PUA domain-like
1JHDA      All beta proteins; Alpha and beta proteins (a/b)                      PUA domain-like; Nucleotidylyl transferase
1HY0A      All alpha proteins                                                    L-aspartase-like
1WOQA      Alpha and beta proteins (a/b)	                                        Actin-like ATPase domain
1Z05A      All alpha proteins;Alpha and beta proteins (a/b)                      "Winged helix" DNA-binding domain; Actin-like ATPase domain
2GTDA      Alpha and beta proteins (a/b)                                         Actin-like ATPase domain
1G99A      Alpha and beta proteins (a/b)                                         Actin-like ATPase domain 
1T6CA      Alpha and beta proteins (a/b)	                                        Actin-like ATPase domain
1XMKA      All alpha proteins	                                                  "Winged helix" DNA-binding domain
1R23A      All alpha proteins	                                                  "Winged helix" DNA-binding domain
1R4PB      ll beta proteins			                                                Bacterial enterotoxins
1SEDA      All alpha proteins	                                                  Hypothetical protein YhaI
1SF9A      All beta proteins	                                                    Hypothetical protein YfhH
1UC2A      Alpha and beta proteins (a+b)	                                        Hypothetical protein PH1602
1UA4A      Alpha and beta proteins (a/b)	                                        Ribokinase-like
1LHPB      Alpha and beta proteins (a/b)                                         Ribokinase-like
1APYA      Alpha and beta proteins (a+b)                                         N-terminal nucleophile aminohydrolases (Ntn hydrolases)
1APYB      Alpha and beta proteins (a+b)                                         N-terminal nucleophile aminohydrolases (Ntn hydrolases)
1M44B      Alpha and beta proteins (a+b)	                                        Acyl-CoA N-acyltransferases (Nat)
1NE9A      Alpha and beta proteins (a+b)	                                        Acyl-CoA N-acyltransferases (Nat)
1PT7A      Alpha and beta proteins (a/b)	                                        CoA-transferase family III (CaiB/BaiF)
2D29A      All alpha proteins;Multi-domain proteins (alpha and beta)             Acyl-CoA dehydrogenase C-terminal domain-like;Acyl-CoA dehydrogenase NM domain-like    
1NF9A      Alpha and beta proteins (a/b)	                                        Isochorismatase-like hydrolases
1YACA      Alpha and beta proteins (a/b)	                                        Isochorismatase-like hydrolases
1OQFA      Alpha and beta proteins (a/b)	                                        Phospho
1F8MA      Alpha and beta proteins (a/b)                                         Phosphoenolpyruvate/pyruvate domain
1F8XA      Alpha and beta proteins (a/b)                                         N-(deoxy)ribosyltransferase-like
1NXJA      Alpha and beta proteins (a/b)	                                        RraA-like

>Fold 2:
1A8Q_      Alpha and beta proteins (a/b)                                         alpha/beta-Hydrolases
1BN6A      Alpha and beta proteins (a/b)                                         alpha/beta-Hydrolases
1DQZA      Alpha and beta proteins (a/b)                                         alpha/beta-Hydrolases
1IMJA      Alpha and beta proteins (a/b)                                         alpha/beta-Hydrolases 
1L7AA      Alpha and beta proteins (a/b)	                                        alpha/beta-Hydrolases
1LNSA      All alpha proteins; All beta proteins;Alpha and beta proteins (a/b)   X-Prolyl dipeptidyl aminopeptidase PepX, N-terminal domain;Galactose-binding domain-like; alpha/beta-Hydrolases
1Q0RA      Alpha and beta proteins (a/b)	                                        alpha/beta-Hydrolases
1QFSA      All beta proteins; Alpha and beta proteins (a/b)                      Peptidase/esterase 'gauge' domain;alpha/beta-Hydrolases
1VE6A      All beta proteins;Alpha and beta proteins (a/b)                       Peptidase/esterase 'gauge' domain;alpha/beta-Hydrolases
7YASA      Alpha and beta proteins (a/b)                                         alpha/beta-Hydrolases
1NKGA      All beta proteins; All beta proteins;All beta proteins                Starch-binding domain-like; Galactose-binding domain-like;Galactose mutarotase-like
1TG7A      All beta proteins;All beta proteins;All beta proteins;Alpha and beta proteins (a/b)  Beta-galactosidase LacA, domain 3;Galactose-binding domain-like;Glycosyl hydrolase domain;(Trans)glycosidases
1LF6A      All alpha proteins;All beta proteins                                  Six-hairpin glycosidases; Galactose mutarotase-like
1KWGA      All beta proteins;Alpha and beta proteins (a/b);Alpha and beta proteins (a/b)  Glycosyl hydrolase domain; (Trans)glycosidases;Class I glutamine amidotransferase-like
1MW3A      All beta proteins; Alpha and beta proteins (a/b)                      Glycosyl hydrolase domain;(Trans)glycosidases 
1NOFA      All beta proteins ;Alpha and beta proteins (a/b)                      Glycosyl hydrolase domain; (Trans)glycosidases
1T4BA      Alpha and beta proteins (a/b);All beta proteins                       (Trans)glycosidases;Glycosyl hydrolase domain
1UOK_      All beta proteins;Alpha and beta proteins (a/b)                       Glycosyl hydrolase domain;(Trans)glycosidases
2GDVA      All beta proteins; Alpha and beta proteins (a/b)                      Glycosyl hydrolase domain ;(Trans)glycosidases
2GUYA      All beta proteins;Alpha and beta proteins (a/b)                       Glycosyl hydrolase domain;(Trans)glycosidases
1BF2_      All beta proteins;All beta proteins;Alpha and beta proteins (a/b)     E set domains;Glycosyl hydrolase domain;(Trans)glycosidases
1HT6A      Alpha and beta proteins (a/b);All beta proteins                       (Trans)glycosidases;Glycosyl hydrolase domain
1JFXA      Alpha and beta proteins (a/b)                                         (Trans)glycosidases
1QBA_      All beta proteins;All beta proteins;Alpha and beta proteins (a/b) ;Alpha and beta proteins (a+b)       E set domains;Carbohydrate-binding domain; (Trans)glycosidases; beta-N-acetylhexosaminidase-like domain
1UG6A      Alpha and beta proteins (a/b)	                                        (Trans)glycosidases
1VF8A      Alpha and beta proteins (a/b);Alpha and beta proteins (a+b)           (Trans)glycosidases;Chitinase insertion domain
1WDPA      Alpha and beta proteins (a/b)	                                        (Trans)glycosidases
1X1NA      Alpha and beta proteins (a/b)	                                        (Trans)glycosidases
2CYGA      Alpha and beta proteins (a/b)                                         (Trans)glycosidases
1EDQA      All beta proteins;Alpha and beta proteins (a/b);Alpha and beta proteins (a+b)      E set domains;(Trans)glycosidases;Chitinase insertion domain
1EOKA      Alpha and beta proteins (a/b)                                         (Trans)glycosidases
1FHLA      Alpha and beta proteins (a/b)                                         (Trans)glycosidases
1HP4A      Alpha and beta proteins (a+b);Alpha and beta proteins (a/b)           beta-N-acetylhexosaminidase-like domain;(Trans)glycosidases 
1NC5A      All alpha proteins	                                                  Six-hairpin glycosidases 
1V5DA      All alpha proteins	                                                  Six-hairpin glycosidases
2D5JA      All alpha proteins	                                                  Six-hairpin glycosidases
2FBAA      All alpha proteins                                                    Six-hairpin glycosidases
1FP3A      All alpha proteins                                                    Six-hairpin glycosidases
1I7QB      Alpha and beta proteins (a/b)                                         Class I glutamine amidotransferase-like
1L9XA      Alpha and beta proteins (a/b)	                                        Class I glutamine amidotransferase-like
1RW7A      Alpha and beta proteins (a/b)	                                        Class I glutamine amidotransferase-like
1T0BH      Alpha and beta proteins (a/b)	           			                        Class I glutamine amidotransferase-like
1ZL0B      Alpha and beta proteins (a/b);Alpha and beta proteins (a/b)           LD-carboxypeptidase A C-terminal domain-like;Class I glutamine amidotransferase-like
2AB0A      Alpha and beta proteins (a/b)	                                        Class I glutamine amidotransferase-like
1ANU_      All beta proteins                                                     Carbohydrate-binding domain
1EW4A      Alpha and beta proteins (a+b)                                         Frataxin/Nqo15-like
1ERZA      Alpha and beta proteins (a+b)                                         Carbon-nitrogen hydrolase
1EVXA      Alpha and beta proteins (a+b)                                         His-Me finger endonucleases
1C02A      All alpha proteins                                                    Histidine-containing phosphotransfer domain, HPT domain
1C7GA      Alpha and beta proteins (a/b)                                         PLP-dependent transferases
1GDEA      Alpha and beta proteins (a/b)                                         PLP-dependent transferases
1BS0A      Alpha and beta proteins (a/b)                                         PLP-dependent transferases
1BOUB      Alpha and beta proteins (a/b)                                         LigB subunit of an aromatic-ring-opening dioxygenase LigAB
1BOUA      All alpha proteins                                                    LigA subunit of an aromatic-ring-opening dioxygenase LigAB
1DMHA      All beta proteins                                                     Aromatic compound dioxygenase
1CZPA      Alpha and beta proteins (a+b)                                         2Fe-2S ferredoxin-like
1N62A      All alpha proteins; Alpha and beta proteins (a+b)                     CO dehydrogenase ISP C-domain like; 2Fe-2S ferredoxin-like
1AYFA      Alpha and beta proteins (a+b)                                         2Fe-2S ferredoxin-like
1G8KB      All beta proteins                                                     ISP domain
1G6SA      Alpha and beta proteins (a+b)                                         EPT/RTPC-like
1GIRA      Alpha and beta proteins (a+b)                                         ADP-ribosylation
2FB5A      Alpha and beta proteins (a+b)                                         YojJ-like
2FI9A      Alpha and beta proteins (a/b)	                                        MTH938-like
2FI0A      All alpha proteins                                                    SP0561-like
3EZMA      All beta proteins                                                     Cyanovirin-N
2INCC      Alpha and beta proteins (a+b)                                         TmoB-like 
2EWPD      All alpha proteins                                                    Nuclear receptor ligand-binding domain
2GTYA      All beta proteins                                                     Mannose-binding lectins
1KQ3A      Multi-domain proteins (alpha and beta)                                Dehydroquinate synthase-like
1CC8A      Alpha and beta proteins (a+b)                                         HMA, heavy metal-associated domain
1CV8_      Alpha and beta proteins (a+b)                                         Cysteine proteinases
1K3BB      Alpha and beta proteins (a+b)                                         Cysteine proteinases
1K3BC      Alpha and beta proteins (a+b)                                         Cysteine proteinases
1K20A      Alpha and beta proteins (a/b)                                         DHH phosphoesterases
1FM0D      Alpha and beta proteins (a+b)                                         MoaD/ThiS
1MZL_      All alpha proteins	                                                  Bifunctional inhibitor/lipid-transfer protein/seed storage 2S albumin
1TUKA      All alpha proteins	                                                  Bifunctional inhibitor/lipid-transfer protein/seed storage 2S albumin
1SXRA      Alpha and beta proteins (a+b)	                                        N-acetylmuramoyl-L-alanine amidase-like  
1U11B      Alpha and beta proteins (a/b)	                                        N5-CAIR mutase (phosphoribosylaminoimidazole carboxylase, PurE)
1U1WB      Alpha and beta proteins (a+b)	                                        Diaminopimelate epimerase-like
1U6IA      Alpha and beta proteins (a/b)	                                        F420-dependent methylenetetrahydromethanopterin dehydrogenase (MTD)
1ZKRA      All alpha proteins;All alpha proteins                                 Uteroglobin-like;Uteroglobin-like
1Z53A      All alpha proteins	                                                  Heme-dependent peroxidases
1H5MA      All alpha proteins                                                    Heme-dependent peroxidases
1DK0A      Alpha and beta proteins (a+b)                                         Heme-binding protein A (HasA) 
1GVNA      All alpha proteins                                                    Plasmid maintenance system epsilon/zeta, antidote epsilon subunit
1HFS_      Alpha and beta proteins (a+b)                                         Metalloproteases ("zincins"), catalytic domain
1GE7A      Alpha and beta proteins (a+b)                                         Metalloproteases ("zincins"), catalytic domain
1GNUA      Alpha and beta proteins (a+b)                                         Ubiquitin-like
1CZFA      All beta proteins                                                     Pectin lyase-like
1EE6A      All beta proteins                                                     Pectin lyase-like
1QCXA      All beta proteins	                              							        Pectin lyase-like
1RMG_      All beta proteins	                                                    Pectin lyase-like
1RU4A      All beta proteins	                                                    Pectin lyase-like
1HLFA      Alpha and beta proteins (a/b)                                         UDP-Glycosyltransferase/glycogen phosphorylase
1MUWA      Alpha and beta proteins (a/b)	                                        Xylose isomerase-like
1M50A      All beta proteins	                                                    Bacteriochlorophyll A protein
1MD6A      All beta proteins	                                                    Cytokine

>Fold 3:
1A8L_      Alpha and beta proteins (a/b)                                         Thioredoxin-like
1HYUA      Alpha and beta proteins (a/b);Alpha and beta proteins (a/b)           Thioredoxin-like;FAD/NAD(P)-binding domain
1I9DA      Alpha and beta proteins (a/b)                                         Thioredoxin-like
1K3YA      All alpha proteins; Alpha and beta proteins (a/b)                     Glutathione S-transferase (GST), C-terminal domain; Thioredoxin-like
1M2AA      Alpha and beta proteins (a/b)	                                        Thioredoxin-like
1QXHA      Alpha and beta proteins (a/b)	                                        Thioredoxin-like
1RK4A      All alpha proteins; Alpha and beta proteins (a/b)                     Glutathione S-transferase (GST), C-terminal domain; Thioredoxin-like
1T1VA      Alpha and beta proteins (a/b)	                                        Thioredoxin-like
1THX_      Alpha and beta proteins (a/b)	                                        Thioredoxin-like
1TP9A      Alpha and beta proteins (a/b)	                                        Thioredoxin-like
1V58A      Alpha and beta proteins (a/b);Alpha and beta proteins (a+b)           Thioredoxin-like;DsbC/DsbG N-terminal domain-like
1XCCA      Alpha and beta proteins (a/b)	                                        Thioredoxin-like
1YEPB      Alpha and beta proteins (a/b)	                                        Thioredoxin-like
1Z6NA      Alpha and beta proteins (a/b)	                                        Thioredoxin-like
1D7LA      Alpha and beta proteins (a/b);Alpha and beta proteins (a+b)           FAD/NAD(P)-binding domain;FAD-linked reductases, C-terminal domain
1DJNA      Alpha and beta proteins (a/b)                                         FMN-linked oxidoreductases;FAD/NAD(P)-binding domain;Nucleotide-binding domain
1GPEA      Alpha and beta proteins (a/b);Alpha and beta proteins (a+b)           FAD/NAD(P)-binding domain;FAD-linked reductases, C-terminal domain
1PS9A      Alpha and beta proteins (a/b);Alpha and beta proteins (a/b);Alpha and beta proteins (a/b)        FMN-linked oxidoreductases;FAD/NAD(P)-binding domain ;Nucleotide-binding domain
1RYIA      Alpha and beta proteins (a/b);Alpha and beta proteins (a+b)           FAD/NAD(P)-binding domain;FAD-linked reductases, C-terminal domain
1I8TA      Alpha and beta proteins (a/b);Alpha and beta proteins (a+b)           Nucleotide-binding domain;FAD-linked reductases, C-terminal domain
1H63A      Alpha and beta proteins (a/b)                                         FMN-linked oxidoreductases
1JUEA      Alpha and beta proteins (a/b)                                         FMN-linked oxidoreductases
1AH7_      All alpha proteins                                                    Phospholipase C/P1 nuclease
1LWBA      All alpha proteins	                                                  Phospholipase A2, PLA2
2ARZA      All beta proteins	                                                    FMN-binding split barrel
1I0RB      All beta proteins                                                     FMN-binding split barrel
1TY9B      All beta proteins	                                                    FMN-binding split barrel
1F5VA      Alpha and beta proteins (a+b)                                         FMN-dependent nitroreductase-like
1NOX_      Alpha and beta proteins (a+b)	                                        FMN-dependent nitroreductase-like
2CZCA      Alpha and beta proteins (a+b)	                                        Glyceraldehyde-3-phosphate dehydrogenase-like, C-terminal domain
2FBQA      All alpha proteins;All alpha proteins                                 Homeodomain-like;Tetracyclin repressor-like, C-terminal domain
2FHZA      Alpha and beta proteins (a+b);Alpha and beta proteins (a+b)           Colicin D/E5 nuclease domain; ImmE5-like
2GJVA      Alpha and beta proteins (a+b)                                         Phage tail protein-like
2GIAB      Alpha and beta proteins (a+b)                                         ssDNA-binding transcriptional regulator domain
2LISA      All alpha proteins                                                    Fertilization protein
2O8LA      All beta proteins                                                     Trypsin-like serine proteases
1YT3A      All alpha protein;Alpha and beta proteins (a/b)                       HRDC-like;Ribonuclease H-like
1N62B      Alpha and beta proteins (a+b); Alpha and beta proteins (a+b)          CO dehydrogenase molybdoprotein N-domain-like;Molybdenum cofactor-binding domain
1BSMA      All alpha proteins;Alpha and beta proteins (a+b)                      Fe,Mn superoxide dismutase (SOD), N-terminal domain;Fe,Mn superoxide dismutase (SOD), C-terminal domain
1C5EA      All beta proteins                                                     Head decoration protein D (gpD, major capsid protein D)
1DQ3A      All beta proteins;Alpha and beta proteins (a+b);Alpha and beta proteins (a+b)     Hedgehog/intein (Hint) domain;YcfA/nrd intein domain;Homing endonucleases
1N3FA      Alpha and beta proteins (a+b)	                                        Homing endonucleases
1K3BA      All beta proteins                                                     Dipeptidyl peptidase I (cathepsin C), exclusion domain
1KZQA      All beta proteins                                                     Major surface antigen p30, SAG1
2PLC_      Alpha and beta proteins (a/b)                                         PLC-like phosphodiesterases
1V8EA      Alpha and beta proteins (a/b)	                                        PLC-like phosphodiesterases
1YDYA      Alpha and beta proteins (a/b)	                                        PLC-like phosphodiesterases
2EWHA      Alpha and beta proteins (a+b)                                         CcmK-like
2AZ4B      Alpha and beta proteins (a+b)	                                        Metallo-hydrolase/oxidoreductase
1X8GA      Alpha and beta proteins (a+b)	                                        Metallo-hydrolase/oxidoreductase
1X7QB      All beta proteins    					                                        Immunoglobulin
1JGDA      All beta proteins;Alpha and beta proteins (a+b)                       Immunoglobulin; MHC antigen-recognition domain
1JD5A      Small proteins                                                        Inhibitor of apoptosis (IAP) repeat
1JFLA      Alpha and beta proteins (a/b)                                         Aspartate/glutamate racemase
1ML4A      Alpha and beta proteins (a/b)	                                        Aspartate/ornithine carbamoyltransferase
1M4RA      All alpha proteins	                                                  4-helical cytokines
1WU3I      All alpha proteins	                                                  4-helical cytokines
1WDJA      Alpha and beta proteins (a/b)	                                        Restriction endonuclease-like
1ESGB      Alpha and beta proteins (a/b)                                         Restriction endonuclease-like
1MU4B      Alpha and beta proteins (a+b)	                                        HPr-like
1HZTA      Alpha and beta proteins (a+b)                                         Nudix
1G0SB      Alpha and beta proteins (a+b)                                         Nudix
1G2QA      Alpha and beta proteins (a/b)                                         PRTase-like
1QB7A      Alpha and beta proteins (a/b)	                                        PRTase-like
1BZYA      Alpha and beta proteins (a/b)                                         PRTase-like
1BEBA      All beta proteins                                                     Lipocalins
1KT7A      All beta proteins                                                     Lipocalins
1QY1A      All beta proteins	                                                    Lipocalins
1S2PA      All beta proteins	                                                    Lipocalins
1YIVA      All beta proteins      	                                              Lipocalins
1YTQA      All beta proteins	                                                    gamma-Crystallin-like
1YVS_      Alpha and beta proteins (a+b)	                                        Microbial ribonucleases
2ABK_      All alpha proteins	                                                  DNA-glycosylase
2A6SB      Alpha and beta proteins (a+b)	                                        RelE-like
2F0RA      Alpha and beta proteins (a+b)                                         UBC-like
2GRNA      Alpha and beta proteins (a+b)                                         UBC-like
2GMYA      All alpha proteins                                                    AhpD-like
1VKEC      All alpha proteins	                                                  AhpD-like
1TZYA      All alpha proteins                                                    Histone-fold 
1TZYG      All alpha proteins                                                    Histone-fold
1TZYB      All alpha proteins                                                    Histone-fold
1TZYH      All alpha proteins                                                    Histone-fold
1TZVA      All alpha proteins	                                                  NusB-like
1TP6A      Alpha and beta proteins (a+b)	                                        NTF2-like
1TUHA      Alpha and beta proteins (a+b)	                                        NTF2-like
3STDA      Alpha and beta proteins (a+b)                                         NTF2-like
2HY5B      Alpha and beta proteins (a/b)                                         DsrEFH-like 
2HY5A      Alpha and beta proteins (a/b)                                         DsrEFH-like
4LZT_      Alpha and beta proteins (a+b)                                         Lysozyme-like
1CHKA      Alpha and beta proteins (a+b)                                         Lysozyme-like
1CPO_      All alpha proteins                                                    Cloroperoxidase
1CTJ_      All alpha proteins                                                    Cytochrome c
1C52_      All alpha proteins                                                    Cytochrome c
1LAM_      Alpha and beta proteins (a/b);Alpha and beta proteins (a/b)           Zn-dependent exopeptidases; Macro domain-like 
1LD8A      All alpha proteins                                                    Protein prenylyltransferase
1LR4A      Alpha and beta proteins (a+b)	                                        Protein kinase-like (PK-like)
1LD8B      All alpha proteins                                                    Terpenoid cyclases/Protein prenyltransferases
1PM4A      All beta proteins	                                                    Superantigen (mitogen) Ypm

>Fold 4:
1A6M_      All alpha proteins                                                    Globin-like
1DLWA      All alpha proteins                                                    Globin-like
1AGQD      Small proteins                                                        Cystine-knot cytokines
1WQ8A      Small proteins	                                                      Cystine-knot cytokines
1K1EA      Alpha and beta proteins (a/b)                                         HAD-like
1MH9A      Alpha and beta proteins (a/b)	                                        HAD-like
1RKUA      Alpha and beta proteins (a/b)	                                        HAD-like
1U7PA      Alpha and beta proteins (a/b)	                                        HAD-like
2FI1A      Alpha and beta proteins (a/b)                                         HAD-like
1F5SA      Alpha and beta proteins (a/b)                                         HAD-like
2KAUC      All beta proteins; Alpha and beta proteins (a/b)                      Composite domain of metallo-dependent hydrolases;Metallo-dependent hydrolases
1K6WA      All beta proteins; Alpha and beta proteins (a/b)                      Composite domain of metallo-dependent hydrolases;Metallo-dependent hydrolases
1P1MA      All beta proteins; Alpha and beta proteins (a/b)                      Composite domain of metallo-dependent hydrolases;Metallo-dependent hydrolases
1S8NA      Alpha and beta proteins (a/b)	                                        CheY-like
1S67L      Alpha and beta proteins (a+b)	                                        PYP-like sensor domain (PAS domain)
1S5UE      Alpha and beta proteins (a+b)	                                        Thioesterase/thiol ester dehydrase-isomerase
1SH8A      Alpha and beta proteins (a+b)	                                        Thioesterase/thiol ester dehydrase-isomerase
1WLUA      Alpha and beta proteins (a+b)    																		  Thioesterase/thiol ester dehydrase-isomerase
1WNGA      Alpha and beta proteins (a/b)	                                        Tetrapyrrole methylase
1R5TA      Alpha and beta proteins (a/b)	                                        Cytidine deaminase-like
1WWRC      Alpha and beta proteins (a/b)	                                        Cytidine deaminase-like
1P6OB      Alpha and beta proteins (a/b)	                                        Cytidine deaminase-like
2A14A      Alpha and beta proteins (a/b)	                                        S-adenosyl-L-methionine-dependent methyltransferases
2AVDA      Alpha and beta proteins (a/b)                                         S-adenosyl-L-methionine-dependent methyltransferases
2FCAA      Alpha and beta proteins (a/b)                                         S-adenosyl-L-methionine-dependent methyltransferases
1G8AA      Alpha and beta proteins (a/b)                                         S-adenosyl-L-methionine-dependent methyltransferases
1I1NA      Alpha and beta proteins (a/b)                                         S-adenosyl-L-methionine-dependent methyltransferases
1INLC      Alpha and beta proteins (a/b)                                         S-adenosyl-L-methionine-dependent methyltransferases
1RJDC      Alpha and beta proteins (a/b)                                        	S-adenosyl-L-methionine-dependent methyltransferases
1TPYA      Alpha and beta proteins (a/b)	                                        S-adenosyl-L-methionine-dependent methyltransferases
1TR0A      Alpha and beta proteins (a+b)	                                        Dimeric alpha+beta barrel
1Y0HA      Alpha and beta proteins (a+b)	                                        Dimeric alpha+beta barrel
1T0TV      Alpha and beta proteins (a+b)	                                        Dimeric alpha+beta barrel
1G8KA      Alpha and beta proteins (a/b);All beta proteins                       Formate dehydrogenase/DMSO reductase, domains 1-3;ADC-like
1AW8B      All beta proteins                                                     ADC-like
1UJ8A      All alpha proteins	                                                  IscX-like
1UHKA      All alpha proteins	                                                  EF-hand
1VC1A      Alpha and beta proteins (a/b)	                                        Anti-sigma factor antagonist SpoIIaa
1V6HA      Alpha and beta proteins (a+b)	                                        GlnB-like
1V4NB      Alpha and beta proteins (a/b)	                                        Purine and uridine phosphorylases
1ULKA      Small proteins	                                                      Plant lectins/antimicrobial peptides
1UROA      Alpha and beta proteins (a/b)	                                        UROD/MetE-like
1V5VA      All beta proteins;Alpha and beta proteins (a+b)                       Aminomethyltransferase beta-barrel domain;Folate-binding domain
1X2TA      Alpha and beta proteins (a+b)               		                      C-type lectin-like
1YU0A      All beta proteins;Alpha and beta proteins (a+b)                       Bacteriophage trimeric proteins domain;C-type lectin-like
1ESL_      Alpha and beta proteins (a+b);Small proteins                          C-type lectin-like;EGF/Laminin
1EX2A      Alpha and beta proteins (a/b)                                         ITPase-like 
1EZWA      Alpha and beta proteins (a/b)                                         Bacterial luciferase-like
1RQPA      All beta proteins; Alpha and beta proteins (a/b)                      Bacterial fluorinating enzyme, C-terminal domain;Bacterial fluorinating enzyme, N-terminal domain 
1REGX      Alpha and beta proteins (a+b)	                                        Translational regulator protein regA 
1R9EA      Alpha and beta proteins (a/b)	                                        PFL-like glycyl radical enzymes
1KZLA      All beta proteins                                                     Riboflavin synthase domain-like
1UMKA      All beta proteins;Alpha and beta proteins (a/b)                       Riboflavin synthase domain-like;Ferredoxin reductase-like, C-terminal NADP-linked domain
1EP3B      All beta proteins;Alpha and beta proteins (a/b)                       Riboflavin synthase domain-like;Ferredoxin reductase-like, C-terminal NADP-linked domain
1F20A      All beta proteins;Alpha and beta proteins (a/b)                       Riboflavin synthase domain-like;Ferredoxin reductase-like, C-terminal NADP-linked domain
1E2AA      All alpha proteins                                                    Enzyme IIa from lactose specific PTS, IIa-lac
1DQIA      All beta proteins                                                     Superoxide reductase-like
1UI0A      Alpha and beta proteins (a/b)	                                        Uracil-DNA glycosylase-like
1UDH_      Alpha and beta proteins (a/b)	                                        Uracil-DNA glycosylase-like
1UGQA      Alpha and beta proteins (a+b)                                         Nitrile hydratase alpha chain
1DOZA      Alpha and beta proteins (a/b)                                         Chelatase
1F2VA      Alpha and beta proteins (a/b)                                         Precorrin-8X methylmutase CbiC/CobH
1F41A      All beta proteins                                                     Transthyretin (synonym: prealbumin) 
1J7GA      Alpha and beta proteins (a/b)                                         DTD-like
1J2TA      Alpha and beta proteins (a/b)                                         Creatininase
1J2LA      Small proteins                                                        Blood coagulation inhibitor (disintegrin) 
1F46B      Alpha and beta proteins (a+b)                                         Cell-division protein ZipA, C-terminal domain 
1B3AA      Alpha and beta proteins (a+b)                                         Interleukin 8-like chemokines
1B5EA      Alpha and beta proteins (a+b)                                         Thymidylate synthase/dCMP hydroxymethylase
1BKPB      Alpha and beta proteins (a+b)                                         Thymidylate synthase/dCMP hydroxymethylase
1O26B      Alpha and beta proteins (a+b)	                                        Thymidylate synthase-complementing protein Thy1
1O0WB      All alpha proteins; Alpha and beta proteins (a+b)                     RNase III domain-like; dsRNA-binding domain-like
1FM4A      Alpha and beta proteins (a+b)                                         Bet v1-like
1FN9A      Alpha and beta proteins (a+b)                                         Outer capsid protein sigma 3
1G40A      Small proteins                                                        Complement control module/SCR domain
1LY2A      Small proteins	                                                      Complement control module/SCR domain
1T92A      Alpha and beta proteins (a+b)	                                        Pili subunits
1QVEB      Alpha and beta proteins (a+b)	                                        Pili subunits
1PKHA      All beta proteins	                                                    dUTPase-like
1PXUA      All beta proteins	                                                    TIMP-like
1ON3E      Alpha and beta proteins (a/b)	                                        ClpP/crotonase
1PIXB      Alpha and beta proteins (a/b)	                                        ClpP/crotonase
1KLXA      All alpha proteins                                                    HCP-like
1OUVA      All alpha proteins	                                                  HCP-like
1L9LA      All alpha proteins	                                                  Saposin
1ORJA      All alpha proteins	                                                  Flagellar export chaperone FliS
1LJ5A      Multi-domain proteins (alpha and beta)	                              Serpins
1TU1A      Alpha and beta proteins (a+b)	                                        Mog1p/PsbP-like
1QWTA      All beta proteins	                                                    SMAD/FHA domain
1DBFA      Alpha and beta proteins (a+b)                                         YjgF-like
1J9JA      Alpha and beta proteins (a/b)                                         SurE-like
1JLYA      All beta proteins                                                     Agglutinin
1JYHA      Alpha and beta proteins (a+b)                                         Probable bacterial effector-binding domain
2HV6A      All alpha proteins	                                                  PTPA-like
3VUB_      All beta proteins                                                     Cell growth inhibitor/plasmid maintenance toxic component
1WPBA      All alpha proteins	                                                  YfbU-like
1S1DA      All beta proteins	                                                    Apyrase

>Fold 5:
1A4UA      Alpha and beta proteins (a/b)                                         NAD(P)-binding Rossmann-fold domains
1B8PA      Alpha and beta proteins (a/b);Class: Alpha and beta proteins (a+b)    NAD(P)-binding Rossmann-fold domains;LDH C-terminal domain-like
1HXHB      Alpha and beta proteins (a/b)                                         NAD(P)-binding Rossmann-fold domains
1LU9A      Alpha and beta proteins (a/b);Alpha and beta proteins (a/b)           NAD(P)-binding Rossmann-fold domains; Aminoacid dehydrogenase-like, N-terminal domain
1NHWA      Alpha and beta proteins (a/b)	                                        NAD(P)-binding Rossmann-fold domains
1NHWC      Alpha and beta proteins (a/b)	                                        NAD(P)-binding Rossmann-fold domains
1NPYB      Alpha and beta proteins (a/b); Alpha and beta proteins (a/b)          NAD(P)-binding Rossmann-fold domains; Aminoacid dehydrogenase-like, N-terminal domain
1OOEA      Alpha and beta proteins (a/b)	                                        NAD(P)-binding Rossmann-fold domains
1TXGA      All alpha proteins;Alpha and beta proteins (a/b)                      6-phosphogluconate dehydrogenase C-terminal domain-like;NAD(P)-binding Rossmann-fold domains
1WP4C      All alpha proteins;Alpha and beta proteins (a/b)                      6-phosphogluconate dehydrogenase C-terminal domain-like;NAD(P)-binding Rossmann-fold domains
1ZZEA      Alpha and beta proteins (a/b)	                                        NAD(P)-binding Rossmann-fold domains
2AMFE      All alpha proteins;Alpha and beta proteins (a/b)                      6-phosphogluconate dehydrogenase C-terminal domain-like;NAD(P)-binding Rossmann-fold domains
1QWKA      Alpha and beta proteins (a/b)	                                        NAD(P)-linked oxidoreductase 
1AFWB      Alpha and beta proteins (a/b)                                         Thiolase-like
1OX0A      Alpha and beta proteins (a/b)	                                        Thiolase-like
2FJEA      Alpha and beta proteins (a+b)                                         4Fe-4S ferredoxins
2FJEB      Alpha and beta proteins (a+b)                                         4Fe-4S ferredoxins
1KEKA      Alpha and beta proteins (a/b);Alpha and beta proteins (a/b);Alpha and beta proteins (a/b);Alpha and beta proteins (a/b);Alpha and beta proteins (a+b)       Thiamin diphosphate-binding fold (THDP-binding); Thiamin diphosphate-binding fold (THDP-binding);TK C-terminal domain-like; Pyruvate-ferredoxin oxidoreductase, PFOR, domain III; 4Fe-4S ferredoxins
1X7YB      Alpha and beta proteins (a/b);Alpha and beta proteins (a/b)           Thiamin diphosphate-binding fold (THDP-binding);TK C-terminal domain-like
1BFD_      Alpha and beta proteins (a/b);Alpha and beta proteins (a/b);Alpha and beta proteins (a/b)     DHS-like NAD/FAD-binding domain;Thiamin diphosphate-binding fold (THDP-binding);Thiamin diphosphate-binding fold (THDP-binding)
1EFVA      Alpha and beta proteins (a/b)                                         Adenine nucleotide alpha hydrolases-like;DHS-like NAD/FAD-binding domain
1ROZA      Alpha and beta proteins (a/b)	                                        DHS-like NAD/FAD-binding domain
2H2IA      Alpha and beta proteins (a/b)                                         DHS-like NAD/FAD-binding domain
1EFVB      Alpha and beta proteins (a/b)                                         Adenine nucleotide alpha hydrolases-like
1SUR_      Alpha and beta proteins (a/b)	                            	          Adenine nucleotide alpha hydrolases-like
1VBKA      Alpha and beta proteins (a/b);Alpha and beta proteins (a+b)           Adenine nucleotide alpha hydrolases-like;THUMP domain-like 
1WVFA      Alpha and beta proteins (a+b);Alpha and beta proteins (a+b)           FAD-linked oxidases, C-terminal domain;FAD-binding domain
1OWLA      All alpha proteins;Alpha and beta proteins (a/b)                      Cryptochrome/photolyase FAD-binding domain; Cryptochrome/photolyase, N-terminal domain
1V6SA      Alpha and beta proteins (a/b)	                                        Phosphoglycerate kinase
1VPNB      All beta proteins	                                                    Group I dsDNA viruses
1VFQA      Alpha and beta proteins (a+b)	                                        Actin depolymerizing proteins
1D0NA      Alpha and beta proteins (a+b)                                         Actin depolymerizing proteins
1Q8FA      Alpha and beta proteins (a/b)	                                        Nucleoside hydrolase
1PUD_      Alpha and beta proteins (a/b)	                                        tRNA-guanine transglycosylase
2PTH_      Alpha and beta proteins (a/b)                                         Peptidyl-tRNA hydrolase-like
1R0VA      Alpha and beta proteins (a/b); Alpha and beta proteins (a+b)          tRNA-intron endonuclease catalytic domain-like;tRNA-intron endonuclease N-terminal domain-like 
2F0CB      All beta proteins; All beta proteins                                  Virus attachment protein globular domain; Lactophage receptor-binding protein domain
1L5JA      All alpha proteins; Alpha and beta proteins (a/b);Alpha and beta proteins (a/b)       Aconitase B, N-terminal domain; LeuD/IlvD-like; Aconitase iron-sulfur domain 
1LTUA      Alpha and beta proteins (a+b)                                         Aromatic aminoacid monoxygenases, catalytic and oligomerization domains
1MGTA      All alpha proteins; Alpha and beta proteins (a/b)                     Methylated DNA-protein cysteine methyltransferase, C-terminal domain; Methylated DNA-protein cysteine methyltransferase domain
1N13B      Alpha and beta proteins (a+b)	                                        Pyruvoyl-dependent histidine and arginine decarboxylases
1QPOA      Alpha and beta proteins (a/b);Alpha and beta proteins (a+b)           Nicotinate/Quinolinate PRTase C-terminal domain-like;Nicotinate/Quinolinate PRTase N-terminal domain-like
1R8CA      All alpha proteins ; Alpha and beta proteins (a+b) ;Alpha and beta proteins (a+b)         PAP/OAS1 substrate-binding domain; Nucleotidyltransferase; PAP/Archaeal CCA-adding enzyme, C-terminal domain 
1SVDA      Alpha and beta proteins (a/b);Alpha and beta proteins (a+b)           RuBisCo, C-terminal domain;RuBisCO, large subunit, small (N-terminal) domain
1XPYC      Alpha and beta proteins (a/b);Alpha and beta proteins (a+b)           Enolase C-terminal domain-like;Enolase N-terminal domain-like
1XSZA      All alpha proteins;Alpha and beta proteins (a+b)                      Sec7 domain;RalF, C-terminal domain
1YGE_      All alpha proteins;All beta proteins                                  Lipoxigenase;Lipase/lipooxygenase domain (PLAT/LH2 domain) 
1VC4A      Alpha and beta proteins (a/b)	                                        Ribulose-phoshate binding barrel
1YXYA      Alpha and beta proteins (a/b)	                                        Ribulose-phoshate binding barrel
2CZDB      Alpha and beta proteins (a/b)                                         Ribulose-phoshate binding barrel
1NSJ_      Alpha and beta proteins (a/b)	                                        Ribulose-phoshate binding barrel
1RPXA      Alpha and beta proteins (a/b)	                                        Ribulose-phoshate binding barrel
1RY9A      Alpha and beta proteins (a+b)	                                        Type III secretory system chaperone
1RV9A      Alpha and beta proteins (a+b)	                                        CNF1/YfiH-like putative cysteine hydrolases
1ROCA      All beta proteins	                                                    ASF1-like
1RLJA      Alpha and beta proteins (a/b)	                                        Flavoproteins
1YDGE      Alpha and beta proteins (a/b)	                                        Flavoproteins
1J8QA      Alpha and beta proteins (a/b)                                         Flavoproteins
1IATA      Alpha and beta proteins (a/b)                                         SIS domain
1XBIA      Alpha and beta proteins (a+b)	                                        L30e-like
1ZKED      All alpha proteins	                                                  HP1531-like
2A7BA      All beta proteins	                                                    Clathrin adaptor appendage domain
1ZLQA      Alpha and beta proteins (a/b)	                                        Periplasmic binding protein-like II
2DBPA      Alpha and beta proteins (a/b)                                         Periplasmic binding protein-like II
1XS5A      Alpha and beta proteins (a/b)	                                        Periplasmic binding protein-like II
1XT8B      Alpha and beta proteins (a/b)	                                        Periplasmic binding protein-like II 
1TM2A        Alpha and beta proteins (a/b)	                                        Periplasmic binding protein-like I
1XEOA      Alpha and beta proteins (a+b)	                                        Peptide deformylase
1XFKA      Alpha and beta proteins (a/b)	                                        Arginase/deacetylase
1XKUA      Alpha and beta proteins (a/b)	                                        L domain-like
2INCB      All alpha proteins                                                    Ferritin-like
1J30A      All alpha proteins                                                    Ferritin-like
1LKOA      All alpha proteins;Small proteins                                     Ferritin-like; Rubredoxin-like
1MXRA      All alpha proteins	                                                  Ferritin-like
1OTKB      All alpha proteins	                                                  Ferritin-like
2CWLA      All alpha proteins                                                    Ferritin-like
2AKAA      Alpha and beta proteins (a/b)	                                        P-loop containing nucleoside triphosphate hydrolases
1E0SA      Alpha and beta proteins (a/b)                                         P-loop containing nucleoside triphosphate hydrolases
1GAJA      Alpha and beta proteins (a/b)                                         P-loop containing nucleoside triphosphate hydrolases
1GVNB      Alpha and beta proteins (a/b)                                         P-loop containing nucleoside triphosphate hydrolases
1RKBA      Alpha and beta proteins (a/b)	                                        P-loop containing nucleoside triphosphate hydrolases
1GIA_      All alpha proteins;Alpha and beta proteins (a/b)                      Transducin (alpha subunit), insertion domain;P-loop containing nucleoside triphosphate hydrolases
1WDTA      All beta proteins;Alpha and beta proteins (a/b);Alpha and beta proteins (a+b);Alpha and beta proteins (a+b)    Translation proteins;P-loop containing nucleoside triphosphate hydrolases;Ribosomal protein S5 domain 2-like;EF-G C-terminal domain-like       
1WF3A      Alpha and beta proteins (a/b);Alpha and beta proteins (a+b)           P-loop containing nucleoside triphosphate hydrolases;Prokaryotic type KH domain (KH-domain type II)
1ZIN_      Alpha and beta proteins (a/b); Small proteins                         P-loop containing nucleoside triphosphate hydrolases; Microbial and mitochondrial ADK, insert "zinc finger" domain
1ZNWA      Alpha and beta proteins (a/b)	                                        P-loop containing nucleoside triphosphate hydrolases
1IZ6A      All beta proteins                                                     Translation proteins SH3-like domain;Nucleic acid-binding proteins
1KHIA      All beta proteins; All beta proteins                                  Translation proteins SH3-like domain;Nucleic acid-binding proteins
1UEKA      Alpha and beta proteins (a+b)                                         Ribosomal protein S5 domain 2-like
1Y5YB      Alpha and beta proteins (a+b)	                        	              Ribosomal protein S5 domain 2-like
1FWLA      Alpha and beta proteins (a+b)                                         Ribosomal protein S5 domain 2-like;GHMP Kinase, C-terminal domain
1PXFA      All beta proteins	                  															    Nucleic acid-binding proteins
1B8AA      All beta proteins; Class: Alpha and beta proteins (a+b)               Nucleic acid-binding proteins;Class II aaRS and biotin synthetases
1C9OA      All beta proteins                                                     Nucleic acid-binding proteins
1DJ0A      Alpha and beta proteins (a+b)                                         Pseudouridine synthase
1V9FA      Alpha and beta proteins (a+b)	                                        Pseudouridine synthase
1J4GA      Alpha and beta proteins (a+b)                                         Ribosome inactivating proteins (RIP)
1LP8A      Alpha and beta proteins (a+b)	                                        Ribosome inactivating proteins (RIP)
